# Supplementary material for: Crystal structure of bis­[N-(2-hy­droxy­eth­yl)-N-methyl­dithio­carbamato-κ2 S,S′](pyridine)­zinc(II) pyridine monosolvate and its N-ethyl analogue
Source: Acta Crystallogr E Crystallogr Commun. 2017 Jul 21;73(Pt 8):1246–51. doi: 10.1107/S2056989017010568 (PMC5598858; doi:10.1107/S2056989017010568)
Supplement: Supplementary file 1 [file e-73-01246-sup1.cif]

##############################################################################
#                                                                            #
# This CIF contains the data in a paper accepted for publication in          #
# Acta Crystallographica Section E. It conforms to the requirements of       #
# Notes for Authors for Acta Crystallographica Section E, and has been       #
# peer reviewed under the auspices of the IUCr Commission on Journals.       #
#                                                                            #
# Full details of the Crystallographic Information File format               #
# are given in the paper "The Crystallographic Information File (CIF):       #
# a New Standard Archive File for Crystallography" by S. R. Hall, F. H.      #
# Allen and I. D. Brown [Acta Cryst. (1991), A47, 655-685].                  #
#                                                                            #
# The current version of the core CIF dictionary is obtainable from          #
# ftp://ftp.iucr.org/pub/cif_core.dic.                                       #
#                                                                            #
# Software is freely available for graphical display of the structure(s)     #
# in this CIF. For information consult the CIF software page                 #
# http://www.iucr.org/resources/cif/software.                                #
#                                                                            #
# This file may be used for bona fide research purposes within the           #
# scientific community so long as proper attribution is given to the journal # 
# article from which it was obtained.                                        #
#                                                                            #
##############################################################################
data_I
_database_code_depnum_ccdc_archive 'CCDC 1562766'
_audit_creation_method     'SHELXL-2014/7'
_chemical_name_systematic
;\
Bis[<i>N</i>-(2-hydroxyethyl)-<i>N</i>-methyldithiocarbamato-\
\k^2^<i>S</i>,<i>S</i>'](pyridine)zinc(II) pyridine monosolvate
;
_chemical_name_common     ?
_chemical_formula_moiety     'C13 H21 N3 O2 S4 Zn, C5 H5 N'
_chemical_formula_sum     'C18 H26 N4 O2 S4 Zn '
_chemical_formula_iupac     '[Zn (C4 H8 N O S2)2 (C5 H5 N)], C5 H5 N'
_chemical_formula_weight     524.06
_chemical_melting_point     ?
_shelx_space_group_comment
;
The symmetry employed for this shelxl refinement is uniquely defined
by the following loop, which should always be used as a source of
symmetry information in preference to the above space-group names.
They are only intended as comments.
;
_space_group_crystal_system     monoclinic
_space_group_name_H-M_alt     'P 21/n'
_space_group_name_Hall     '-P 2yn'
loop_
    _space_group_symop_operation_xyz
    'x, y, z'
    '-x+1/2, y+1/2, -z+1/2'
    '-x, -y, -z'
    'x-1/2, -y-1/2, z-1/2'
_cell_length_a     6.9457(9)
_cell_length_b     17.638(2)
_cell_length_c     18.552(3)
_cell_angle_alpha     90
_cell_angle_beta     91.619(2)
_cell_angle_gamma     90
_cell_volume     2271.9(5)
_cell_formula_units_Z     4
_cell_measurement_reflns_used     14301
_cell_measurement_theta_min     2.3
_cell_measurement_theta_max     40.7
_cell_measurement_temperature     98(2)
_exptl_crystal_description     prism
_exptl_crystal_colour     colourless
_exptl_crystal_size_max     0.400
_exptl_crystal_size_mid     0.300
_exptl_crystal_size_min     0.250
_exptl_crystal_density_diffrn     1.532
_exptl_crystal_density_meas     ?
_exptl_crystal_density_method     ?
_exptl_crystal_F_000     1088
_exptl_absorpt_coefficient_mu     1.471
_exptl_absorpt_correction_type     multi-scan
_exptl_absorpt_process_details
;
(ABSCOR; Higashi, 1995)
;
_shelx_estimated_absorpt_T_min     0.591
_shelx_estimated_absorpt_T_max     0.710
_exptl_absorpt_correction_T_min     0.766
_exptl_absorpt_correction_T_max     1.000
_diffrn_ambient_temperature     98(2)
_diffrn_radiation_type     MoK\a
_diffrn_radiation_wavelength     0.71069
_diffrn_radiation_source     'fine-focus sealed tube'
_diffrn_radiation_monochromator     graphite
_diffrn_measurement_device_type     'AFC12K/SATURN724'
_diffrn_measurement_method     \w
_diffrn_detector_area_resol_mean     ?
_diffrn_reflns_number     25102
_diffrn_reflns_av_R_equivalents     0.0309
_diffrn_reflns_theta_min     2.309
_diffrn_reflns_theta_max     40.728
_diffrn_reflns_theta_full     25.240
_diffrn_measured_fraction_theta_max     0.897
_diffrn_measured_fraction_theta_full     0.989
_diffrn_reflns_limit_h_min     -12
_diffrn_reflns_limit_h_max     6
_diffrn_reflns_limit_k_min     -32
_diffrn_reflns_limit_k_max     24
_diffrn_reflns_limit_l_min     -24
_diffrn_reflns_limit_l_max     33
_diffrn_standards_number     0
_diffrn_standards_interval_count     0
_diffrn_standards_interval_time     ?
_diffrn_standards_decay_%     0
_refine_special_details     ?
_reflns_number_total     13197
_reflns_number_gt     11207
_reflns_threshold_expression     'I > 2\s(I)'
_refine_ls_structure_factor_coef     Fsqd
_refine_ls_matrix_type     full
_refine_ls_R_factor_all     0.0661
_refine_ls_R_factor_gt     0.0564
_refine_ls_wR_factor_gt     0.1311
_refine_ls_wR_factor_ref     0.1400
_refine_ls_goodness_of_fit_ref     1.088
_refine_ls_restrained_S_all     1.088
_refine_ls_number_reflns     13197
_refine_ls_number_parameters     270
_refine_ls_number_restraints     2
_refine_ls_hydrogen_treatment     mixed
_refine_ls_weighting_scheme     calc
_refine_ls_weighting_details
              'w=1/[\s^2^(Fo^2^)+(0.0530P)^2^+1.0614P] where P=(Fo^2^+2Fc^2^)/3'
_atom_sites_solution_hydrogens     geom
_atom_sites_solution_primary     ?
_atom_sites_solution_secondary     ?
_refine_ls_shift/su_max     0.001
_refine_ls_shift/su_mean     0.000
_refine_diff_density_max     0.698
_refine_diff_density_min     -1.478
_refine_ls_extinction_method     none
_refine_ls_extinction_coef     .
loop_
    _atom_type_symbol
    _atom_type_description
    _atom_type_scat_dispersion_real
    _atom_type_scat_dispersion_imag
    _atom_type_scat_source
    'C' 'C' 0.0033 0.0016
                         'International Tables Vol C Tables 4.2.6.8 and 6.1.1.4'
    'H' 'H' 0.0000 0.0000
                         'International Tables Vol C Tables 4.2.6.8 and 6.1.1.4'
    'N' 'N' 0.0061 0.0033
                         'International Tables Vol C Tables 4.2.6.8 and 6.1.1.4'
    'O' 'O' 0.0106 0.0060
                         'International Tables Vol C Tables 4.2.6.8 and 6.1.1.4'
    'S' 'S' 0.1246 0.1234
                         'International Tables Vol C Tables 4.2.6.8 and 6.1.1.4'
    'Zn' 'Zn' 0.2839 1.4301
                         'International Tables Vol C Tables 4.2.6.8 and 6.1.1.4'
_computing_data_collection
;
CrystalClear (Molecular Structure Corporation & Rigaku, 2005)
;
_computing_cell_refinement
;
CrystalClear (Molecular Structure Corporation & Rigaku, 2005)
;
_computing_data_reduction
;
CrystalClear (Molecular Structure Corporation & Rigaku, 2005)
;
_computing_structure_solution
;
SHELXS (Sheldrick, 2008)
;
_computing_structure_refinement
;
SHELXL2014 (Sheldrick, 2015)
;
_computing_molecular_graphics
;
ORTEP-3 for Windows (Farrugia, 2012), <i>QMol</i> (Gans & Shalloway,
2001) and
DIAMOND (Brandenburg, 2006)
;
_computing_publication_material
;
publCIF (Westrip, 2010)
;
loop_
    _atom_site_type_symbol
    _atom_site_label
    _atom_site_fract_x
    _atom_site_fract_y
    _atom_site_fract_z
    _atom_site_U_iso_or_equiv
    _atom_site_adp_type
    _atom_site_calc_flag
    _atom_site_occupancy
    _atom_site_disorder_assembly
    _atom_site_disorder_group
    Zn Zn 0.76451(3) 0.48081(2) 0.24723(2) 0.01870(5) Uani d 1 . .
    S S1 1.01537(5) 0.53140(2) 0.32115(2) 0.02020(7) Uani d 1 . .
    S S2 0.62546(6) 0.50167(2) 0.37379(2) 0.02190(7) Uani d 1 . .
    S S3 0.49806(5) 0.52874(2) 0.17907(2) 0.01974(7) Uani d 1 . .
    S S4 0.89209(6) 0.51679(2) 0.12469(2) 0.02174(7) Uani d 1 . .
    O O1 0.74031(18) 0.71648(7) 0.50152(7) 0.0249(2) Uani d 1 . .
    H H1O 0.673(3) 0.7534(10) 0.4870(14) 0.037 Uiso d 1 . .
    O O2 0.96838(19) 0.68555(7) -0.04784(7) 0.0271(2) Uani d 1 . .
    H H2O 0.912(3) 0.6949(15) -0.0879(8) 0.041 Uiso d 1 . .
    N N1 0.59677(19) 0.57633(7) 0.04818(7) 0.0197(2) Uani d 1 . .
    N N2 0.90043(19) 0.57235(7) 0.45207(7) 0.0195(2) Uani d 1 . .
    N N3 0.77129(17) 0.36463(7) 0.24459(6) 0.01762(19) Uani d 1 . .
    N N4 0.7983(2) 0.71567(9) -0.17816(8) 0.0242(2) Uani d 1 . .
    C C1 0.8516(2) 0.53850(8) 0.38962(7) 0.0178(2) Uani d 1 . .
    C C2 0.7607(2) 0.58086(8) 0.50946(8) 0.0212(2) Uani d 1 . .
    H H2A 0.8312 0.5863 0.5563 0.025 Uiso calc 1 . .
    H H2B 0.6813 0.5344 0.5117 0.025 Uiso calc 1 . .
    C C3 0.6293(2) 0.64871(9) 0.49820(9) 0.0235(3) Uani d 1 . .
    H H3A 0.5617 0.6449 0.4506 0.028 Uiso calc 1 . .
    H H3B 0.5313 0.6496 0.5359 0.028 Uiso calc 1 . .
    C C4 1.0894(2) 0.60795(9) 0.46490(9) 0.0240(3) Uani d 1 . .
    H H4A 1.1826 0.5859 0.4322 0.036 Uiso calc 1 . .
    H H4B 1.1326 0.5991 0.5149 0.036 Uiso calc 1 . .
    H H4C 1.0792 0.6626 0.4561 0.036 Uiso calc 1 . .
    C C5 0.6568(2) 0.54396(8) 0.11027(7) 0.0177(2) Uani d 1 . .
    C C6 0.7319(2) 0.59353(8) -0.00895(8) 0.0208(2) Uani d 1 . .
    H H6A 0.6629 0.5923 -0.0564 0.025 Uiso calc 1 . .
    H H6B 0.8343 0.5545 -0.0092 0.025 Uiso calc 1 . .
    C C7 0.8224(3) 0.67163(9) 0.00288(9) 0.0262(3) Uani d 1 . .
    H H7A 0.7215 0.7111 -0.0021 0.031 Uiso calc 1 . .
    H H7B 0.8790 0.6747 0.0524 0.031 Uiso calc 1 . .
    C C8 0.3984(2) 0.60330(9) 0.03608(9) 0.0239(3) Uani d 1 . .
    H H8A 0.3140 0.5788 0.0705 0.036 Uiso calc 1 . .
    H H8B 0.3547 0.5907 -0.0132 0.036 Uiso calc 1 . .
    H H8C 0.3941 0.6584 0.0428 0.036 Uiso calc 1 . .
    C C9 0.8304(2) 0.32452(8) 0.30251(8) 0.0195(2) Uani d 1 . .
    H H9 0.8710 0.3509 0.3449 0.023 Uiso calc 1 . .
    C C10 0.8342(2) 0.24592(9) 0.30270(9) 0.0230(3) Uani d 1 . .
    H H10 0.8770 0.2189 0.3445 0.028 Uiso calc 1 . .
    C C11 0.7742(2) 0.20738(9) 0.24053(10) 0.0244(3) Uani d 1 . .
    H H11 0.7753 0.1535 0.2392 0.029 Uiso calc 1 . .
    C C12 0.7130(2) 0.24853(9) 0.18064(9) 0.0227(3) Uani d 1 . .
    H H12 0.6708 0.2235 0.1377 0.027 Uiso calc 1 . .
    C C13 0.7145(2) 0.32700(8) 0.18455(8) 0.0200(2) Uani d 1 . .
    H H13 0.6739 0.3553 0.1433 0.024 Uiso calc 1 . .
    C C14 0.7583(2) 0.65504(10) -0.21958(10) 0.0254(3) Uani d 1 . .
    H H14 0.7787 0.6060 -0.1997 0.030 Uiso calc 1 . .
    C C15 0.6883(2) 0.66082(10) -0.29017(10) 0.0266(3) Uani d 1 . .
    H H15 0.6625 0.6167 -0.3181 0.032 Uiso calc 1 . .
    C C16 0.6568(2) 0.73237(11) -0.31896(9) 0.0266(3) Uani d 1 . .
    H H16 0.6091 0.7381 -0.3672 0.032 Uiso calc 1 . .
    C C17 0.6958(2) 0.79563(10) -0.27655(9) 0.0251(3) Uani d 1 . .
    H H17 0.6742 0.8453 -0.2949 0.030 Uiso calc 1 . .
    C C18 0.7671(2) 0.78459(10) -0.20678(9) 0.0242(3) Uani d 1 . .
    H H18 0.7952 0.8279 -0.1779 0.029 Uiso calc 1 . .
loop_
    _atom_site_aniso_label
    _atom_site_aniso_U_11
    _atom_site_aniso_U_22
    _atom_site_aniso_U_33
    _atom_site_aniso_U_12
    _atom_site_aniso_U_13
    _atom_site_aniso_U_23
    Zn 0.02335(9) 0.01525(7) 0.01732(8) 0.00012(5) -0.00244(6) 0.00023(5)
    S1 0.02114(15) 0.02096(14) 0.01852(14) -0.00256(11) 0.00097(12) -0.00106(11)
    S2 0.02227(16) 0.02518(16) 0.01831(14) -0.00572(12) 0.00155(12) -0.00305(12)
    S3 0.02062(15) 0.02014(14) 0.01851(14) 0.00136(11) 0.00147(12) 0.00278(11)
    S4 0.02038(15) 0.02581(16) 0.01907(15) 0.00265(12) 0.00130(12) 0.00458(11)
    O1 0.0293(6) 0.0186(4) 0.0266(5) -0.0002(4) -0.0016(4) -0.0008(4)
    O2 0.0313(6) 0.0283(5) 0.0217(5) -0.0070(4) 0.0008(4) 0.0036(4)
    N1 0.0234(5) 0.0184(5) 0.0173(5) 0.0002(4) -0.0007(4) 0.0023(4)
    N2 0.0236(5) 0.0177(4) 0.0170(5) -0.0017(4) -0.0012(4) -0.0007(4)
    N3 0.0192(5) 0.0162(4) 0.0174(5) -0.0002(3) -0.0005(4) 0.0006(3)
    N4 0.0208(5) 0.0307(6) 0.0210(5) -0.0014(5) 0.0015(4) 0.0012(5)
    C1 0.0218(6) 0.0152(5) 0.0163(5) -0.0018(4) -0.0009(4) 0.0008(4)
    C2 0.0281(7) 0.0193(5) 0.0162(5) -0.0008(5) 0.0003(5) -0.0002(4)
    C3 0.0271(7) 0.0205(6) 0.0228(6) 0.0002(5) 0.0011(5) -0.0023(5)
    C4 0.0257(7) 0.0206(6) 0.0255(7) -0.0040(5) -0.0050(6) -0.0011(5)
    C5 0.0211(5) 0.0153(5) 0.0168(5) 0.0000(4) -0.0011(4) 0.0000(4)
    C6 0.0269(6) 0.0195(5) 0.0159(5) -0.0015(5) 0.0003(5) 0.0008(4)
    C7 0.0373(8) 0.0205(6) 0.0211(6) -0.0052(5) 0.0038(6) 0.0005(5)
    C8 0.0245(6) 0.0243(6) 0.0226(6) 0.0025(5) -0.0044(5) 0.0023(5)
    C9 0.0205(6) 0.0186(5) 0.0193(5) 0.0001(4) -0.0010(4) 0.0027(4)
    C10 0.0222(6) 0.0195(5) 0.0273(7) 0.0013(5) 0.0020(5) 0.0065(5)
    C11 0.0232(6) 0.0166(5) 0.0336(8) -0.0009(4) 0.0036(6) 0.0008(5)
    C12 0.0226(6) 0.0197(6) 0.0258(7) -0.0018(5) 0.0012(5) -0.0048(5)
    C13 0.0215(6) 0.0192(5) 0.0192(5) -0.0004(4) -0.0005(5) -0.0009(4)
    C14 0.0217(6) 0.0255(7) 0.0292(7) -0.0020(5) 0.0053(5) 0.0015(5)
    C15 0.0222(6) 0.0298(7) 0.0280(7) -0.0044(5) 0.0031(6) -0.0072(6)
    C16 0.0215(6) 0.0376(8) 0.0205(6) 0.0012(6) 0.0002(5) -0.0023(6)
    C17 0.0236(6) 0.0277(7) 0.0240(6) 0.0036(5) 0.0031(5) 0.0020(5)
    C18 0.0213(6) 0.0274(7) 0.0241(6) -0.0008(5) 0.0024(5) -0.0029(5)
_geom_special_details
;
 All esds (except the esd in the dihedral angle between two l.s. planes)
 are estimated using the full covariance matrix.  The cell esds are taken
 into account individually in the estimation of esds in distances, angles
 and torsion angles; correlations between esds in cell parameters are only
 used when they are defined by crystal symmetry.  An approximate (isotropic)
 treatment of cell esds is used for estimating esds involving l.s. planes.
;
loop_
    _geom_bond_atom_site_label_1
    _geom_bond_atom_site_label_2
    _geom_bond_site_symmetry_2
    _geom_bond_distance
    _geom_bond_publ_flag
    Zn N3 . 2.0504(13) ?
    Zn S1 . 2.3618(5) ?
    Zn S3 . 2.3678(5) ?
    Zn S4 . 2.5436(5) ?
    Zn S2 . 2.5902(5) ?
    S1 C1 . 1.7331(15) ?
    S2 C1 . 1.7176(15) ?
    S3 C5 . 1.7309(15) ?
    S4 C5 . 1.7171(15) ?
    O1 C3 . 1.423(2) ?
    O1 H1O . 0.840(9) ?
    O2 C7 . 1.424(2) ?
    O2 H2O . 0.847(9) ?
    N1 C5 . 1.3412(19) ?
    N1 C6 . 1.467(2) ?
    N1 C8 . 1.469(2) ?
    N2 C1 . 1.3385(18) ?
    N2 C2 . 1.469(2) ?
    N2 C4 . 1.469(2) ?
    N3 C9 . 1.3410(18) ?
    N3 C13 . 1.3462(19) ?
    N4 C14 . 1.341(2) ?
    N4 C18 . 1.342(2) ?
    C2 C3 . 1.516(2) ?
    C2 H2A . 0.9900 ?
    C2 H2B . 0.9900 ?
    C3 H3A . 0.9900 ?
    C3 H3B . 0.9900 ?
    C4 H4A . 0.9800 ?
    C4 H4B . 0.9800 ?
    C4 H4C . 0.9800 ?
    C6 C7 . 1.528(2) ?
    C6 H6A . 0.9900 ?
    C6 H6B . 0.9900 ?
    C7 H7A . 0.9900 ?
    C7 H7B . 0.9900 ?
    C8 H8A . 0.9800 ?
    C8 H8B . 0.9800 ?
    C8 H8C . 0.9800 ?
    C9 C10 . 1.387(2) ?
    C9 H9 . 0.9500 ?
    C10 C11 . 1.392(2) ?
    C10 H10 . 0.9500 ?
    C11 C12 . 1.384(2) ?
    C11 H11 . 0.9500 ?
    C12 C13 . 1.386(2) ?
    C12 H12 . 0.9500 ?
    C13 H13 . 0.9500 ?
    C14 C15 . 1.388(3) ?
    C14 H14 . 0.9500 ?
    C15 C16 . 1.385(3) ?
    C15 H15 . 0.9500 ?
    C16 C17 . 1.388(2) ?
    C16 H16 . 0.9500 ?
    C17 C18 . 1.386(3) ?
    C17 H17 . 0.9500 ?
    C18 H18 . 0.9500 ?
loop_
    _geom_angle_atom_site_label_1
    _geom_angle_atom_site_label_2
    _geom_angle_atom_site_label_3
    _geom_angle_site_symmetry_1
    _geom_angle_site_symmetry_3
    _geom_angle
    _geom_angle_publ_flag
    N3 Zn S1 . . 111.99(3) ?
    N3 Zn S3 . . 111.23(3) ?
    S1 Zn S3 . . 136.711(17) ?
    N3 Zn S4 . . 102.66(4) ?
    S1 Zn S4 . . 98.906(17) ?
    S3 Zn S4 . . 73.765(16) ?
    N3 Zn S2 . . 99.96(4) ?
    S1 Zn S2 . . 73.012(16) ?
    S3 Zn S2 . . 97.326(17) ?
    S4 Zn S2 . . 157.363(16) ?
    C1 S1 Zn . . 87.95(5) ?
    C1 S2 Zn . . 81.14(5) ?
    C5 S3 Zn . . 86.84(5) ?
    C5 S4 Zn . . 81.65(5) ?
    C3 O1 H1O . . 110.0(18) ?
    C7 O2 H2O . . 107.1(19) ?
    C5 N1 C6 . . 121.26(13) ?
    C5 N1 C8 . . 122.44(13) ?
    C6 N1 C8 . . 116.04(12) ?
    C1 N2 C2 . . 121.13(13) ?
    C1 N2 C4 . . 122.30(13) ?
    C2 N2 C4 . . 116.41(12) ?
    C9 N3 C13 . . 118.61(13) ?
    C9 N3 Zn . . 120.98(10) ?
    C13 N3 Zn . . 120.40(10) ?
    C14 N4 C18 . . 117.84(15) ?
    N2 C1 S2 . . 121.64(11) ?
    N2 C1 S1 . . 120.75(11) ?
    S2 C1 S1 . . 117.60(8) ?
    N2 C2 C3 . . 112.86(12) ?
    N2 C2 H2A . . 109.0 ?
    C3 C2 H2A . . 109.0 ?
    N2 C2 H2B . . 109.0 ?
    C3 C2 H2B . . 109.0 ?
    H2A C2 H2B . . 107.8 ?
    O1 C3 C2 . . 109.50(13) ?
    O1 C3 H3A . . 109.8 ?
    C2 C3 H3A . . 109.8 ?
    O1 C3 H3B . . 109.8 ?
    C2 C3 H3B . . 109.8 ?
    H3A C3 H3B . . 108.2 ?
    N2 C4 H4A . . 109.5 ?
    N2 C4 H4B . . 109.5 ?
    H4A C4 H4B . . 109.5 ?
    N2 C4 H4C . . 109.5 ?
    H4A C4 H4C . . 109.5 ?
    H4B C4 H4C . . 109.5 ?
    N1 C5 S4 . . 121.59(11) ?
    N1 C5 S3 . . 120.70(11) ?
    S4 C5 S3 . . 117.71(8) ?
    N1 C6 C7 . . 110.61(12) ?
    N1 C6 H6A . . 109.5 ?
    C7 C6 H6A . . 109.5 ?
    N1 C6 H6B . . 109.5 ?
    C7 C6 H6B . . 109.5 ?
    H6A C6 H6B . . 108.1 ?
    O2 C7 C6 . . 111.01(13) ?
    O2 C7 H7A . . 109.4 ?
    C6 C7 H7A . . 109.4 ?
    O2 C7 H7B . . 109.4 ?
    C6 C7 H7B . . 109.4 ?
    H7A C7 H7B . . 108.0 ?
    N1 C8 H8A . . 109.5 ?
    N1 C8 H8B . . 109.5 ?
    H8A C8 H8B . . 109.5 ?
    N1 C8 H8C . . 109.5 ?
    H8A C8 H8C . . 109.5 ?
    H8B C8 H8C . . 109.5 ?
    N3 C9 C10 . . 122.33(14) ?
    N3 C9 H9 . . 118.8 ?
    C10 C9 H9 . . 118.8 ?
    C9 C10 C11 . . 118.73(14) ?
    C9 C10 H10 . . 120.6 ?
    C11 C10 H10 . . 120.6 ?
    C12 C11 C10 . . 119.15(15) ?
    C12 C11 H11 . . 120.4 ?
    C10 C11 H11 . . 120.4 ?
    C11 C12 C13 . . 118.69(15) ?
    C11 C12 H12 . . 120.7 ?
    C13 C12 H12 . . 120.7 ?
    N3 C13 C12 . . 122.49(14) ?
    N3 C13 H13 . . 118.8 ?
    C12 C13 H13 . . 118.8 ?
    N4 C14 C15 . . 122.92(16) ?
    N4 C14 H14 . . 118.5 ?
    C15 C14 H14 . . 118.5 ?
    C16 C15 C14 . . 118.56(15) ?
    C16 C15 H15 . . 120.7 ?
    C14 C15 H15 . . 120.7 ?
    C15 C16 C17 . . 119.20(16) ?
    C15 C16 H16 . . 120.4 ?
    C17 C16 H16 . . 120.4 ?
    C18 C17 C16 . . 118.38(15) ?
    C18 C17 H17 . . 120.8 ?
    C16 C17 H17 . . 120.8 ?
    N4 C18 C17 . . 123.10(15) ?
    N4 C18 H18 . . 118.5 ?
    C17 C18 H18 . . 118.5 ?
loop_
    _geom_torsion_atom_site_label_1
    _geom_torsion_atom_site_label_2
    _geom_torsion_atom_site_label_3
    _geom_torsion_atom_site_label_4
    _geom_torsion_site_symmetry_1
    _geom_torsion_site_symmetry_2
    _geom_torsion_site_symmetry_3
    _geom_torsion_site_symmetry_4
    _geom_torsion
    _geom_torsion_publ_flag
    C2 N2 C1 S2 . . . . -1.26(19) ?
    C4 N2 C1 S2 . . . . -176.42(11) ?
    C2 N2 C1 S1 . . . . 177.95(10) ?
    C4 N2 C1 S1 . . . . 2.79(19) ?
    Zn S2 C1 N2 . . . . 174.33(12) ?
    Zn S2 C1 S1 . . . . -4.90(7) ?
    Zn S1 C1 N2 . . . . -173.92(12) ?
    Zn S1 C1 S2 . . . . 5.32(8) ?
    C1 N2 C2 C3 . . . . -82.38(17) ?
    C4 N2 C2 C3 . . . . 93.05(16) ?
    N2 C2 C3 O1 . . . . -64.00(16) ?
    C6 N1 C5 S4 . . . . -3.14(19) ?
    C8 N1 C5 S4 . . . . -177.00(11) ?
    C6 N1 C5 S3 . . . . 176.46(10) ?
    C8 N1 C5 S3 . . . . 2.6(2) ?
    Zn S4 C5 N1 . . . . 177.80(12) ?
    Zn S4 C5 S3 . . . . -1.81(7) ?
    Zn S3 C5 N1 . . . . -177.69(12) ?
    Zn S3 C5 S4 . . . . 1.93(7) ?
    C5 N1 C6 C7 . . . . -87.22(17) ?
    C8 N1 C6 C7 . . . . 87.01(16) ?
    N1 C6 C7 O2 . . . . 173.90(13) ?
    C13 N3 C9 C10 . . . . -0.2(2) ?
    Zn N3 C9 C10 . . . . 179.15(11) ?
    N3 C9 C10 C11 . . . . -0.1(2) ?
    C9 C10 C11 C12 . . . . 0.1(2) ?
    C10 C11 C12 C13 . . . . 0.3(2) ?
    C9 N3 C13 C12 . . . . 0.7(2) ?
    Zn N3 C13 C12 . . . . -178.73(12) ?
    C11 C12 C13 N3 . . . . -0.7(2) ?
    C18 N4 C14 C15 . . . . 0.6(2) ?
    N4 C14 C15 C16 . . . . -0.6(3) ?
    C14 C15 C16 C17 . . . . -0.1(2) ?
    C15 C16 C17 C18 . . . . 0.7(2) ?
    C14 N4 C18 C17 . . . . 0.1(2) ?
    C16 C17 C18 N4 . . . . -0.7(3) ?
loop_
    _geom_hbond_atom_site_label_D
    _geom_hbond_atom_site_label_H
    _geom_hbond_atom_site_label_A
    _geom_hbond_site_symmetry_A
    _geom_hbond_distance_DH
    _geom_hbond_distance_HA
    _geom_hbond_distance_DA
    _geom_hbond_angle_DHA
    O1 H1O O2 4_465 0.842(19) 1.88(2) 2.7008(18) 164(2)
    O2 H2O N4 . 0.846(17) 1.867(17) 2.713(2) 178(2)
    C8 H8C O1 4_464 0.98 2.56 3.418(2) 146
    C11 H11 Cg1 2_645 0.95 2.87 3.7324(18) 151
    C11 H11 Cg2 2_645 0.95 2.98 3.7772(18) 142
_shelx_hkl_file
;
   0   2   0 396649. 3228.74   1
   0   1   2 10314.7 455.580   1
   0   1   2 10499.9 464.740   1
   0   1  -2 9670.44 441.710   1
   0   2  -1 15363.6 519.570   1
   0   2   1 15454.7 519.750   1
   1   0   0 732.540 47.5000   1
  -1   1   0 7303.43 326.260   1
   1  -1   0 7482.91 327.750   1
  -1   1   0 7350.69 322.040   1
  -1  -1   0 7775.61 344.990   1
   1   1   0 8081.29 362.450   1
  -1   0  -1 363500. 2979.21   1
   1   0   1 357963. 2935.82   1
   0   2  -2 16789.2 565.280   1
   0  -2   2 16707.7 574.020   1
   0  -2  -2 17063.5 576.980   1
   0   2   2 17286.5 581.960   1
   0  -2  -2 16867.1 561.080   1
   0   2   2 16472.7 549.900   1
   0   0   3 153.810 48.6400   1
   0   0   3 51.0700 20.2300   1
   1  -1  -1 9885.26 435.270   1
  -1  -1   1 10249.2 456.950   1
   1   1  -1 10390.0 461.000   1
  -1   1   1 9845.85 436.900   1
   1  -1   1 1646.26 97.3500   1
  -1  -1  -1 1742.43 220.020   1
   1   1   1 1686.38 102.360   1
  -1  -1  -1 1524.84 99.5300   1
   1  -1   1 1439.04 180.460   1
  -1   1  -1 1756.52 164.080   1
  -1   1  -1 1611.77 93.9000   1
   0   3   0 297.360 93.5300   1
   0  -3   0 287.690 82.1600   1
   0  -1  -3 2325.10 221.650   1
   0   1   3 2048.39 176.300   1
   0  -1   3 2055.62 133.390   1
   0   1  -3 1862.54 119.400   1
  -1   0   2 1357.20 131.880   1
   1   0  -2 1326.23 87.5000   1
   0   3  -1 6744.13 315.860   1
   0  -3   1 6756.78 320.990   1
   0   3   1 6643.79 304.190   1
   0  -3  -1 6520.67 1403.59   1
  -1   0  -2 357.890 99.2700   1
  -1   0  -2 400.420 110.900   1
   1   0   2 370.820 98.9600   1
   1   0   2 367.620 102.200   1
  -1   2   0 79915.4 1129.23   1
   1  -2   0 76113.4 1075.46   1
  -1  -2   0 75204.4 1079.94   1
   1   2   0 78618.9 1127.36   1
   1  -2   0 75070.4 1059.52   1
  -1  -1   2 1689.47 112.100   1
   1  -1  -2 1743.12 150.860   1
  -1   1   2 1869.43 145.110   1
   1   1  -2 1845.11 220.230   1
   1   1   2 622.620 179.560   1
  -1  -1  -2 823.150 104.030   1
   1  -1   2 613.720 159.200   1
  -1   1  -2 788.570 79.0900   1
  -1   1  -2 723.550 56.7600   1
   1  -1   2 737.770 60.3800   1
   1   1   2 584.700 164.160   1
  -1  -1  -2 768.570 69.4400   1
  -1   2  -1 210500. 1737.31   1
   1   2   1 207965. 1731.33   1
   1  -2   1 209047. 1714.21   1
  -1   2  -1 212124. 1738.68   1
   0  -3  -2 12184.5 2614.71   1
   0   3   2 12457.1 424.820   1
   0  -3  -2 12240.4 2627.98   1
   0   3   2 12166.7 2612.45   1
   0  -3   2 12685.0 450.130   1
   0   3  -2 12528.4 435.600   1
  -1  -2   2 31819.8 537.810   1
   1  -2  -2 31044.1 474.020   1
  -1   2   2 31349.9 479.680   1
   1   2  -2 32028.1 526.430   1
  -1  -2  -2 552222. 4499.58   1
   1   0   3 479.140 133.170   1
  -1   0  -3 762.810 80.3400   1
   1   0   3 422.010 112.960   1
  -1   0  -3 577.670 158.140   1
  -1   1   3 14671.6 504.090   1
  -1  -1   3 15093.0 558.370   1
   1   1  -3 13841.7 498.690   1
   1  -3   0 1849.21 182.180   1
   1   3   0 1632.59 254.150   1
   1  -3   0 1793.31 108.850   1
  -1  -3   0 2225.43 256.060   1
  -1   3   0 1866.97 230.680   1
   0  -1   4 2375.03 290.280   1
   0  -1  -4 2036.03 228.290   1
   0   1  -4 1953.44 247.100   1
   0   1   4 1623.20 221.390   1
   0  -4   0 795597. 6478.99   1
   1   1   3 736.660 92.2000   1
   1  -1   3 732.190 83.4200   1
   1  -1   3 900.480 127.670   1
  -1   1  -3 825.770 113.500   1
  -1  -1  -3 862.850 124.350   1
  -1   1  -3 818.630 116.700   1
  -1  -1  -3 1159.58 135.450   1
  -1  -3   1 15518.5 541.010   1
   1   3  -1 15374.9 536.610   1
  -1   3   1 15442.0 523.540   1
   1  -3  -1 15491.7 526.980   1
   1   3   1 2325.02 142.350   1
   1  -3   1 2238.33 124.480   1
   1  -3   1 2422.97 184.780   1
  -1   3  -1 2434.08 143.360   1
  -1  -3  -1 2601.42 168.650   1
   0  -4   1 205051. 1765.75   1
   0   3   3 363.250 103.310   1
   0  -3  -3 688.870 83.2200   1
   0  -3   3 703.550 102.810   1
  -1  -2   3 25491.4 5470.77   1
   1  -2  -3 23611.0 799.980   1
  -1   2   3 23946.7 824.730   1
   0  -2   4 181938. 1600.56   1
   0   2   4 189675. 1619.33   1
  -1   3   2 6401.77 1379.81   1
   1  -3  -2 6740.36 381.160   1
  -1  -3   2 7176.14 347.460   1
  -1   2  -3 6893.68 318.350   1
  -1  -2  -3 6837.31 348.160   1
   1  -2   3 6480.38 1403.98   1
   1   2   3 6304.83 1362.52   1
  -1  -2  -3 6587.58 426.490   1
   1  -2   3 6392.51 1375.21   1
  -1  -3  -2 5555.95 312.080   1
   1  -3   2 5520.96 350.840   1
  -1  -3  -2 5726.87 318.680   1
  -1   3  -2 5415.80 320.090   1
   1   3   2 5124.47 318.720   1
   1  -3   2 4801.78 376.820   1
   0  -4   2 728759. 5961.43   1
   0  -4  -2 746992. 6105.74   1
  -1   0   4 903.800 126.910   1
  -1   1   4 5539.82 305.120   1
  -1  -1   4 5179.94 293.330   1
  -1   0  -4 375.570 114.860   1
   1   0   4 276.850 81.2500   1
   1  -4   0 4246.57 222.710   1
  -1  -4   0 5348.87 345.570   1
  -1   1  -4 828.970 117.640   1
  -1  -1  -4 1022.49 119.990   1
   1  -1   4 1210.08 148.160   1
  -1  -1  -4 1111.04 143.740   1
   1   1   4 728.900 91.9200   1
   0   0   5 823.620 118.680   1
   1  -3  -3 8989.18 418.710   1
  -1  -3   3 8922.92 419.950   1
   0  -3  -4 2297.50 228.060   1
   0  -3  -4 2251.23 333.240   1
   0  -3   4 2580.32 297.810   1
   0   3   4 1912.16 177.770   1
   1  -4   1 525466. 4300.87   1
   0  -1  -5 49.9800 26.0500   1
   0  -1   5 125.420 66.9400   1
   1  -3   3 1378.37 174.700   1
  -1   3  -3 1118.71 146.060   1
  -1  -3  -3 1118.12 127.230   1
  -1  -3  -3 1140.53 137.360   1
   0  -4  -3 257380. 2136.91   1
   1  -2  -4 5503.72 320.000   1
  -1  -2   4 6011.03 330.160   1
   0  -5   0 66.6500 36.8700   1
  -1  -2  -4 39612.4 613.540   1
   1  -2   4 40218.0 622.420   1
  -1   2  -4 38312.3 588.810   1
  -1  -2  -4 40768.2 660.650   1
  -1  -4   2 4559.74 257.760   1
   1  -4  -2 4386.98 263.730   1
   0  -5  -1 1074.93 202.440   1
   0  -5   1 1538.27 212.410   1
  -1  -4  -2 185579. 1614.68   1
  -1   4  -2 180542. 1546.25   1
  -1  -4  -2 179238. 1558.11   1
  -2   0   1 726.010 132.300   1
   2   0  -1 529.480 149.010   1
   0  -2  -5 5129.88 442.030   1
   0  -2   5 4758.97 269.770   1
   2   1   0 34517.9 535.290   1
  -2   1   0 34340.7 548.080   1
  -2   1   0 31989.7 456.610   1
  -2  -1   0 32677.0 502.830   1
   2   0   1 102.940 28.9800   1
  -2   0  -1 75.3500 37.1800   1
  -2  -1   1 1526.65 157.710   1
  -2   1   1 1350.85 104.480   1
  -2   1   1 1220.78 93.4000   1
   2   1  -1 1427.46 178.790   1
  -2  -1  -1 10743.7 523.140   1
  -2   1  -1 9646.34 451.940   1
   2   1   1 10273.1 457.920   1
  -2  -1  -1 9703.56 437.880   1
  -1   0   5 327599. 2766.32   1
   0  -5  -2 11716.9 2519.76   1
   0  -5   2 11016.5 578.750   1
   0  -5  -2 11844.3 2542.79   1
  -2   0   2 402636. 3315.33   1
   1  -3  -4 1421.79 157.550   1
  -1  -3   4 1639.97 213.520   1
  -1  -1   5 42233.5 700.760   1
  -1   1   5 42177.7 693.890   1
   1   0   5 51026.5 772.130   1
   2   1  -2 62411.8 936.070   1
  -2   1   2 64414.7 947.490   1
  -2  -1   2 64782.3 959.520   1
  -2   1   2 63761.8 925.180   1
   2   0   2 334102. 2713.96   1
  -1  -4   3 58401.4 911.430   1
   1  -4  -3 57926.9 875.690   1
  -1   4   3 59039.8 840.430   1
   2  -2  -1 395251. 3230.75   1
   2   2  -1 396937. 3280.23   1
   1  -3   4 681.770 129.380   1
  -1  -3  -4 617.340 167.170   1
  -1   3  -4 636.750 159.820   1
  -1  -3  -4 626.310 172.290   1
   0   4   4 186553. 1581.83   1
   0  -4  -4 187324. 1650.77   1
   0  -4   4 182918. 1620.82   1
   0  -4  -4 188443. 1606.58   1
  -1  -1  -5 1928.40 216.970   1
   1  -1   5 1690.20 217.410   1
  -1  -1  -5 1725.17 167.600   1
   2  -1   2 10850.3 475.660   1
   2  -1   2 10225.5 446.220   1
  -2  -1  -2 10613.5 474.330   1
  -2  -1  -2 11310.1 556.320   1
  -2   1  -2 10805.0 508.060   1
   2   1   2 10214.0 453.680   1
  -2   2  -1 44046.5 620.200   1
  -2   2  -1 44995.0 700.710   1
  -2  -2  -1 46711.5 757.480   1
  -2  -2  -1 44582.5 669.660   1
   1  -4   3 8033.05 402.580   1
  -1  -4  -3 7840.99 419.440   1
  -1  -4  -3 7732.52 401.920   1
  -1  -5   0 20625.3 711.120   1
   1  -5   0 21036.1 732.650   1
   0  -3  -5 5732.09 314.060   1
   0  -3   5 6308.35 1361.65   1
   1  -5  -1 -12.900 31.1800   1
  -1  -5   1 -63.330 64.5400   1
  -1  -2   5 451197. 3786.80   1
   0   0   6 134346. 1238.33   1
   2  -2  -2 476032. 4000.34   1
  -2  -2   2 474694. 3924.34   1
  -2   2   2 477375. 3900.95   1
  -2   0   3 55.5600 35.8100   1
   2   0  -3 18.8400 22.5400   1
   0   5   3 38.1000 21.2200   1
   0  -5  -3 61.0900 25.1900   1
   0  -5   3 87.6500 53.5600   1
   0  -5  -3 -85.140 74.4100   1
   0  -1  -6 9589.68 458.750   1
   0  -1   6 9441.26 456.700   1
  -1  -2  -5 73623.5 1104.25   1
   1  -2   5 74020.3 1102.55   1
  -1  -2  -5 72051.9 1075.35   1
   2  -2   2 112033. 924.120   1
  -2  -2  -2 114729. 1000.50   1
  -2   2  -2 111253. 916.760   1
  -2   1   3 14568.7 510.250   1
  -2   1   3 14188.5 493.040   1
  -2  -1   3 14931.0 533.650   1
  -2   0  -3 181.710 63.3400   1
   2   0   3 22.0300 13.2200   1
  -2   0  -3 2.26000 18.1200   1
   1  -5  -2 14718.8 528.360   1
  -1  -5   2 14603.7 521.610   1
   2  -3   0 2023.38 142.830   1
  -2   3   0 2002.89 124.810   1
  -2   3   0 2454.08 224.140   1
  -2  -3   0 2157.56 469.350   1
  -1  -5  -2 1322.08 135.920   1
   1  -5   2 1318.52 174.250   1
  -1  -5  -2 1297.20 172.300   1
  -2   3   1 1004.16 98.5700   1
  -2   3   1 1052.43 126.110   1
  -2  -3   1 1236.19 159.430   1
   2  -3  -1 1021.11 89.7900   1
   2  -1   3 2528.70 155.500   1
  -2   1  -3 2956.47 352.500   1
  -2  -1  -3 3111.20 264.800   1
   2   1   3 2100.52 504.970   1
  -2  -1  -3 2593.82 145.400   1
   2  -1   3 2371.83 131.680   1
   2  -3   1 5.13000 25.7600   1
  -2   3  -1 25.4000 30.9500   1
  -2   3  -1 86.7500 30.5800   1
  -2  -3  -1 98.1800 38.1100   1
   2  -3   1 35.7500 18.6100   1
   0  -6   0 412819. 3463.51   1
  -1  -4   4 29983.9 565.590   1
   1  -4  -4 29654.7 501.920   1
   0  -2  -6 142707. 1315.67   1
   0  -2   6 145410. 1336.70   1
   0  -6  -1 156982. 1428.11   1
   0  -6   1 153696. 1439.50   1
  -2   2   3 39514.4 613.080   1
  -2  -2   3 38475.1 614.630   1
   1  -3  -5 346.720 101.400   1
  -1  -3   5 246.530 111.610   1
  -1  -4  -4 289545. 2470.08   1
  -2  -3   2 7061.46 362.810   1
  -2   3   2 6945.02 332.130   1
   2  -3  -2 7014.39 327.040   1
  -1   0   6 -920.23 78.6400   1
  -1  -3  -5 142.620 51.1300   1
  -1  -3  -5 137.510 49.3000   1
   1  -3   5 82.8400 48.9700   1
   2   2   3 54716.0 810.140   1
  -2  -2  -3 56688.2 838.940   1
   2  -2   3 57371.6 826.210   1
  -2   2  -3 56135.9 806.230   1
  -2   2  -3 57755.6 928.000   1
  -2  -2  -3 58397.3 929.510   1
  -2  -3  -2 103.220 53.5100   1
   2  -3   2 110.900 31.0300   1
  -2   3  -2 78.8800 28.9700   1
  -2   3  -2 80.3200 37.4400   1
  -2  -3  -2 120.160 60.3800   1
   1  -5  -3 984.490 95.2000   1
  -1  -5   3 1282.97 201.890   1
  -1   5   3 927.230 77.2900   1
  -1   1   6 16456.2 591.020   1
  -1  -1   6 15003.5 600.000   1
   0   5   4 4687.48 251.280   1
   0  -5  -4 4645.03 255.540   1
   0  -5   4 4877.16 290.950   1
   0  -5  -4 4734.99 292.740   1
   0  -6  -2 461228. 3865.16   1
   0  -6   2 468148. 3928.62   1
   1   0   6 24.4500 53.7900   1
   1  -5   3 59697.8 934.070   1
  -1  -5  -3 60485.4 949.390   1
  -1  -5  -3 58829.0 896.930   1
  -2   1   4 140492. 1250.65   1
  -2  -1   4 143516. 1302.68   1
   1  -1   6 1208.93 188.840   1
  -1  -1  -6 1442.42 170.760   1
   0  -3  -6 3366.07 432.930   1
   0  -3   6 2787.17 192.130   1
  -2   4   0 21658.8 733.120   1
  -2   4   0 21181.6 714.010   1
  -2  -4   0 22514.7 782.270   1
   2  -4   0 22142.2 751.440   1
  -2  -3   3 6576.02 1424.22   1
   2  -3  -3 6671.49 316.010   1
   1  -2  -6 2537.40 313.840   1
  -1  -2   6 2816.26 420.590   1
   2  -1   4 5501.94 289.590   1
   2   1   4 5209.66 277.830   1
  -2  -1  -4 5424.13 329.440   1
   2  -1   4 5092.85 272.550   1
  -2  -1  -4 5890.28 357.080   1
  -2   1  -4 6201.49 558.730   1
  -2   4   1 10888.0 490.420   1
  -2   4   1 11303.6 504.980   1
  -2  -4   1 12100.0 2603.81   1
   2  -4  -1 10930.0 495.180   1
  -1  -6   0 21293.0 740.150   1
   1  -6   0 21912.5 763.190   1
  -2   4  -1 422039. 3464.67   1
  -2   4  -1 414201. 3389.86   1
  -2  -4  -1 416023. 3472.93   1
   2  -4   1 408964. 3348.41   1
  -2   2   4 13967.0 561.120   1
  -2  -2   4 13298.8 487.480   1
  -1  -6   1 231.390 77.6800   1
  -2   3  -3 9754.17 451.110   1
   2  -3   3 10103.3 458.920   1
  -2  -3  -3 10529.3 509.940   1
  -2   3  -3 10049.3 470.010   1
  -2  -3  -3 11220.4 562.160   1
  -1  -2  -6 303327. 2578.78   1
   1  -2   6 305058. 2612.03   1
   0  -6   3 8335.34 406.630   1
   0  -6  -3 8281.70 407.550   1
   0  -6  -3 8174.77 380.810   1
   0   0   7 222.780 94.9600   1
   2  -4  -2 4158.20 328.590   1
  -2  -4   2 4004.52 232.780   1
   0  -1   7 11834.5 2545.86   1
   0   1   7 11321.5 529.060   1
  -2   2  -4 414635. 3472.13   1
  -2  -2  -4 424204. 3598.94   1
   1  -5  -4 6676.33 378.570   1
  -1   5   4 6966.90 385.980   1
  -1  -5   4 6303.28 1360.83   1
  -1  -4  -5 15882.9 565.050   1
   1  -4   5 16705.5 621.090   1
  -1  -4  -5 16279.5 573.820   1
   1  -6  -2 14007.8 501.660   1
  -1  -6   2 14502.0 553.350   1
   2  -4   2 91755.0 19672.1   1
  -2  -4  -2 95514.7 942.760   1
  -2  -4  -2 91301.6 19577.2   1
  -2   4  -2 90436.8 19389.7   1
  -2   4  -2 90316.5 19365.1   1
  -1  -6  -2 451291. 3769.74   1
   1  -5   4 3194.66 208.150   1
  -1  -5  -4 4135.35 351.950   1
  -1  -5  -4 3288.35 199.030   1
  -2   0   5 -39.850 78.4000   1
   1  -3  -6 9511.39 476.790   1
  -1  -3   6 8409.76 453.410   1
   0  -5  -5 73.6600 31.0400   1
   0  -5  -5 -27.890 61.7000   1
   0  -5   5 15.7600 31.4500   1
  -2   1   5 28534.2 527.460   1
  -2  -1   5 29202.5 539.740   1
  -2  -3   4 1879.60 252.130   1
   2  -3  -4 1983.46 247.520   1
   0  -2  -7 29228.5 546.750   1
   0  -2   7 28888.3 517.930   1
   0  -4  -6 302.130 92.4000   1
   0  -4   6 327.300 113.100   1
  -1  -3  -6 9228.34 500.410   1
   1  -3   6 9067.62 444.590   1
  -1  -3  -6 10424.2 794.840   1
   0  -7   0 32.6700 79.8800   1
   2  -4  -3 42230.5 707.380   1
  -2  -4   3 43695.2 736.630   1
   2   0   5 110.780 31.1000   1
  -2   0  -5 29.4000 35.7700   1
  -1   0   7 963668. 7944.91   1
   0  -7  -1 594.100 175.710   1
   0  -7   1 713.250 116.300   1
  -2  -3  -4 18345.5 653.490   1
   2  -3   4 19172.0 652.790   1
  -2   3  -4 17892.5 613.650   1
  -2  -3  -4 18387.4 651.820   1
   0  -6  -4 2913.14 220.620   1
   0  -6  -4 3275.68 392.280   1
   0  -6   4 3133.58 441.260   1
  -2  -4  -3 2287.81 264.350   1
  -2   4  -3 2101.66 472.280   1
   2  -4   3 1714.49 122.200   1
  -2  -4  -3 2332.89 334.270   1
  -2  -1  -5 605.350 162.380   1
   2  -1   5 448.800 119.150   1
  -2  -1  -5 529.940 140.740   1
  -2   1  -5 489.840 133.400   1
   2  -1   5 376.080 102.520   1
  -2   5   0 1620.76 152.800   1
   2  -5   0 1685.36 105.430   1
   2  -5   0 1970.44 169.210   1
  -2  -5   0 2208.41 246.990   1
  -1   1   7 21239.8 759.180   1
  -1  -1   7 19400.6 690.450   1
  -1  -6  -3 12692.8 460.830   1
  -1  -6  -3 13182.1 485.450   1
   1  -6   3 13192.2 477.150   1
  -2   2   5 109191. 1036.40   1
  -2  -2   5 106674. 1035.42   1
  -2  -5   1 26479.3 470.570   1
   2  -5  -1 25086.6 846.200   1
   1   0   7 336863. 2892.63   1
   2  -5   1 16528.5 563.070   1
  -2   5  -1 17093.2 592.210   1
   2  -5   1 16229.7 561.070   1
   0  -7  -2 558.740 162.770   1
   0  -7   2 671.570 92.2500   1
   0  -7  -2 489.250 144.320   1
  -1  -1  -7 293.880 84.5500   1
   1  -1   7 253.080 77.9800   1
   0  -3   7 69.1600 74.5000   1
   0  -3  -7 262.750 101.950   1
   1  -5  -5 15930.4 574.340   1
  -1  -5   5 15508.2 626.770   1
  -1   5   5 16504.4 557.720   1
  -2   2  -5 32517.8 556.240   1
   2  -2   5 31214.4 526.430   1
  -2  -2  -5 32771.5 587.530   1
  -2  -2  -5 32362.1 566.170   1
   1  -2  -7 599937. 5019.14   1
  -1  -2   7 598570. 5020.38   1
  -2  -5   2 9761.60 510.020   1
   2  -5  -2 9855.83 456.920   1
   1  -4  -6 13677.2 504.030   1
  -1  -4   6 13418.3 501.200   1
  -1  -5  -5 774.530 101.700   1
  -1  -5  -5 539.660 147.210   1
   1  -5   5 855.430 122.610   1
  -2  -5  -2 -111.06 66.7600   1
   2  -5   2 -5.1300 43.9400   1
  -2   5  -2 80.0600 33.1900   1
   2  -5   2 67.6200 27.6100   1
  -2  -5  -2 -101.00 78.1800   1
  -2  -4   4 104253. 1023.78   1
   2  -4  -4 100498. 942.450   1
  -1  -2  -7 134125. 1277.44   1
   1  -2   7 131023. 1243.50   1
  -1  -4  -6 88368.4 1336.19   1
  -1  -4  -6 87407.0 1313.22   1
   1  -4   6 86566.5 1302.42   1
   2  -3  -5 15862.7 560.120   1
  -2  -3   5 15518.2 564.420   1
   1  -7  -1 11178.0 553.730   1
  -1  -7   1 11816.4 2543.08   1
  -1   6   4 2093.51 455.300   1
  -1  -6   4 2693.32 360.050   1
   1  -6  -4 3199.80 332.130   1
   1  -7   1 6921.57 594.960   1
  -1  -7  -1 6101.65 773.600   1
  -2   0   6 740609. 6136.05   1
   0  -7   3 998.760 148.210   1
   0  -7  -3 1004.31 160.140   1
   0  -7  -3 892.530 132.390   1
  -2  -4  -4 131370. 1229.51   1
   2  -4   4 131163. 1156.82   1
  -1  -6  -4 291629. 2505.17   1
   1  -6   4 291657. 2507.27   1
  -1  -6  -4 281828. 2499.37   1
   0  -5  -6 4300.21 511.730   1
   0  -5   6 4201.44 256.830   1
  -2   1   6 259.440 114.320   1
  -2  -1   6 193.980 94.7700   1
   0   0   8 106593. 1110.11   1
  -3   0   0 121.120 65.3500   1
   3   0   0 44.8600 16.6800   1
  -3   0   0 81.7700 23.4300   1
   2  -5  -3 19834.3 694.230   1
  -2  -5   3 20303.9 716.870   1
   3   0  -1 2576.88 148.130   1
  -3   0   1 2654.77 179.710   1
   0  -6  -5 178813. 1557.41   1
   0  -6   5 172044. 1592.05   1
   0  -6  -5 173615. 1635.93   1
  -2  -3  -5 10806.1 512.640   1
  -2   3  -5 9817.05 457.220   1
  -2  -3  -5 10510.2 519.210   1
   2  -3   5 9893.50 461.840   1
   1  -7  -2 3288.24 391.540   1
   1  -7  -2 2779.58 148.170   1
  -1  -7   2 3436.97 449.820   1
  -1  -3   7 21187.9 753.140   1
   1  -3  -7 20920.3 746.110   1
   0  -1   8 6774.77 369.920   1
   0   1   8 7114.85 363.250   1
  -3  -1   0 1023.54 97.2800   1
   3   1   0 770.920 101.570   1
  -3   1   0 1080.31 124.720   1
  -3   1   0 897.780 91.1100   1
  -1  -7  -2 5143.22 507.690   1
   1  -7   2 4195.81 362.110   1
  -1  -7  -2 5057.65 736.660   1
  -3   0  -1 98030.7 963.820   1
   3   0   1 96387.7 813.650   1
  -3   1   1 9985.57 448.750   1
   3   1  -1 9503.82 456.670   1
  -3   1   1 9541.55 439.810   1
  -3  -1   1 9932.24 477.060   1
  -2  -5  -3 2001.61 282.980   1
   2  -5   3 1763.84 229.050   1
  -2  -5  -3 2023.99 256.360   1
  -2   0  -6 2599.86 252.260   1
   2   0   6 2332.12 191.350   1
   0  -4   7 330923. 2914.56   1
   0  -4  -7 322161. 2782.08   1
   3   1   1 6829.94 328.410   1
  -3   1  -1 6437.15 1388.47   1
  -3  -1  -1 6695.00 337.460   1
  -3  -1  -1 6878.18 323.900   1
   1  -3   7 8479.69 580.460   1
  -1  -3  -7 8160.50 403.910   1
  -1  -3  -7 7675.36 380.240   1
  -2   2   6 849587. 7012.91   1
  -3   0   2 158.210 55.7700   1
   3   0  -2 75.3400 35.9700   1
  -2  -1  -6 242.900 78.0600   1
  -2  -1  -6 318.640 91.2900   1
   2  -1   6 329.050 104.080   1
  -2   1  -6 372.750 133.460   1
   2  -6   0 3995.83 211.450   1
   2  -6   0 4105.53 235.390   1
  -2  -6   0 4288.89 266.300   1
  -3   1   2 12935.2 446.680   1
  -3  -1   2 12398.5 452.000   1
  -3   1   2 12864.6 466.300   1
   0  -2   8 323444. 2857.72   1
   0  -2  -8 332532. 2868.88   1
  -3   2   0 5718.61 317.390   1
  -3   2   0 5492.16 280.690   1
  -3  -2   0 5418.68 290.870   1
   3   2   0 5273.63 331.860   1
  -2  -6   1 57010.5 971.720   1
   2  -6  -1 56774.9 912.330   1
  -3   0  -2 51.4200 68.3600   1
  -3   2   1 421.550 113.040   1
  -3   2   1 524.800 145.730   1
  -3   2   1 328.470 100.120   1
  -3  -2   1 483.150 136.000   1
  -2  -6  -1 150079. 1386.01   1
  -2  -4   5 27585.7 537.010   1
   2  -4  -5 26375.9 463.960   1
  -1  -7   3 53.2400 46.2800   1
   1  -7  -3 210.990 106.560   1
  -1  -5   6 11990.0 2582.46   1
   1  -5  -6 11166.8 528.150   1
  -1   0   8 -302.46 111.990   1
  -3  -2  -1 86248.9 1322.39   1
  -3  -2  -1 89646.3 19222.3   1
   3   2   1 85924.8 1244.03   1
  -3   2  -1 85054.7 1310.96   1
   0  -7  -4 1316.00 164.770   1
   0  -7   4 1363.08 232.520   1
   0  -7  -4 1339.08 250.340   1
  -3   1  -2 28113.5 555.660   1
  -3  -1  -2 27342.0 435.540   1
  -3  -1  -2 29016.8 581.470   1
   3   1   2 29246.5 454.890   1
   0  -8   0 81234.8 1270.15   1
  -1  -7  -3 2393.58 256.460   1
   1  -7   3 2173.73 257.700   1
  -1  -7  -3 2001.67 278.100   1
  -2  -2  -6 391502. 3282.63   1
   2  -2   6 396691. 3314.62   1
  -2  -5   4 3194.39 460.690   1
   2  -5  -4 2901.63 264.050   1
  -1   1   8 3364.24 464.960   1
  -1  -1   8 2865.18 460.940   1
   1  -6  -5 66318.5 1043.89   1
  -1  -6   5 67915.3 1083.29   1
  -1   6   5 66302.8 966.730   1
  -1  -5  -6 235.640 84.3700   1
   1  -5   6 100.920 51.7100   1
  -1  -5  -6 126.080 51.6700   1
  -3   2   2 52514.7 779.100   1
  -3  -2   2 52685.3 825.240   1
  -3   2   2 51188.8 764.380   1
   2  -6  -2 1207.26 153.320   1
  -2  -6   2 1539.95 249.450   1
   0  -8  -1 13020.7 485.770   1
   0  -8   1 12890.7 516.860   1
  -3   0   3 16450.0 581.560   1
   1   0   8 -1.4900 84.7300   1
   2  -3  -6 366.750 108.780   1
  -2  -3   6 421.350 145.510   1
  -1  -6  -5 4662.05 451.630   1
  -1  -6  -5 4117.07 395.450   1
   1  -6   5 3807.88 311.140   1
   2  -4   5 123784. 1119.49   1
  -2  -4  -5 123252. 1197.54   1
  -2  -4  -5 123270. 1231.37   1
   1  -4  -7 321852. 2785.80   1
   2  -6   2 498481. 4127.99   1
  -2  -6  -2 494192. 4175.87   1
  -3   1   3 2424.91 205.350   1
  -3  -1   3 2426.99 209.380   1
  -2  -5  -4 3215.34 438.180   1
  -2  -5  -4 3233.68 360.210   1
   2  -5   4 2521.74 203.490   1
   1  -1   8 42.0300 61.4500   1
  -3   2  -2 6656.43 332.770   1
  -3  -2  -2 7392.27 706.600   1
   3   2   2 6277.95 1353.36   1
  -3  -2  -2 6071.26 341.000   1
   0  -3   8 6997.22 373.550   1
   0  -3  -8 6464.97 1398.70   1
  -3   3   0 8592.92 411.960   1
  -3   3   0 8334.39 370.300   1
  -3  -3   0 9129.90 435.740   1
  -1   2   8 7252.52 405.080   1
  -1  -2   8 6952.75 362.460   1
   3   0   3 978041. 209660.   1
  -3   0  -3 999999. 214373.   1
  -3   3   1 151.230 42.1600   1
  -3  -3   1 350.600 100.030   1
  -3   3   1 243.760 68.0600   1
  -3   3   1 216.830 81.5000   1
   0  -8  -2 173140. 1498.03   1
   0  -8   2 178292. 1694.13   1
   0  -8  -2 173005. 1602.66   1
  -1  -4  -7 84193.2 1315.12   1
  -1  -4  -7 84045.8 1301.02   1
   1  -4   7 84495.4 1315.85   1
  -2   0   7 -508.30 903.090   1
  -3   3  -1 4067.53 341.230   1
  -3  -3  -1 3596.24 256.690   1
  -3  -3  -1 5016.34 493.040   1
  -3  -1  -3 14865.0 514.010   1
   3   1   3 12344.6 2650.66   1
   3  -1   3 14854.1 493.460   1
  -3   1  -3 14040.3 577.030   1
   0  -6   6 78177.3 1258.23   1
   0  -6  -6 78331.4 1254.62   1
   0  -6  -6 80745.9 1198.73   1
  -3   2   3 45487.3 733.550   1
  -3  -2   3 44394.0 722.760   1
   2  -3   6 114.100 38.1300   1
  -2  -3  -6 92.2100 54.3300   1
  -2  -3  -6 177.800 57.3000   1
   2  -6  -3 112010. 1059.96   1
  -2  -6   3 112872. 1128.62   1
  -2   1   7 24111.0 847.850   1
  -2  -1   7 24031.8 854.640   1
   0  -5   7 6708.49 522.840   1
   0  -5  -7 6795.24 369.390   1
  -1  -7   4 3088.16 385.120   1
   1  -7  -4 3293.60 359.510   1
  -1  -2  -8 77961.9 1260.59   1
   1  -2   8 75323.0 1177.85   1
  -3  -3   2 974.100 168.330   1
  -3   3   2 1038.82 132.730   1
  -3   3   2 628.030 157.920   1
  -1  -8   0 119055. 1218.80   1
   1  -8   0 125859. 1269.12   1
   1  -7   4 896.550 131.860   1
  -1  -7  -4 981.770 127.840   1
  -1  -7  -4 956.640 141.270   1
  -2  -6  -3 1222.60 148.880   1
   2  -6   3 1047.77 158.130   1
  -2  -6  -3 1439.62 194.380   1
  -3   0   4 248.960 78.7500   1
  -3   2  -3 982253. 210569.   1
  -3  -2  -3 964130. 7965.82   1
   1  -8   1 234142. 2080.97   1
  -1  -8  -1 240412. 2161.02   1
  -3  -3  -2 7878.41 407.410   1
  -3  -3  -2 6736.52 333.610   1
  -3   3  -2 6881.49 409.690   1
   0  -7  -5 13541.3 513.120   1
   0  -7  -5 13774.8 524.790   1
   0  -7   5 14417.6 552.490   1
  -3  -1   4 9683.73 478.270   1
  -3   1   4 10184.1 507.980   1
   2   0   7 96.2500 45.1300   1
  -2   0  -7 332.700 110.960   1
   2  -5  -5 248.780 99.7700   1
  -2  -5   5 257.280 98.0600   1
   0  -8   3 264658. 2361.78   1
   0  -8  -3 262669. 2217.79   1
   1  -3  -8 34750.1 648.450   1
  -1  -3   8 36510.3 694.590   1
   2  -4  -6 520556. 4386.06   1
  -2  -4   6 533923. 4522.71   1
  -2  -1  -7 706.950 115.740   1
   2  -1   7 627.500 174.690   1
  -2  -1  -7 677.860 100.340   1
   0   0   9 6.81000 97.2200   1
   1  -8  -2 27420.7 410.640   1
  -1  -8   2 28713.4 583.260   1
   1  -8  -2 29083.0 612.270   1
   0  -4   8 88632.8 19010.1   1
   0  -4  -8 88588.0 1358.18   1
  -3   3   3 22183.4 773.490   1
  -3  -3   3 19890.0 702.990   1
   3  -4   0 42196.6 620.730   1
  -3  -4   0 42778.9 683.720   1
  -3   4   0 42109.5 675.640   1
  -3   0  -4 188.770 70.2300   1
   3   0   4 49.8500 28.4400   1
  -3   0  -4 115.720 36.5300   1
  -1  -6   6 7102.97 375.930   1
   1  -6  -6 6820.04 592.570   1
   0  -1   9 833.680 147.410   1
   0   1   9 957.650 155.480   1
  -1  -8  -2 117069. 1243.30   1
   1  -8   2 116351. 1140.91   1
   1  -3   8 326.290 112.210   1
  -1  -3  -8 283.830 97.7500   1
  -3  -4   1 11463.9 566.040   1
  -3   4   1 10457.7 487.230   1
  -3   4   1 10046.7 467.020   1
   3  -4  -1 10641.4 492.000   1
  -2  -5  -5 3471.27 270.070   1
   2  -5   5 3919.69 320.970   1
  -2  -5  -5 4074.26 459.390   1
  -2  -7   0 10175.9 501.760   1
   2  -7   0 9046.60 402.350   1
   2  -7   0 9836.47 497.450   1
   1  -5  -7 1183.62 160.160   1
  -1  -5   7 957.370 171.390   1
  -3   2   4 4044.32 261.350   1
  -3  -2   4 3903.47 304.460   1
   3  -1   4 23239.8 771.250   1
  -3  -1  -4 24631.5 846.010   1
   3   1   4 23010.5 769.760   1
  -3  -1  -4 24642.0 868.540   1
  -3   1  -4 23183.3 853.490   1
   3  -1   4 24979.1 831.780   1
  -2  -6   4 96125.3 1003.08   1
   2  -6  -4 98197.3 962.290   1
  -3   4  -1 127931. 1075.93   1
  -3   4  -1 131869. 1206.49   1
   3  -4   1 126293. 1059.05   1
  -3  -4  -1 131901. 1200.09   1
  -2  -7   1 34196.2 652.720   1
   2  -7  -1 35610.3 619.100   1
   1  -6   6 157826. 1471.20   1
  -1  -6  -6 152379. 1509.57   1
  -1  -6  -6 154586. 1421.76   1
  -2  -7  -1 -34.310 179.870   1
   2  -7   1 168.770 47.8800   1
   2  -4   6 2890.68 235.740   1
  -2  -4  -6 2938.58 334.460   1
  -2  -4  -6 3020.71 312.180   1
  -2  -2  -7 1610.38 189.800   1
   2  -2   7 1398.23 203.600   1
  -2  -2  -7 1713.01 195.240   1
  -3  -3  -3 11392.5 631.650   1
  -3   3  -3 11653.8 2520.92   1
  -3  -3  -3 11440.3 541.590   1
  -1  -5  -7 934.170 134.350   1
   1  -5   7 1038.14 149.750   1
  -1  -5  -7 928.450 119.470   1
  -3  -4   2 29530.2 513.230   1
  -3   4   2 28506.8 478.830   1
   3  -4  -2 29681.9 480.880   1
  -2  -3   7 28701.2 562.460   1
   0  -2   9 -407.97 1143.44   1
   0  -2  -9 221.200 85.9700   1
  -2  -6  -4 87149.0 1361.48   1
  -2  -6  -4 88089.8 1459.41   1
   2  -6   4 88463.8 1311.33   1
  -1  -7   5 21509.8 785.850   1
  -1   7   5 21059.5 704.280   1
   1  -7  -5 21022.9 746.040   1
   2  -7  -2 12263.4 2644.67   1
  -2  -7   2 13692.0 640.690   1
   1  -8  -3 4764.04 483.600   1
   1  -8  -3 4485.61 243.240   1
  -1  -8   3 4958.26 446.520   1
  -3   2  -4 32551.0 605.470   1
   3  -2   4 31754.5 479.790   1
  -3  -2  -4 31341.9 548.180   1
  -3  -2  -4 32713.9 626.150   1
   0  -8   4 11213.2 639.480   1
   0  -8  -4 12109.4 2608.46   1
   0  -8  -4 11191.1 522.330   1
  -1   0   9 6286.17 1456.34   1
  -3  -4  -2 9248.07 859.010   1
  -3   4  -2 7527.44 371.330   1
  -3   4  -2 7302.22 333.490   1
   3  -4   2 7057.30 319.240   1
  -3  -4  -2 7418.19 386.090   1
  -3   0   5 22257.6 796.110   1
   1  -7   5 4037.67 519.440   1
  -1  -7  -5 3880.18 339.420   1
  -1  -7  -5 3829.54 439.590   1
  -2  -7  -2 20507.5 1486.43   1
  -2  -7  -2 23936.3 930.490   1
   2  -7   2 25373.5 5446.93   1
   1  -8   3 124093. 1263.39   1
  -1  -8  -3 122374. 1211.58   1
  -1  -8  -3 122316. 1179.08   1
   1  -4  -8 63500.8 1032.65   1
  -1  -4   8 62144.0 1018.71   1
  -1   1   9 6490.76 1409.80   1
  -1  -1   9 6040.47 428.220   1
  -3   1   5 566.690 156.900   1
  -3  -1   5 740.970 111.880   1
  -3  -3   4 20087.3 718.450   1
  -3   3   4 21380.0 743.630   1
   0  -6  -7 8532.26 823.670   1
   0  -6   7 7138.46 384.000   1
   1   0   9 923247. 7830.78   1
  -3  -4   3 20845.4 746.150   1
   3  -4  -3 20290.9 697.630   1
  -2  -3  -7 74.7800 47.8300   1
  -2  -3  -7 90.3700 48.7100   1
   2  -3   7 76.6300 53.5700   1
  -1  -4  -8 11162.3 587.990   1
   1  -4   8 12524.1 512.420   1
  -1  -4  -8 12880.1 913.430   1
   0  -7   6 22972.7 842.490   1
   0  -7  -6 22680.8 841.390   1
   0  -7  -6 22155.7 770.520   1
  -2  -5   6 1409.15 177.910   1
   2  -5  -6 1109.02 123.860   1
   0  -9   1 13971.2 531.230   1
   0  -9  -1 14000.0 543.580   1
   1   1   9 3945.90 410.840   1
   1  -1   9 3685.31 447.920   1
  -2  -7   3 146.060 88.3000   1
   2  -7  -3 194.320 79.8700   1
   0  -3  -9 21190.8 770.980   1
   0  -3   9 21294.3 771.210   1
  -1  -2   9 722.270 129.970   1
  -1   2   9 935.190 108.750   1
  -2   1   8 2643.85 347.670   1
  -2  -1   8 2919.50 397.850   1
  -3   2   5 65830.7 1034.92   1
  -3  -2   5 65350.1 1029.47   1
   0  -5   8 844.510 122.050   1
   0  -5  -8 740.390 123.710   1
  -2  -6   5 22884.0 832.590   1
   2  -6  -5 23066.4 811.460   1
  -3   5   0 989.230 136.760   1
   3  -5   0 1172.27 149.420   1
  -3  -5   0 1342.53 197.170   1
  -3   5   0 1209.25 143.630   1
  -3  -3  -4 12009.4 2586.66   1
   3  -3   4 10654.7 491.510   1
  -3  -3  -4 10847.8 545.900   1
  -3   3  -4 11020.6 622.750   1
   3  -3   4 11092.8 500.910   1
  -3  -4  -3 511512. 4351.68   1
   3  -5  -1 21183.7 731.760   1
  -3   5   1 21972.0 752.950   1
  -3  -5   1 22687.2 797.350   1
  -3  -1  -5 1210.61 197.850   1
  -3   1  -5 1630.97 152.220   1
   3  -1   5 1277.98 117.870   1
  -3  -1  -5 1499.05 168.980   1
   3  -1   5 1074.78 135.960   1
  -2  -7  -3 52160.6 1006.18   1
   2  -7   3 53611.8 841.000   1
  -2  -7  -3 52311.5 1067.26   1
  -2  -4   7 30910.0 612.740   1
   2  -4  -7 31001.8 584.550   1
  -1  -8   4 12719.9 550.080   1
   1  -8  -4 12225.1 2654.59   1
   0  -9  -2 15780.9 623.790   1
   0  -9   2 17779.8 705.220   1
   0  -9  -2 16328.8 598.490   1
   2  -5   6 666.140 100.330   1
  -2  -5  -6 700.470 101.790   1
  -2  -5  -6 589.900 167.080   1
  -1  -8  -4 494294. 4147.73   1
  -1  -8  -4 487962. 4171.97   1
  -2   2   8 423250. 3674.86   1
   2  -6   5 32043.1 558.130   1
  -2  -6  -5 31042.4 638.560   1
  -2  -6  -5 31215.1 606.830   1
  -1  -6   7 165990. 1603.72   1
   1  -6  -7 174029. 1621.96   1
  -3   5   2 8604.92 414.770   1
   3  -5  -2 8798.84 464.540   1
  -3  -5   2 8742.81 501.200   1
   2   0   8 393341. 3376.10   1
   0  -8  -5 599207. 5056.30   1
   0  -8  -5 602796. 4963.55   1
   0  -8   5 593263. 5029.93   1
  -3  -2  -5 224907. 2058.02   1
  -3  -2  -5 224886. 1929.70   1
   2  -1   8 522.840 145.400   1
  -2  -1  -8 483.890 144.050   1
  -2  -1  -8 400.840 122.960   1
  -3  -4   4 126546. 1231.44   1
   3  -4  -4 127261. 1165.33   1
  -1   7   6 16802.5 571.030   1
   1  -7  -6 16903.8 680.930   1
  -1  -7   6 17324.0 728.560   1
   1  -9   0 8991.85 820.790   1
  -1  -9   0 7241.53 426.770   1
  -1  -3   9 2384.05 248.860   1
   1  -3  -9 1434.29 209.470   1
   3  -5   2 7290.39 343.310   1
  -3  -5  -2 7920.05 456.580   1
  -3   5  -2 7914.72 618.860   1
  -3   5  -2 7770.67 373.750   1
  -3  -5  -2 7951.39 404.160   1
  -3  -3   5 540.180 154.000   1
  -3   3   5 501.090 144.720   1
   1  -6   7 75623.5 1184.21   1
  -1  -6  -7 73416.7 1156.75   1
  -1  -6  -7 74246.4 1220.37   1
   2  -4   7 290.800 86.7200   1
  -2  -4  -7 294.670 104.520   1
  -2  -4  -7 194.300 56.1100   1
  -3   0   6 60.8200 38.0400   1
  -2  -7   4 33251.9 650.000   1
   2  -7  -4 33729.2 586.010   1
  -1  -9   1 1453.61 225.250   1
   1  -9  -1 1328.25 193.030   1
  -1  -5   8 474.310 145.700   1
   1  -5  -8 371.940 125.190   1
  -1  -7  -6 175.750 55.3600   1
   1  -7   6 138.520 59.5800   1
  -1  -7  -6 255.680 89.5000   1
   0  -9  -3 3321.43 335.020   1
   0  -9  -3 3457.95 391.260   1
   0  -9   3 3380.62 524.790   1
  -3  -1   6 25807.0 5542.54   1
  -3   1   6 24695.1 937.090   1
   0  -4   9 97765.6 1054.42   1
   0  -4  -9 98333.4 1025.89   1
   2  -8   0 25056.8 827.750   1
  -2  -8   0 26386.0 611.130   1
   2  -8   0 27430.9 553.350   1
   2  -2   8 349903. 3000.66   1
   1  -3   9 1146.06 201.050   1
  -1  -3  -9 1017.26 265.500   1
  -3  -5   3 2615.59 271.210   1
   3  -5  -3 2118.08 481.780   1
  -3  -4  -4 37267.7 631.550   1
  -3  -4  -4 38017.1 803.100   1
  -3   4  -4 37518.1 674.310   1
  -3   4  -4 36268.7 554.910   1
   3  -4   4 36768.5 557.110   1
   2  -7   4 1368.58 204.660   1
  -2  -7  -4 1834.18 203.100   1
  -2  -7  -4 1520.42 196.400   1
   1  -5   8 765.000 104.530   1
  -1  -5  -8 616.910 173.510   1
  -1  -5  -8 490.840 149.480   1
   0   0  10 5565.28 365.740   1
  -2   3   8 807.790 124.080   1
  -2  -3   8 649.400 172.830   1
  -1  -9   2 1413.81 221.780   1
   1  -9  -2 1441.64 177.970   1
   1  -9  -2 1189.83 100.680   1
   1  -9   2 9700.69 499.400   1
  -1  -9  -2 9358.32 486.100   1
   0   1  10 3074.33 415.020   1
   0  -1  10 3031.58 430.960   1
  -3  -3  -5 10935.3 528.870   1
   3  -3   5 10260.0 474.330   1
  -3  -3  -5 11445.2 579.700   1
  -3   3  -5 10484.8 549.960   1
   3  -3   5 9701.21 439.740   1
  -3   2   6 105593. 1039.27   1
  -3  -2   6 106356. 1073.55   1
   1  -8  -5 62079.1 1009.04   1
  -1  -8   5 62109.6 1028.90   1
  -2  -6   6 465634. 4018.78   1
   2  -8  -2 17031.9 619.000   1
  -2  -8   2 19654.1 772.540   1
  -3   0  -6 -76.990 77.2500   1
   3   0   6 4.28000 21.4300   1
  -2  -5   7 5876.26 349.910   1
   2  -5  -7 6647.45 667.470   1
   0  -7  -7 1974.83 283.170   1
   0  -7   7 2410.22 243.840   1
   1  -8   5 7085.41 483.520   1
  -1  -8  -5 7414.48 380.990   1
  -1  -8  -5 8045.54 543.480   1
   2  -8   2 261075. 2274.30   1
   3  -6   0 92144.6 19756.9   1
  -3  -6   0 95457.4 958.830   1
  -3   6   0 92116.8 19750.5   1
   3  -1   6 3113.14 224.730   1
  -3   1  -6 3186.48 334.260   1
  -3  -1  -6 3191.44 345.350   1
  -3  -1  -6 3114.31 194.490   1
   0   2  10 167129. 1644.31   1
   0  -2  10 175476. 1729.36   1
  -1  -4   9 45062.7 867.720   1
   1  -4  -9 45379.9 793.260   1
   3  -6  -1 14914.3 534.990   1
  -3  -6   1 15659.3 642.880   1
  -3   6   1 14356.7 502.640   1
  -3  -4   5 77410.5 1215.85   1
   3  -4  -5 74798.6 1140.14   1
  -2  -3  -8 2967.61 289.950   1
   2  -3   8 2778.30 335.940   1
  -2  -3  -8 2454.63 257.180   1
  -1  -9   3 17853.2 664.920   1
   1  -9  -3 17937.4 659.350   1
   1  -9  -3 18435.3 617.660   1
  -3   6  -1 134937. 1193.51   1
   0  -9   4 490.330 149.540   1
   0  -9  -4 553.640 154.120   1
   0  -9  -4 591.970 170.900   1
  -1   0  10 -58.250 76.1700   1
  -3  -5   4 3594.53 497.600   1
   3  -5  -4 3334.11 359.870   1
  -1  -9  -3 25715.3 5524.88   1
   1  -9   3 26528.6 506.090   1
  -1  -9  -3 23130.0 976.300   1
  -2  -6  -6 59499.9 984.970   1
   2  -6   6 59085.9 959.580   1
  -2  -6  -6 59706.1 983.150   1
  -2  -7   5 54926.3 994.390   1
  -2   7   5 55791.7 797.820   1
   2  -7  -5 58678.9 1054.94   1
  -1  -1  10 4469.25 460.200   1
  -1   1  10 5313.91 657.510   1
   0  -8  -6 14436.8 642.360   1
   0  -8  -6 15186.7 556.310   1
   0  -8   6 13700.9 567.850   1
  -2   0   9 -882.20 110.470   1
  -3   6   2 70342.9 1033.18   1
   3  -6  -2 70198.0 1052.80   1
  -3  -6   2 72850.5 1210.04   1
   1  -4   9 355960. 3112.91   1
  -1  -4  -9 339841. 2981.60   1
  -2  -5  -7 261.080 109.800   1
   2  -5   7 265.630 81.3500   1
  -2  -5  -7 71.7700 75.6800   1
  -3  -2  -6 19728.1 691.330   1
  -3   2  -6 17887.4 777.700   1
  -3  -2  -6 19613.5 791.510   1
   3  -2   6 19011.8 688.480   1
  -2  -8   3 302159. 2703.90   1
   2  -8  -3 304184. 2646.08   1
  -3   3   6 7964.35 404.960   1
  -3  -3   6 7438.65 379.970   1
   2  -4  -8 80933.6 1339.48   1
  -2  -4   8 82221.7 1371.85   1
  -2   1   9 10028.2 552.630   1
  -2  -1   9 10470.0 519.880   1
   0  -5  -9 13791.3 542.300   1
   0  -5   9 13306.8 526.660   1
   3  -6   2 273.220 77.2900   1
  -3  -6  -2 423.980 136.510   1
  -3   6  -2 161.770 45.9400   1
  -3  -6  -2 245.380 72.8600   1
  -3   4  -5 174849. 1688.34   1
  -3   4  -5 174931. 1493.04   1
  -2  -8  -3 239530. 2166.36   1
   2  -8   3 247336. 2169.47   1
  -2  -8  -3 248851. 2252.28   1
   2  -7   5 416.410 134.010   1
  -2  -7  -5 497.740 135.110   1
  -2  -7  -5 451.270 130.720   1
  -1  -7   7 1295.14 164.030   1
   1  -7  -7 1174.87 139.250   1
  -3  -5  -4 18600.2 693.910   1
  -3  -5  -4 18071.6 707.730   1
  -3   5  -4 16770.1 584.600   1
   3  -5   4 17230.4 595.290   1
   1  -6  -8 14531.6 554.770   1
  -1  -6   8 14505.7 615.450   1
   1   1  10 1392.20 253.760   1
   1  -1  10 1500.97 246.280   1
   0  -3 -10 992.760 146.950   1
   0  -3  10 713.580 132.130   1
  -3   0   7 106176. 1081.14   1
  -1  -2  10 81385.7 1307.77   1
  -1   2  10 88050.0 1556.75   1
   0 -10   0 45875.3 807.790   1
  -3  -1   7 1795.79 289.050   1
  -3   1   7 1598.62 271.080   1
  -2   2   9 5533.00 341.570   1
  -2  -2   9 5157.51 335.940   1
  -1  -7  -7 35277.5 611.640   1
   1  -7   7 35140.3 756.230   1
  -1  -7  -7 33011.1 691.760   1
   0 -10  -1 11720.2 2526.37   1
   0 -10   1 11259.8 569.730   1
   3  -6  -3 19861.7 696.120   1
  -3  -6   3 20457.6 743.050   1
  -3   6   3 19096.7 649.860   1
  -1  -9   4 845.790 148.690   1
   1  -9  -4 795.490 141.440   1
  -1  -6  -8 9763.56 600.620   1
   1  -6   8 9599.27 537.170   1
  -1  -6  -8 11088.1 755.730   1
   2   0   9 177.440 68.3600   1
  -2  -4  -8 117348. 1153.69   1
   2  -4   8 119867. 1161.99   1
  -2  -4  -8 119563. 1223.57   1
  -3  -3  -6 3640.88 494.320   1
  -3   3  -6 3108.27 272.430   1
   3  -3   6 2606.24 178.060   1
  -3  -3  -6 3605.46 430.640   1
   3  -3   6 2466.81 204.330   1
  -1  -8   6 1551.26 256.520   1
   1  -8  -6 1290.56 169.650   1
  -1   8   6 1029.75 149.730   1
   1  -9   4 1937.76 319.740   1
  -1  -9  -4 2016.91 232.010   1
  -1  -9  -4 1597.13 265.920   1
   2   1   9 66.7400 31.1500   1
   2  -1   9 -0.9100 26.7300   1
  -2  -8   4 106994. 1843.70   1
   2  -8  -4 106419. 1802.28   1
  -4   0   0 115238. 1906.25   1
   4   0   0 110269. 1727.51   1
  -3  -6  -3 164800. 2642.44   1
  -3  -6  -3 160803. 2690.32   1
   1  -5  -9 439.680 102.580   1
  -1  -5   9 631.060 130.740   1
  -3   2   7 35237.5 7394.64   1
  -3  -2   7 39659.2 832.610   1
   0  -9   5 770.140 157.650   1
   0  -9  -5 585.040 106.040   1
   0  -9  -5 342.460 120.940   1
   0 -10  -2 9718.18 503.510   1
   0 -10  -2 9995.86 533.120   1
   0 -10   2 10186.4 584.670   1
   4   0  -1 38.3500 19.1900   1
  -3  -5   5 21481.0 782.350   1
   3  -5  -5 22051.2 742.590   1
  -1  -8  -6 28458.0 1019.24   1
   1  -8   6 29672.7 1000.22   1
  -1  -8  -6 27374.6 939.820   1
  -3   4   6 48192.6 975.390   1
  -3  -4   6 48625.3 1034.03   1
   2  -6  -7 46663.8 964.030   1
  -2  -6   7 48024.8 1050.82   1
  -4  -1   0 9338.61 480.550   1
  -4   1   0 10942.3 571.730   1
  -4  -1   0 11091.5 588.950   1
   4   1   0 10275.3 523.360   1
  -1  -3  10 1178.76 218.820   1
  -1   3  10 859.680 173.920   1
  -4   1   1 26161.8 904.350   1
  -4   1   1 24527.3 778.650   1
  -4  -1   1 24639.0 794.830   1
  -4   1   1 25543.9 813.240   1
  -4   0  -1 -21.390 66.0500   1
   3   0   7 1050.24 197.840   1
  -3   0  -7 430.000 78.1500   1
  -2  -8  -4 1878.74 191.360   1
  -2  -8  -4 1973.75 331.670   1
   2  -8   4 1495.02 163.490   1
   2  -2   9 -291.44 157.210   1
  -2  -2  -9 181.820 57.8200   1
  -2  -2  -9 182.710 74.6800   1
  -2   3   9 7823.63 587.120   1
  -2  -3   9 7387.81 402.780   1
  -4  -1  -1 6164.27 318.910   1
  -4   1  -1 6800.45 563.530   1
   4   1   1 5989.23 260.440   1
  -4  -1  -1 5774.40 247.560   1
   2  -7  -6 194.610 100.730   1
  -2  -7   6 136.290 103.130   1
  -2   7   6 89.9300 29.2300   1
  -4   0   2 801145. 167673.   1
   1  -5   9 2376.95 326.910   1
  -1  -5  -9 2222.60 263.600   1
   3  -1   7 5010.13 374.770   1
  -3   1  -7 4629.25 489.150   1
  -3  -1  -7 4509.59 263.360   1
  -3  -1  -7 4851.11 409.560   1
   1 -10   0 53915.7 1106.28   1
  -1 -10   0 51401.3 1089.92   1
   0  -4 -10 5881.50 610.190   1
   0  -4  10 6836.69 872.280   1
  -2  -5   8 6062.08 379.440   1
   2  -5  -8 6123.34 511.630   1
  -4   1   2 61426.3 1151.73   1
  -4  -1   2 59406.1 1135.10   1
  -4   1   2 60067.0 1132.17   1
   2  -9   0 5681.58 346.570   1
  -2  -9   0 6189.80 420.260   1
   2  -9   0 6100.85 252.770   1
   0  -7  -8 585.550 108.150   1
   0  -7   8 742.560 190.500   1
  -3  -6   4 84731.6 17744.3   1
   3  -6  -4 84534.4 1599.29   1
   3  -7   0 768.400 130.000   1
  -3  -7   0 1209.44 209.400   1
   1 -10  -1 772.170 137.510   1
  -1 -10   1 779.900 174.250   1
  -4  -2   0 2156.21 144.080   1
  -4   2   0 2135.96 281.170   1
  -4  -2   0 2509.89 291.090   1
   1  -3  10 13220.8 696.700   1
  -1  -3 -10 11830.2 694.610   1
  -2  -9   1 9808.14 618.670   1
   2  -9  -1 8965.74 531.250   1
  -3  -7   1 9383.74 557.130   1
   3  -7  -1 10310.9 687.340   1
  -4   2   1 7034.94 645.610   1
  -4   2   1 6511.27 270.650   1
  -4  -2   1 6345.49 285.940   1
  -3  -5  -5 756.290 131.440   1
  -3  -5  -5 644.800 106.910   1
   3  -5   5 757.760 119.130   1
   2  -9   1 18.2900 13.1100   1
  -2  -9  -1 -105.12 195.050   1
  -2  -6  -7 6284.86 628.330   1
   2  -6   7 5070.99 337.330   1
  -2  -6  -7 6376.89 440.950   1
   0 -10  -3 78713.0 1477.56   1
   0 -10   3 78393.9 1555.13   1
   0 -10  -3 78814.3 1551.03   1
   0  -8  -7 167113. 2793.02   1
   0  -8   7 167432. 2733.48   1
   0  -8  -7 172481. 2737.88   1
   3  -7   1 4925.50 361.870   1
  -3  -7  -1 4377.99 262.770   1
  -3  -3   7 1971.02 291.270   1
  -3   3   7 2161.73 275.810   1
  -4  -2  -1 17359.4 688.670   1
  -4  -2  -1 15922.2 538.980   1
  -4   2  -1 15586.8 559.470   1
  -4  -1  -2 8622.74 890.910   1
   4   1   2 6996.39 315.640   1
  -4   1  -2 8198.77 809.020   1
  -4  -1  -2 6797.49 288.180   1
   2  -7   6 12878.7 659.070   1
  -2  -7  -6 12534.2 662.570   1
  -2  -7  -6 12929.4 687.800   1
  -3  -4  -6 62917.7 1234.31   1
   3  -4   6 63658.7 1214.99   1
  -3  -4  -6 64268.0 1303.05   1
   0  -6   9 56043.6 1218.54   1
   0  -6  -9 52272.8 1092.85   1
  -3   2  -7 5225.42 507.040   1
   3  -2   7 5171.13 320.670   1
  -3  -2  -7 5087.31 565.360   1
  -3  -2  -7 4694.64 290.260   1
  -1  -9   5 14258.8 878.590   1
   1  -9  -5 14782.4 814.600   1
   0   0  11 182.950 77.6800   1
  -4   0   3 43.4600 61.4200   1
  -4   2   2 154048. 2421.57   1
  -4  -2   2 162844. 2585.31   1
  -4   2   2 164028. 2573.80   1
   1 -10  -2 10490.5 531.800   1
   1 -10  -2 9802.29 543.210   1
  -1 -10   2 10086.6 545.140   1
   3  -7  -2 5211.22 504.620   1
  -3  -7   2 5366.10 354.770   1
  -2  -9   2 5547.52 329.320   1
   2  -9  -2 5639.88 282.040   1
  -3  -6  -4 23636.5 847.560   1
  -3  -6  -4 23540.8 961.350   1
   3  -6   4 22815.6 748.210   1
   1 -10   2 98157.6 1660.92   1
  -1 -10  -2 96157.3 1674.35   1
   0  -1  11 8876.83 492.470   1
   0   1  11 8783.21 488.160   1
  -2  -3  -9 7421.84 658.720   1
   2  -3   9 6229.72 439.110   1
  -2  -3  -9 6451.55 388.730   1
  -1  -9  -5 1628.84 226.320   1
   1  -9   5 1629.88 251.260   1
  -1  -9  -5 1814.20 216.990   1
  -4  -1   3 47758.7 932.560   1
  -4   1   3 49386.4 953.480   1
  -2  -5  -8 3316.69 356.820   1
  -2  -5  -8 3711.30 439.440   1
   2  -5   8 3048.72 222.020   1
   2  -9   2 1193.24 231.840   1
  -2  -9  -2 1180.76 233.060   1
  -2  -8   5 42466.4 1005.00   1
   2  -8  -5 42447.4 891.640   1
   3  -7   2 852.850 154.690   1
  -3  -7  -2 859.100 209.050   1
  -3  -7  -2 665.780 124.070   1
  -1  -4  10 109821. 1877.27   1
   1  -4 -10 108026. 1814.19   1
  -4   2  -2 220337. 3510.33   1
  -4  -2  -2 217817. 3536.87   1
  -1  -7   8 2876.07 497.050   1
   1  -7  -8 2527.38 346.050   1
  -4  -3   0 30.5500 28.9300   1
  -4   3   0 112.350 57.6900   1
  -4  -3   1 2599.75 308.080   1
  -4   3   1 2910.04 286.370   1
  -4   3   1 2426.20 109.330   1
  -2  -4   9 54365.0 1180.00   1
   2  -4  -9 50795.9 1045.39   1
  -3   0   8 142.670 54.6700   1
  -4   0  -3 116.630 73.0600   1
   4   0   3 70.4500 17.1700   1
   3  -5  -6 5993.65 526.110   1
  -3  -5   6 5739.09 291.160   1
   0  -2  11 4580.07 271.310   1
   0   2  11 5937.33 390.510   1
  -2   0  10 88417.8 1523.41   1
   0  -9  -6 6802.53 416.860   1
   0  -9  -6 6821.20 699.350   1
   0  -9   6 7289.90 771.540   1
  -3  -1   8 6491.63 328.820   1
  -3   1   8 5745.06 371.580   1
  -4  -3  -1 9352.44 594.880   1
  -4  -3  -1 9545.76 491.910   1
  -4   3  -1 10064.9 538.220   1
  -4  -2   3 358.440 102.180   1
  -4   2   3 293.530 75.8700   1
  -2  -8  -5 5203.50 459.110   1
   2  -8   5 4143.75 419.500   1
  -2  -8  -5 3862.44 447.410   1
   1  -8  -7 186852. 3043.56   1
  -1  -8   7 177965. 2929.76   1
  -3  -7   3 35082.0 7357.53   1
   3  -7  -3 35864.7 756.050   1
  -4   1  -3 7873.15 447.080   1
  -4  -1  -3 7007.37 351.960   1
   4   1   3 6717.03 290.570   1
  -4  -1  -3 7396.31 320.010   1
   2  -9  -3 563.590 102.310   1
  -2  -9   3 609.170 141.320   1
   1 -10  -3 38018.2 883.120   1
   1 -10  -3 38264.8 714.570   1
  -1 -10   3 37991.0 916.880   1
  -3  -3  -7 365.570 96.5300   1
  -3  -3  -7 -19.870 82.4000   1
   3  -3   7 207.530 59.5700   1
   1  -4  10 88.1800 65.2900   1
  -1  -4 -10 92.0300 62.8500   1
  -1   0  11 2681.01 354.410   1
  -1  -7  -8 197.270 80.5900   1
  -1  -7  -8 208.630 93.9900   1
   1  -7   8 160.480 80.0200   1
   0 -10  -4 5043.92 243.330   1
   0 -10  -4 5942.80 632.840   1
   0 -10   4 6098.59 791.380   1
  -1  -6   9 59067.4 1260.27   1
   1  -6  -9 60761.8 1272.57   1
  -2  -1  10 12599.2 671.080   1
  -2   1  10 13183.4 702.380   1
   3  -6  -5 124405. 2030.02   1
  -3  -6   5 125551. 2082.86   1
  -4   3   2 35.8800 22.8700   1
  -4   3   2 -52.570 67.5600   1
  -4   3   2 15.5500 17.3100   1
  -4  -3   2 83.3200 37.8800   1
  -1 -10  -3 142897. 2351.91   1
   1 -10   3 142597. 2335.64   1
  -1 -10  -3 139944. 2311.12   1
  -1   1  11 210.800 66.5600   1
  -1  -1  11 92.2100 70.3000   1
   0  -5  10 5017.91 451.480   1
   0  -5 -10 5107.50 502.170   1
  -3   4   7 27111.0 929.380   1
  -3  -4   7 26730.4 913.000   1
  -1  -8  -7 41403.4 991.100   1
   1  -8   7 41830.1 879.310   1
  -1  -8  -7 40818.5 836.000   1
   2  -9   3 204.910 67.5900   1
  -2  -9  -3 490.950 102.260   1
  -2  -9  -3 299.760 89.4600   1
  -3  -7  -3 75.7400 60.5900   1
   3  -7   3 192.970 62.2900   1
  -3  -7  -3 170.790 64.8400   1
  -4   1   4 78745.8 1493.45   1
  -4  -1   4 74472.8 1426.81   1
  -3  -2   8 7733.01 552.360   1
  -3   2   8 7611.23 1607.56   1
  -1  -6  -9 267630. 4245.51   1
   1  -6   9 275265. 4379.55   1
  -1  -6  -9 271181. 4315.87   1
  -4  -3  -2 7756.14 818.400   1
  -4  -3  -2 6249.79 298.480   1
  -4   3  -2 6592.96 319.950   1
  -4  -2  -3 14860.7 744.060   1
  -4   2  -3 13981.9 771.060   1
  -4  -2  -3 16154.7 621.240   1
   2  -7  -7 5287.80 427.320   1
  -2   7   7 4224.40 208.710   1
  -2  -7   7 4628.32 300.450   1
   1   0  11 353773. 5586.33   1
   2  -6  -8 117588. 1949.62   1
  -2  -6   8 121351. 2054.62   1
  -2  -2  10 104481. 1787.36   1
  -2   2  10 104432. 1772.00   1
  -2  -4  -9 20691.7 750.320   1
   2  -4   9 20449.8 819.480   1
  -2  -4  -9 21384.2 765.990   1
  -3  -5  -6 1313.54 202.580   1
   3  -5   6 1282.09 201.090   1
  -3  -5  -6 1593.68 200.290   1
  -1   2  11 40188.7 945.200   1
  -1  -2  11 35107.6 7362.51   1
   1   1  11 2100.31 292.910   1
   1  -1  11 1562.07 151.670   1
   0  -3  11 2141.54 289.210   1
   0  -3 -11 2018.63 264.010   1
  -3  -6  -5 232833. 3740.50   1
   3  -6   5 244139. 3823.00   1
  -3  -6  -5 237030. 3760.50   1
  -4  -3   3 29264.3 969.710   1
  -4   3   3 31159.6 1019.39   1
   2   0  10 90747.8 1542.24   1
   1  -9  -6 13690.0 715.270   1
  -1  -9   6 14569.2 847.850   1
  -3   0  -8 119.880 76.2600   1
   3   0   8 -3.8700 39.7300   1
  -4   4   0 43320.8 902.300   1
  -4  -4   0 46173.2 927.620   1
  -4  -2   4 52029.5 1076.50   1
  -4   2   4 51878.0 1041.75   1
  -4  -4   1 195.520 56.8700   1
  -4   4   1 100.230 27.0800   1
  -4   4   1 206.610 54.5100   1
  -4   4   1 130.880 33.1800   1
  -4   0  -4 86869.5 18192.6   1
   3  -7  -4 25312.8 859.840   1
  -3  -7   4 25765.5 1021.63   1
   2   1  10 1360.12 327.560   1
   2  -1  10 1280.61 211.630   1
  -2  -9   4 27879.5 959.410   1
   2  -9  -4 29502.6 995.910   1
  -3   1  -8 930.500 134.660   1
   3  -1   8 786.330 149.690   1
  -3  -1  -8 488.430 104.430   1
   1 -10  -4 16604.0 545.130   1
   1 -10  -4 16383.7 593.350   1
  -1 -10   4 16165.7 605.690   1
   1  -5 -10 984.180 165.000   1
  -1  -5  10 1294.51 241.940   1
  -4   4  -1 17613.7 599.780   1
  -4  -4  -1 18167.3 633.620   1
  -4  -4  -1 18566.9 720.570   1
   2  -8  -6 116544. 2010.70   1
  -2   8   6 115252. 1799.84   1
  -2  -8   6 114888. 2062.90   1
  -1  -9  -6 982.200 148.960   1
  -1  -9  -6 984.440 180.440   1
   1  -9   6 1171.98 196.700   1
  -4  -1  -4 858.020 137.110   1
  -4  -1  -4 1025.66 153.850   1
   4   1   4 763.040 135.950   1
  -4   1  -4 1164.29 179.040   1
   0 -11   0 114.970 89.0800   1
  -2  -7  -7 816.150 138.460   1
   2  -7   7 814.990 157.030   1
  -2  -7  -7 950.740 162.500   1
  -3  -4  -7 447.700 83.5700   1
   3  -4   7 501.980 94.7200   1
  -3  -4  -7 236.980 81.8300   1
   1   2  11 161635. 2638.42   1
   1  -2  11 170640. 2793.23   1
  -1 -10  -4 698755. 10846.7   1
  -1 -10  -4 715925. 149848.   1
   2  -5  -9 719.270 110.070   1
  -2  -5   9 950.920 181.580   1
  -3   3   8 4691.08 618.350   1
  -3  -3   8 4145.05 420.690   1
  -4  -4   2 130264. 2110.32   1
  -4   4   2 134467. 2124.87   1
  -4   4   2 135580. 2180.13   1
   2  -6   8 56996.5 1183.54   1
  -2  -6  -8 57513.2 1183.11   1
  -2  -6  -8 55849.3 1146.92   1
   0  -8   8 160647. 2714.23   1
   0  -8  -8 164278. 2714.37   1
   0 -11  -1 16161.7 623.360   1
   0 -11   1 16515.3 601.280   1
  -4  -3  -3 31230.5 1125.67   1
  -4  -3  -3 28447.5 920.680   1
  -4   3  -3 27972.7 942.300   1
   3  -8   0 198209. 3133.94   1
  -3  -8   0 194950. 3137.91   1
   0  -7  -9 9011.51 519.670   1
   0  -7   9 11391.3 896.210   1
  -2  -9  -4 38204.9 898.410   1
   2  -9   4 39144.2 817.620   1
  -2  -9  -4 36420.3 829.730   1
  -2  -3  10 15687.1 868.290   1
  -2   3  10 17332.6 812.170   1
  -3  -8   1 1487.87 219.080   1
   3  -8  -1 1553.59 178.640   1
   0 -10  -5 280270. 4472.72   1
   0 -10   5 277978. 4443.71   1
   0 -10  -5 278661. 4358.20   1
  -2  -2 -10 354660. 5592.68   1
   2  -2  10 352054. 5541.48   1
  -3  -7  -4 2955.05 299.640   1
   3  -7   4 2154.00 305.210   1
  -3  -7  -4 2785.78 339.520   1
   3  -2   8 5630.07 493.420   1
  -3  -2  -8 5173.64 450.760   1
  -3  -2  -8 5307.73 268.740   1
  -1  -5 -10 3942.65 412.000   1
   1  -5  10 4332.80 444.590   1
  -3  -8  -1 89288.8 1521.20   1
   3  -8   1 89791.0 1497.56   1
  -1   3  11 7813.23 779.560   1
  -1  -3  11 7407.08 778.730   1
  -4  -2  -4 309047. 4806.49   1
  -4   2  -4 326306. 5161.51   1
  -4  -2  -4 311997. 4960.22   1
  -4  -4  -2 4740.77 222.200   1
  -4   4  -2 5545.52 478.640   1
  -4  -4  -2 6369.41 615.810   1
  -2  -8  -6 17758.5 784.400   1
  -2  -8  -6 18011.5 678.240   1
   2  -8   6 17488.6 621.010   1
  -4   1   5 47152.4 1019.92   1
  -4  -1   5 46572.2 961.280   1
  -3  -6   6 188900. 3071.26   1
   3  -6  -6 188288. 3013.59   1
   3  -5  -7 6338.95 477.590   1
  -3  -5   7 6933.66 552.820   1
  -4  -3   4 11178.9 644.520   1
  -4   3   4 11457.4 602.170   1
   0 -11  -2 1448.74 126.440   1
   0 -11   2 1743.77 274.250   1
   0 -11  -2 1669.33 229.780   1
  -3  -8   2 95799.8 1748.15   1
   3  -8  -2 94342.4 1549.21   1
   0  -9  -7 8891.18 461.060   1
   0  -9   7 8656.33 681.560   1
   0  -9  -7 8716.70 576.140   1
   0  -4  11 35815.2 936.010   1
   0  -4 -11 34794.3 7301.80   1
  -4   4   3 23790.3 777.860   1
  -4  -4   3 26274.4 879.540   1
   2 -10   0 17494.8 612.310   1
  -2 -10   0 18806.9 678.180   1
   2 -10   0 17980.2 573.110   1
   1  -3  11 34.2000 72.0600   1
  -1  -3 -11 166.400 78.5000   1
  -2 -10   1 333367. 5299.31   1
   2 -10  -1 357012. 5622.17   1
   0  -6 -10 22254.3 796.660   1
   0  -6  10 22309.2 883.790   1
   3  -8   2 35441.4 708.710   1
  -3  -8  -2 35710.9 918.730   1
  -3  -8  -2 35957.3 891.260   1
  -2  -5  -9 89.8000 81.3200   1
   2  -5   9 270.070 93.0000   1
  -2  -5  -9 159.640 77.8700   1
   2 -10   1 103897. 1727.44   1
   2 -10   1 99615.7 1577.66   1
  -2 -10  -1 102993. 1882.19   1
  -4   2   5 134340. 2173.22   1
  -4  -2   5 129797. 2118.79   1
  -1  -8   8 11987.4 720.070   1
   1  -8  -8 12130.8 843.240   1
  -1 -11   0 817.410 145.000   1
   1 -11   0 737.650 140.290   1
  -1  -7   9 1198.47 251.310   1
   1  -7  -9 760.090 165.310   1
   3  -7  -5 93.3900 62.0700   1
  -3  -7   5 179.170 96.4300   1
  -3   0   9 18290.6 669.920   1
  -2  -3 -10 1280.45 202.660   1
   2  -3  10 1505.79 227.330   1
  -2  -3 -10 1362.93 337.190   1
   2  -9  -5 46.0200 67.4100   1
  -2  -9   5 75.2200 78.2000   1
   1 -11  -1 4825.55 468.900   1
  -1 -11   1 4322.47 302.100   1
  -3  -3  -8 5303.15 577.640   1
  -3  -3  -8 5318.09 298.810   1
   3  -3   8 4908.28 271.890   1
  -4  -5   0 771.860 136.850   1
  -4   5   0 857.640 132.810   1
  -4   5   0 668.780 111.790   1
   1 -10  -5 9222.91 573.950   1
  -1 -10   5 9723.08 676.420   1
   1 -11   1 3544.26 475.120   1
  -1 -11  -1 3876.17 481.230   1
  -4   0  -5 131.840 60.3900   1
   4   0   5 30.2000 24.2300   1
   4   0   5 -11.080 19.9800   1
  -4   5   1 2183.46 105.140   1
  -4  -5   1 2931.61 380.740   1
  -4   5   1 2754.67 202.940   1
  -4   5   1 2803.62 304.920   1
  -3  -1   9 248.910 122.480   1
  -3   1   9 329.170 107.430   1
  -3  -4   8 9258.08 522.630   1
  -3   4   8 9658.30 731.440   1
  -2 -10   2 37527.3 843.440   1
   2 -10  -2 36503.8 821.500   1
  -4  -3  -4 2474.62 251.300   1
  -4  -3  -4 2472.61 281.250   1
  -4   3  -4 2533.50 292.200   1
   3  -8  -3 21209.3 789.910   1
  -3  -8   3 22904.6 843.570   1
  -4   4  -3 20366.7 727.400   1
  -4  -4  -3 21284.1 800.670   1
  -4  -4  -3 19204.3 687.770   1
  -3  -6  -6 4253.23 441.740   1
  -3  -6  -6 4448.47 459.940   1
   3  -6   6 3500.56 219.840   1
   0 -11  -3 28012.1 954.440   1
   0 -11   3 29383.4 1133.51   1
   0 -11  -3 28966.7 938.750   1
   1  -8   8 24135.8 881.380   1
  -1  -8  -8 23547.8 872.050   1
  -1  -8  -8 22854.5 857.290   1
  -2   4  10 3578.89 406.830   1
  -2  -4  10 3794.48 479.090   1
  -4  -1  -5 9093.46 512.030   1
   4  -1   5 8202.75 407.170   1
  -4   1  -5 8805.49 573.670   1
   4   1   5 8186.97 414.240   1
   4  -1   5 8100.69 396.700   1
  -4  -1  -5 9341.48 503.530   1
  -4   5  -1 59.6900 40.6500   1
  -4   5  -1 26.6200 15.2000   1
  -4  -5  -1 207.910 81.6300   1
  -4  -5  -1 -106.14 112.610   1
  -1 -10  -5 9480.77 1009.69   1
   1 -10   5 7100.51 352.440   1
  -1 -10  -5 7902.52 604.120   1
  -1  -7  -9 1420.80 165.870   1
  -1  -7  -9 1617.47 215.750   1
   1  -7   9 1708.92 263.380   1
  -2 -10  -2 141715. 2387.38   1
   2 -10   2 150167. 2443.17   1
   0   0  12 14732.0 792.690   1
  -3  -5  -7 6362.50 319.490   1
   3  -5   7 5932.51 359.030   1
  -3  -5  -7 6767.53 625.210   1
  -1  -4  11 123184. 2099.49   1
   1  -4 -11 125809. 2111.40   1
   2  -7  -8 72.7500 72.9200   1
  -2  -7   8 83.7100 87.9700   1
  -4   5   2 961.750 147.040   1
  -4  -5   2 947.140 173.330   1
  -4   5   2 956.410 164.050   1
  -2  -9  -5 6150.07 462.310   1
  -2  -9  -5 7727.57 814.850   1
   2  -9   5 5978.15 367.830   1
   1 -11  -2 13424.4 804.460   1
   1 -11  -2 15028.1 508.460   1
  -1 -11   2 14121.1 785.700   1
  -1  -9   7 4000.89 1020.38   1
   1  -9  -7 4037.49 929.820   1
   0   1  12 1366.21 336.320   1
   0  -1  12 1336.78 329.050   1
   1 -11   2 -23.340 90.1900   1
  -1 -11  -2 -102.68 145.410   1
   3  -8   3 99712.5 1624.51   1
  -3  -8  -3 103679. 1746.14   1
  -3  -8  -3 99956.5 1728.74   1
  -4   4   4 331838. 5180.35   1
  -4  -4   4 319389. 5049.68   1
  -1  -6  10 181269. 3095.11   1
   1  -6 -10 187176. 3044.85   1
  -3   2   9 46434.6 964.270   1
  -3  -2   9 47894.1 1132.76   1
  -3  -7  -5 -14.770 59.1100   1
  -3  -7  -5 131.450 96.6900   1
   3  -7   5 40.6200 33.0000   1
  -4  -3   5 235.500 73.4500   1
  -4   3   5 94.4600 45.0100   1
   2  -8  -7 4220.36 502.680   1
  -2  -8   7 4064.19 1028.23   1
  -2   8   7 2828.49 150.700   1
  -2   0  11 -94.310 112.770   1
  -4   0   6 8525.07 477.240   1
   0 -10  -6 21691.3 910.100   1
   0 -10  -6 22308.4 736.850   1
   0 -10   6 21199.4 787.930   1
  -4  -2  -5 31492.6 1031.81   1
  -4  -2  -5 31375.5 1143.90   1
  -4   2  -5 29467.0 1026.20   1
  -2  -6   9 9381.37 523.720   1
   2  -6  -9 9406.90 950.570   1
   1  -9   7 145.060 53.1800   1
  -1  -9  -7 310.070 99.7100   1
  -1  -9  -7 143.610 66.0700   1
  -4   5  -2 6818.88 450.040   1
  -4  -5  -2 6109.98 378.230   1
  -4  -5  -2 6712.56 364.860   1
   2 -10  -3 88659.7 1509.40   1
  -2 -10   3 86226.9 18072.0   1
  -2  -1  11 2938.80 490.150   1
  -2   1  11 3344.22 394.170   1
   1  -4  11 158529. 2612.32   1
  -1  -4 -11 153833. 2633.20   1
  -4   1   6 88126.3 1538.72   1
  -4  -1   6 86410.3 18096.5   1
   0  -2  12 8583.58 774.760   1
   0   2  12 9470.09 693.340   1
  -1  -6 -10 31629.6 1150.39   1
   1  -6  10 31975.8 6715.50   1
   0  -5  11 3186.52 384.770   1
   0  -5 -11 2924.48 338.860   1
  -4   5   3 19367.1 652.530   1
  -4  -5   3 19217.4 784.690   1
  -4   5   3 19726.4 703.500   1
  -2 -10  -3 55036.4 1126.22   1
   2 -10   3 56199.7 1189.87   1
  -2 -10  -3 53812.2 1233.05   1
  -2  -7  -8 8490.99 591.980   1
   2  -7   8 7879.84 605.270   1
  -2  -7  -8 9134.01 947.400   1
  -3  -8   4 289360. 4634.39   1
   3  -8  -4 290075. 4572.66   1
   2  -4  10 214933. 3457.83   1
  -2  -4 -10 212130. 3457.20   1
  -2  -4 -10 214527. 3518.70   1
   3   0   9 44706.9 898.080   1
  -3   0  -9 41025.1 950.660   1
  -1   0  12 111.120 64.5400   1
   1 -11  -3 -134.76 108.120   1
  -1 -11   3 289.370 146.080   1
   1 -11  -3 38.0200 18.8500   1
  -3  -4  -8 93537.2 1556.46   1
   3  -4   8 95233.6 1563.89   1
  -3  -4  -8 92561.9 1607.24   1
   0 -11  -4 858.050 135.640   1
   0 -11   4 1188.67 196.320   1
   0 -11  -4 1087.09 198.000   1
   3  -6  -7 10265.7 817.750   1
  -3  -6   7 10348.3 584.400   1
  -4  -4  -4 137125. 2193.77   1
  -4   4  -4 132595. 2168.43   1
  -4  -4  -4 136120. 2368.83   1
  -1 -11  -3 20865.4 782.340   1
   1 -11   3 25074.4 871.810   1
  -1 -11  -3 22565.7 814.770   1
   3   1   9 43.0300 23.3600   1
  -3  -1  -9 259.170 91.8400   1
   3  -1   9 74.3400 40.1100   1
  -2  -8  -7 25663.0 925.010   1
   2  -8   7 26952.8 926.660   1
  -2  -8  -7 24575.8 853.500   1
  -1   1  12 502.150 125.610   1
  -1  -1  12 385.440 147.730   1
  -2   2  11 2638.16 362.120   1
  -2  -2  11 2766.96 462.490   1
  -4  -2   6 42874.6 995.460   1
  -4   2   6 44343.7 947.500   1
  -3  -3   9 1971.35 306.970   1
  -3   3   9 2119.88 274.360   1
   3  -7  -6 3397.48 383.160   1
  -3  -7   6 4016.61 1000.71   1
   0  -8  -9 125602. 2108.15   1
   0  -8   9 122868. 2075.93   1
   2  -6   9 279.470 111.170   1
  -2  -6  -9 579.380 127.310   1
  -2  -6  -9 439.110 99.3700   1
  -4  -3  -5 7720.54 436.950   1
  -4   3  -5 7902.80 776.580   1
  -4  -3  -5 7426.57 338.080   1
   3  -5  -8 1951.33 191.620   1
  -3  -5   8 2743.29 453.250   1
   2  -9  -6 472.970 80.5600   1
  -2  -9   6 501.440 97.3700   1
  -4   5  -3 1226.24 193.810   1
  -4  -5  -3 1365.92 360.000   1
  -4  -5  -3 1170.69 181.250   1
  -3  -8  -4 659.760 112.170   1
  -3  -8  -4 755.560 138.950   1
   3  -8   4 574.980 117.680   1
  -1 -10   6 60048.1 1350.00   1
   1 -10  -6 59720.2 1271.52   1
  -2  -5  10 1378.81 207.480   1
   2  -5 -10 1028.97 185.710   1
   0  -9  -8 5529.86 618.110   1
   0  -9   8 5044.35 450.980   1
   3  -2   9 14970.4 3145.51   1
  -3  -2  -9 14798.8 845.710   1
  -3  -2  -9 15135.9 728.430   1
  -1  -2  12 7473.55 376.080   1
  -1   2  12 8142.83 470.050   1
  -3  -9   0 -47.390 102.110   1
   3  -9   0 54.5100 46.5700   1
  -4   0  -6 548.750 94.6800   1
   4   0   6 443.670 80.9000   1
   4   0   6 727.220 114.620   1
  -4   4   5 14141.0 744.570   1
  -4  -4   5 15644.4 660.790   1
   2 -10  -4 24694.8 855.940   1
  -2 -10   4 25153.8 883.770   1
  -4  -6   0 25404.6 851.980   1
  -4   6   0 22428.6 732.700   1
  -4   6   0 24687.8 814.470   1
   4  -6   0 24640.9 797.360   1
   0  -3  12 1707.39 254.250   1
   0   3  12 1788.75 245.190   1
   2  -1  11 173.150 87.4200   1
   2   1  11 79.2500 64.2800   1
   1  -1  12 492.190 103.710   1
   1   1  12 522.280 123.830   1
  -1  -5  11 226.920 109.540   1
   1  -5 -11 272.000 110.370   1
   0  -7  10 5244.71 325.730   1
   0  -7 -10 5082.56 720.280   1
  -3  -9   1 1959.30 310.810   1
   3  -9  -1 1642.89 166.330   1
  -4   6   1 2794.37 256.070   1
   4  -6  -1 2430.28 210.540   1
  -4  -6   1 2758.63 327.030   1
   1 -10   6 225762. 3635.95   1
  -1 -10  -6 222677. 3541.94   1
  -1 -10  -6 223403. 3610.12   1
   4  -1   6 650.940 126.590   1
   4  -1   6 1129.17 171.430   1
  -4  -1  -6 1031.76 158.700   1
  -4   1  -6 1072.54 201.680   1
  -4  -1  -6 1223.30 192.060   1
  -3  -9  -1 421.980 136.590   1
   3  -9   1 365.670 100.610   1
   3  -9   1 343.220 87.7100   1
  -4   5   4 8269.08 444.960   1
  -4  -5   4 7561.79 474.010   1
  -4  -6  -1 688.160 165.900   1
  -4   6  -1 833.780 137.320   1
  -4   6  -1 733.010 123.520   1
  -4  -6  -1 730.670 145.250   1
   4  -6   1 650.500 108.550   1
  -2  -9  -6 7607.76 665.900   1
  -2  -9  -6 6462.76 404.330   1
   2  -9   6 6097.77 420.100   1
  -2  -3  11 23685.0 879.150   1
  -2   3  11 23592.9 844.460   1
   3  -6   7 9379.56 519.630   1
  -3  -6  -7 9744.06 537.490   1
  -3  -6  -7 9519.19 640.310   1
  -2 -10  -4 18931.3 695.380   1
   2 -10   4 16349.8 676.080   1
  -2 -10  -4 18233.8 653.250   1
  -1 -11   4 6706.91 692.530   1
   1 -11  -4 7901.54 926.670   1
   1 -11  -4 6504.14 303.240   1
  -4   3   6 3417.55 236.920   1
  -4  -3   6 3624.38 453.880   1
  -4   6   2 125265. 2030.70   1
   4  -6  -2 126674. 2023.12   1
  -4  -6   2 127964. 2103.96   1
  -3  -9   2 4006.97 977.130   1
   3  -9  -2 3275.38 288.890   1
  -3  -7  -6 7435.18 361.450   1
   3  -7   6 6742.64 382.970   1
  -3  -7  -6 8907.86 823.460   1
   2   2  11 10031.3 549.430   1
   2  -2  11 9401.42 546.390   1
   1  -2  12 833.030 181.770   1
   1   2  12 1170.03 199.560   1
   1  -5  11 857.990 149.640   1
  -1  -5 -11 690.420 106.210   1
  -1 -11  -4 7589.63 1148.07   1
   1 -11   4 9859.00 645.390   1
  -1 -11  -4 10133.8 1059.76   1
  -1  -8   9 17104.9 688.970   1
   1  -8  -9 17963.0 656.170   1
   3  -8  -5 213373. 3403.28   1
  -3   8   5 202979. 3126.61   1
  -3  -8   5 216074. 3504.87   1
   4  -2   6 44749.4 851.160   1
   4  -2   6 45648.2 848.020   1
  -4  -2  -6 46118.7 905.260   1
  -4  -2  -6 42837.0 1037.23   1
  -4   2  -6 45356.3 1055.02   1
  -3  -9  -2 7428.12 371.280   1
  -3  -9  -2 7846.76 462.340   1
   3  -9   2 7069.15 316.870   1
   0 -11  -5 21577.0 743.000   1
   0 -11   5 22351.6 808.320   1
   0 -11  -5 21768.4 782.590   1
  -3   4   9 29943.6 1036.43   1
  -3  -4   9 26487.5 934.270   1
  -4   0   7 251.430 100.820   1
  -4   6  -2 52778.5 1066.67   1
  -4  -6  -2 52023.8 1124.43   1
  -4   6  -2 50147.9 934.490   1
  -4  -6  -2 52360.7 1041.26   1
   4  -6   2 51014.7 944.670   1
   0 -12   0 11475.2 681.990   1
  -2  -5 -10 912.610 150.200   1
   2  -5  10 614.910 115.910   1
  -2  -5 -10 634.330 111.800   1
  -3  -3  -9 4005.07 947.190   1
   3  -3   9 3770.45 275.780   1
  -3  -3  -9 4100.90 421.650   1
  -1  -3  12 22063.8 800.020   1
  -1   3  12 20402.1 950.660   1
  -3  -5  -8 757.820 173.610   1
   3  -5   8 1129.87 192.890   1
  -3  -5  -8 1160.19 170.770   1
   1  -9  -8 7327.74 704.750   1
  -1  -9   8 7162.02 864.480   1
   0 -10   7 151320. 2613.60   1
   0 -10  -7 152744. 2440.60   1
   0 -10  -7 148997. 2558.34   1
  -3   0  10 -609.71 154.950   1
  -1  -7  10 367.650 128.170   1
   1  -7 -10 205.120 73.1300   1
  -4  -4  -5 112214. 1824.76   1
   4  -4   5 112186. 1736.95   1
  -4   4  -5 110690. 1885.57   1
  -4   1   7 2437.50 298.190   1
  -4  -1   7 1910.47 271.460   1
   0 -12  -1 364.770 178.770   1
   0 -12   1 1169.01 188.210   1
  -4  -5  -4 177.850 71.6000   1
  -4   5  -4 55.2200 65.0900   1
  -4  -5  -4 70.8900 64.6000   1
   4  -5   4 130.540 31.7800   1
   1  -8   9 148568. 2453.98   1
  -1  -8  -9 147214. 2398.38   1
  -1  -8  -9 151886. 2618.88   1
  -3  -1  10 10958.7 660.210   1
  -3   1  10 10087.5 592.140   1
   0  -6  11 42369.7 1181.61   1
   0  -6 -11 43274.3 1058.71   1
  -2  -8   8 11894.5 649.380   1
   2  -8  -8 12510.1 1025.93   1
   2  -7  -9 14975.1 3151.25   1
  -2  -7   9 15123.6 607.410   1
   4  -6  -3 36339.2 733.640   1
  -4   6   3 34424.9 7211.75   1
  -4  -6   3 34352.8 7212.17   1
  -3  -9   3 59620.6 1279.83   1
   3  -9  -3 58953.4 1194.59   1
   0  -4  12 21945.4 924.050   1
   0  -4 -12 20865.7 912.460   1
   1  -9   8 860.300 147.490   1
  -1  -9  -8 1362.15 321.200   1
  -1  -9  -8 970.660 147.360   1
  -3  -8  -5 50432.8 1056.99   1
  -3  -8  -5 49501.6 1251.95   1
   3  -8   5 48978.3 1015.13   1
   2 -11   0 3357.13 175.370   1
   2 -11   0 3916.09 400.040   1
  -2 -11   0 5139.39 724.470   1
  -2 -10   5 1773.73 256.530   1
   2 -10  -5 1603.45 237.360   1
  -2  -3 -11 123.800 77.4600   1
   2  -3  11 -39.150 79.4900   1
  -1  -7 -10 484.960 94.4300   1
   1  -7  10 568.000 114.450   1
  -1  -3 -12 422.870 82.8500   1
   1  -3  12 89.7800 60.9800   1
   2 -11  -1 1045.80 254.160   1
  -2 -11   1 1589.62 246.520   1
   0 -12  -2 25157.5 898.310   1
   0 -12   2 23386.6 876.910   1
   0 -12  -2 23692.0 839.790   1
  -4   2   7 10129.7 561.950   1
  -4  -2   7 9972.12 554.260   1
  -2 -11  -1 201.400 126.390   1
   2 -11   1 224.230 58.7700   1
   2 -11   1 280.720 94.3300   1
   4  -3   6 9957.28 493.210   1
  -4   3  -6 11422.6 814.320   1
  -4  -3  -6 12145.8 1172.94   1
   4  -3   6 9798.18 484.940   1
  -4  -3  -6 10580.9 563.550   1
  -4   5   5 5279.08 274.390   1
  -4  -5   5 5535.02 646.070   1
  -2  -4  11 41536.4 948.090   1
  -2   4  11 40362.0 926.880   1
  -3   2  10 9401.10 596.180   1
  -3  -2  10 10882.7 605.200   1
  -3  -9  -3 3718.19 493.680   1
   3  -9   3 4175.09 453.500   1
  -3  -9  -3 4893.68 551.420   1
  -3  -7   7 3166.57 455.820   1
   3  -7  -7 2335.41 218.100   1
  -4   4   6 2206.66 347.540   1
  -4  -4   6 956.910 192.060   1
   3  -6  -8 3856.95 469.980   1
  -3  -6   8 4542.35 622.620   1
   4  -6   3 1559.62 148.210   1
  -4  -6  -3 1942.33 224.770   1
  -4   6  -3 1634.38 133.440   1
  -4   6  -3 1589.33 201.660   1
  -4  -6  -3 1873.04 225.780   1
  -2  -9   7 3794.27 410.750   1
  -2   9   7 2684.92 204.430   1
   2  -9  -7 3758.78 397.110   1
   1 -11  -5 9972.69 552.630   1
  -1 -11   5 9209.29 547.800   1
  -2  -6  10 11658.4 1098.24   1
   2  -6 -10 11372.4 869.090   1
   2 -10   5 23853.7 836.130   1
  -2 -10  -5 24137.7 1016.04   1
  -2 -10  -5 25598.0 928.580   1
   1 -10  -7 77300.8 1547.54   1
  -1 -10   7 76250.7 1666.18   1
   2 -11  -2 5134.08 477.360   1
  -2 -11   2 4944.24 306.730   1
  -2  -8  -8 1697.25 272.240   1
   2  -8   8 1899.70 237.110   1
  -2  -8  -8 1928.08 267.590   1
   1  -6 -11 55407.2 1232.49   1
  -1  -6  11 55211.9 1205.13   1
  -1 -12   0 139941. 2355.01   1
   1 -12   0 131670. 2376.10   1
  -2  -7  -9 9705.44 936.460   1
  -2  -7  -9 9439.75 523.690   1
   2  -7   9 9080.26 670.350   1
  -1 -11  -5 1284.65 244.530   1
   1 -11   5 1298.29 216.330   1
  -1 -11  -5 1141.55 167.030   1
  -2 -11  -2 -213.49 166.000   1
   2 -11   2 100.280 56.7500   1
  -2 -11  -2 53.3400 170.920   1
   3  -4   9 7114.54 422.170   1
  -3  -4  -9 7508.53 685.310   1
  -3  -4  -9 7051.26 347.740   1
  -1   4  12 181139. 2966.51   1
  -1  -4  12 186232. 3116.60   1
  -1 -12   1 1183.61 243.650   1
   1 -12  -1 2443.10 320.440   1
   4   0   7 89.1200 39.5800   1
  -4   0  -7 128.090 66.8200   1
   1 -12   1 69875.4 1428.56   1
  -1 -12  -1 69708.8 1543.23   1
  -4   6   4 127328. 2032.69   1
   4  -6  -4 127970. 2068.79   1
  -4  -6   4 124978. 2099.51   1
   1 -10   7 45641.7 994.620   1
  -1 -10  -7 42663.8 1052.11   1
  -1 -10  -7 41712.8 855.560   1
  -3  -9   4 2345.12 322.430   1
   3  -9  -4 1736.76 199.820   1
   0 -12   3 60897.3 1271.14   1
   0 -12  -3 60388.1 1198.04   1
   0 -12  -3 60473.6 1288.56   1
   3  -8  -6 44246.8 914.750   1
  -3  -8   6 47463.9 1024.06   1
   4  -7   0 8212.71 601.270   1
  -4   7   0 7853.55 414.450   1
  -4  -7   0 7252.60 518.150   1
   4  -1   7 1211.94 188.200   1
  -4   1  -7 1376.24 171.720   1
  -4  -1  -7 1538.29 191.140   1
   4  -7  -1 58810.3 1121.21   1
  -4   7   1 56931.8 1094.49   1
  -4  -7   1 57221.3 1152.73   1
   3   0  10 -30.120 59.7600   1
  -3   5   9 11297.6 606.130   1
  -3  -5   9 10814.7 780.270   1
  -4   3   7 765.740 138.110   1
  -4  -3   7 777.500 169.820   1
  -2   0  12 70915.5 1536.22   1
  -2  -9  -7 3636.13 419.800   1
   2  -9   7 3283.03 377.190   1
  -2  -9  -7 3941.04 449.230   1
   1  -6  11 174436. 2866.62   1
  -1  -6 -11 166566. 2790.13   1
  -3   3  10 27931.1 981.120   1
  -3  -3  10 25780.7 959.950   1
   0 -11  -6 23654.0 848.940   1
   0 -11   6 22653.9 821.700   1
   0 -11  -6 22906.6 801.560   1
   4  -5   5 11358.2 560.730   1
  -4  -5  -5 13015.8 720.650   1
  -4   5  -5 12497.9 679.650   1
   4  -5   5 12527.3 617.310   1
  -4  -5  -5 12602.3 660.860   1
  -3  -1 -10 563.410 128.940   1
   3   1  10 325.450 94.6800   1
   3  -1  10 291.990 84.5500   1
  -4  -7  -1 63.2300 63.2500   1
  -4  -7  -1 27.2700 61.5300   1
   4  -7   1 50.9300 26.4500   1
  -4   7  -1 100.250 46.1000   1
   1 -12  -2 46276.9 877.380   1
   1 -12  -2 47776.4 1014.47   1
  -1 -12   2 46991.5 1208.12   1
  -2   1  12 386.780 135.060   1
  -2  -1  12 34.3900 102.110   1
   0   1  13 2950.76 318.730   1
   0  -1  13 3075.10 370.750   1
   2 -11  -3 877.390 155.140   1
  -2 -11   3 972.300 187.850   1
   0  -9  -9 4183.00 521.390   1
   0  -9   9 4015.35 955.590   1
   2  -4  11 9889.97 548.400   1
  -2  -4 -11 10996.2 606.950   1
  -3  -7  -7 2532.19 286.620   1
   3  -7   7 2317.04 258.370   1
  -3  -7  -7 2278.41 252.500   1
  -1 -12  -2 90046.3 1678.68   1
  -1 -12  -2 90447.6 1559.85   1
   1 -12   2 89389.2 1603.70   1
   1  -4  12 12896.0 706.350   1
  -1  -4 -12 13341.6 719.640   1
   0  -8 -10 20053.7 734.630   1
   0  -8  10 21824.7 802.070   1
   4  -7  -2 14403.7 731.120   1
  -4  -7   2 15372.2 619.070   1
  -4   7   2 14308.9 734.620   1
  -2  -6 -10 165910. 2847.32   1
   2  -6  10 175529. 2854.33   1
  -2  -6 -10 168755. 2847.14   1
  -4   4  -6 1750.17 165.910   1
   4  -4   6 1399.24 113.780   1
  -4  -4  -6 1943.24 251.820   1
   4  -4   6 1254.47 190.530   1
  -4  -4  -6 1640.85 197.560   1
  -3  -9  -4 1274.12 236.570   1
  -3  -9  -4 1225.07 196.840   1
   3  -9   4 1126.33 200.780   1
   3  -6   8 47410.6 951.450   1
  -3  -6  -8 45388.2 1001.93   1
   0  -5 -12 73.7300 79.1300   1
   0  -5  12 140.370 138.200   1
  -4  -2  -7 2334.00 312.600   1
  -4  -2  -7 2331.35 289.110   1
   4  -2   7 1888.35 140.690   1
  -4   2  -7 2018.22 239.400   1
  -2 -11  -3 11627.5 626.620   1
  -2 -11  -3 12530.4 672.300   1
   2 -11   3 12191.7 797.270   1
  -4  -6  -4 120661. 1971.75   1
   4  -6   4 124437. 1948.14   1
  -4   6  -4 119646. 1873.36   1
  -4  -6  -4 118275. 2145.08   1
   3  -2  10 66749.2 1310.77   1
  -3  -2 -10 69528.2 1437.09   1
  -3  -2 -10 66850.1 1368.33   1
  -2 -10   6 15518.9 763.200   1
   2 -10  -6 16101.4 643.930   1
  -4   0   8 1593.44 239.620   1
  -2   2  12 18850.3 816.160   1
  -2  -2  12 17761.0 745.640   1
   0   2  13 5439.46 692.000   1
  -4  -7  -2 112.050 118.300   1
  -4   7  -2 125.440 34.1700   1
  -4  -7  -2 141.820 85.8300   1
   4  -7   2 116.760 30.6100   1
  -3  -8  -6 591.390 142.550   1
   3  -8   6 395.550 98.8300   1
   2  -5 -11 320.540 159.970   1
  -2  -5  11 345.390 200.540   1
  -4   5   6 182.930 81.1300   1
  -4  -5   6 134.950 82.9500   1
  -1   0  13 4036.41 1006.25   1
  -4   1   8 4903.34 328.410   1
  -4  -1   8 6441.78 771.170   1
   0 -10   8 107920. 1909.35   1
   0 -10  -8 107403. 1843.80   1
   0 -10  -8 111134. 1814.42   1
   3 -10   0 48526.0 983.990   1
  -3 -10   0 47643.8 1138.37   1
   1 -12  -3 49877.7 934.370   1
   1 -12  -3 49356.8 1117.68   1
  -1 -12   3 50294.8 1085.88   1
   0  -7  11 544.020 142.450   1
   0  -7 -11 652.000 104.480   1
   0 -12  -4 -9.7300 44.1000   1
   0 -12   4 139.200 114.000   1
   0 -12  -4 136.220 78.8900   1
  -1  -1  13 7104.08 824.600   1
  -1   1  13 6585.96 753.740   1
  -3 -10   1 2125.64 326.810   1
   3 -10  -1 1376.68 152.050   1
   4  -7  -3 24922.7 882.580   1
  -4  -7   3 25767.1 898.680   1
  -4   7   3 24160.3 802.210   1
   1 -12   3 43393.6 994.860   1
  -1 -12  -3 39128.8 883.090   1
  -1 -12  -3 42479.9 869.760   1
  -4  -6   5 44066.9 1044.72   1
   4  -6  -5 45349.2 930.570   1
  -1 -11   6 1223.48 252.100   1
   1 -11  -6 1547.15 174.150   1
   2   0  12 171346. 2847.66   1
   3 -10   1 325.220 88.5700   1
  -3 -10  -1 418.850 91.0000   1
   3 -10   1 241.170 85.7500   1
   1  -9  -9 5898.98 737.290   1
  -1  -9   9 6125.21 885.410   1
  -1  -8  10 257305. 4174.51   1
   1  -8 -10 264165. 4245.18   1
   3  -9  -5 20483.4 723.140   1
  -3  -9   5 19983.2 760.090   1
  -4  -4   7 149521. 2470.23   1
  -4   4   7 147575. 2435.24   1
  -2 -10  -6 24691.3 858.360   1
   2 -10   6 24154.8 882.430   1
  -2 -10  -6 24800.9 1060.93   1
  -3  -5  -9 10152.6 844.010   1
   3  -5   9 9447.91 518.350   1
  -3  -5  -9 9368.84 515.430   1
  -1  -5  12 2750.48 422.180   1
   1  -5 -12 3066.20 304.800   1
   2 -11  -4 40790.5 904.460   1
  -2 -11   4 42561.7 943.660   1
   2  -1  12 307.340 99.7700   1
   2   1  12 223.830 73.0700   1
  -4  -3  -7 5650.27 613.620   1
  -4   3  -7 6186.04 608.330   1
  -4  -3  -7 5668.18 308.340   1
   4  -3   7 4711.71 326.530   1
   4  -3   7 5160.39 252.400   1
  -3   4  10 702.670 132.450   1
  -3  -4  10 246.280 152.850   1
  -2  -8   9 8822.14 826.460   1
   2  -8  -9 7007.66 570.430   1
  -4  -2   8 50372.9 1115.73   1
  -4   2   8 50864.0 1089.41   1
  -1 -11  -6 343.100 113.830   1
  -1 -11  -6 438.620 79.6400   1
   1 -11   6 404.240 128.570   1
  -3 -10   2 186693. 3095.12   1
   3 -10  -2 191015. 3072.46   1
   1   0  13 106963. 1857.07   1
  -5   0   0 10.4900 33.9800   1
  -5   0   0 32.8200 11.1800   1
  -1   2  13 613.650 128.500   1
  -1  -2  13 359.950 161.750   1
  -5   0   1 19037.0 682.130   1
  -5   0   1 18016.1 586.130   1
  -5   0   1 18315.0 611.220   1
  -3  -3 -10 178.420 135.450   1
  -3  -3 -10 95.1000 55.4800   1
   3  -3  10 224.470 89.0100   1
   3  -7  -8 278.470 79.5800   1
  -3  -7   8 534.200 133.580   1
  -2  -3  12 23937.3 997.020   1
  -2   3  12 23716.4 849.250   1
   0   3  13 2979.07 317.410   1
   0  -3  13 2914.49 407.320   1
  -1  -9  -9 393.670 127.630   1
   1  -9   9 252.690 113.460   1
  -1  -9  -9 104.050 89.2700   1
   4  -7   3 20781.6 693.150   1
  -4  -7  -3 21619.9 870.810   1
  -4   7  -3 21127.6 690.650   1
  -4  -7  -3 21291.3 791.610   1
   1  -1  13 12840.7 987.170   1
   1   1  13 16761.0 1200.82   1
   1  -8  10 261.850 98.2600   1
  -1  -8 -10 303.950 79.9000   1
  -1  -8 -10 151.960 146.050   1
  -5   1   0 6520.68 699.240   1
  -5  -1   0 7067.73 661.010   1
   5   1   0 5804.54 358.950   1
  -5  -1   0 6127.16 265.540   1
   2 -11   4 9600.49 558.040   1
  -2 -11  -4 9966.63 535.670   1
  -2 -11  -4 9760.06 536.780   1
  -3 -10  -2 48504.9 1528.62   1
  -3 -10  -2 49778.2 1476.47   1
   3 -10   2 52799.1 1517.64   1
   2  -9  -8 2562.50 252.810   1
  -2  -9   8 2409.56 263.120   1
   2  -7 -10 2619.74 359.760   1
  -2  -7  10 2759.97 321.120   1
  -5  -1   1 1165.05 222.960   1
  -5  -1   1 950.610 180.760   1
  -5   1   1 1209.66 228.100   1
  -5   0  -1 615.090 153.050   1
  -3   0  11 442340. 172797.   1
   1 -10  -8 70902.2 1325.16   1
  -1 -10   8 70093.2 27389.3   1
  -2  -5 -11 173.310 83.9700   1
   2  -5  11 141.550 71.8300   1
  -2  -5 -11 99.7600 63.0900   1
   2  -2  12 4801.63 231.030   1
   2   2  12 5038.13 399.070   1
  -1  -5 -12 50.7200 91.7600   1
   1  -5  12 -41.090 106.970   1
   1  -7 -11 11875.6 501.520   1
  -1  -7  11 12806.0 802.380   1
  -3  -8   7 3322.07 489.100   1
   3  -8  -7 2347.90 230.170   1
  -5   0   2 229.170 83.1700   1
  -3  -6   9 251.910 100.500   1
   3  -6  -9 586.940 136.860   1
  -3  -9  -5 34756.5 1101.83   1
   3  -9   5 34988.3 1069.84   1
  -3  -9  -5 35335.6 1116.66   1
   5   1   1 2043.17 114.540   1
  -5   1  -1 2437.72 258.700   1
  -5  -1  -1 2719.60 245.920   1
  -3   1  11 519.230 248.610   1
  -3  -1  11 652.350 174.890   1
  -4  -5  -6 9580.66 477.890   1
   4  -5   6 8887.92 411.150   1
  -4  -5  -6 10027.1 606.920   1
   4  -5   6 9387.56 339.090   1
   1 -12  -4 84425.5 1266.68   1
  -1 -12   4 79191.1 1505.66   1
   1 -12  -4 81985.6 1600.02   1
  -4  -7   4 798.360 162.090   1
  -4   7   4 572.560 112.890   1
   4  -7  -4 735.480 134.540   1
  -5   1   2 31574.2 894.360   1
  -5   1   2 35499.1 1118.47   1
  -5   1   2 34228.1 979.610   1
  -5  -1   2 33737.0 979.460   1
  -4   6  -5 6284.01 244.840   1
  -4  -6  -5 6826.29 439.500   1
   4  -6   5 6780.73 251.380   1
  -4  -6  -5 6896.73 306.460   1
   3 -10  -3 1290.95 258.400   1
  -3 -10   3 1255.85 230.050   1
   1   2  13 12588.5 522.420   1
   1  -2  13 14876.2 1089.59   1
   0 -11  -7 29.3500 31.9500   1
   0 -11   7 29.0800 89.3600   1
   0 -11  -7 -20.030 138.840   1
  -5  -2   0 3558.82 107.520   1
  -5   2   0 4278.01 537.710   1
  -5  -2   0 3945.41 419.130   1
   1 -10   8 31705.6 994.800   1
  -1 -10  -8 31754.2 1007.63   1
  -1 -10  -8 31853.0 991.600   1
   1 -12   4 223565. 3440.71   1
  -1 -12  -4 229244. 3449.09   1
  -1 -12  -4 241154. 3706.81   1
  -4   0  -8 18465.4 802.060   1
   4   0   8 15815.4 602.530   1
  -2  -8  -9 268.020 101.410   1
   2  -8   9 510.890 101.720   1
  -2  -8  -9 841.840 162.050   1
  -5  -2   1 72519.9 1147.20   1
  -5   2   1 73012.6 1071.84   1
  -5   2   1 76314.0 1396.44   1
  -4   3   8 4922.61 276.280   1
  -4  -3   8 5879.01 726.750   1
   0  -6  12 3573.30 413.830   1
   0  -6 -12 3762.92 453.290   1
  -5   0  -2 112.700 69.5100   1
   1  -7  11 439.750 131.650   1
  -1  -7 -11 768.820 163.820   1
   4  -1   8 120.270 43.5400   1
  -4  -1  -8 229.210 105.580   1
  -4   1  -8 102.710 73.7700   1
   4   1   8 108.810 40.6800   1
  -1   3  13 547.820 137.060   1
  -1  -3  13 -2.0500 136.020   1
   0 -12  -5 235674. 3620.14   1
   0 -12   5 242422. 3722.04   1
   0 -12  -5 233172. 3464.51   1
  -2  -9  -8 7138.79 672.820   1
  -2  -9  -8 7486.69 760.310   1
   2  -9   8 6844.05 469.220   1
  -5  -2  -1 15597.8 566.560   1
  -5  -2  -1 17616.5 741.610   1
  -5   2  -1 14807.4 704.990   1
  -3   2  11 164641. 2590.35   1
  -3  -2  11 162508. 2576.09   1
   4  -8   0 1618.52 168.920   1
  -4  -8   0 2003.92 306.710   1
  -5  -1  -2 296.370 93.9800   1
  -5   1  -2 136.920 63.4300   1
   5   1   2 49.8400 18.3300   1
   4  -4   7 46350.9 1313.44   1
  -4  -4  -7 49087.0 1433.72   1
  -4  -4  -7 45459.2 1363.26   1
  -5   0   3 618880. 241751.   1
   3 -10   3 74611.5 1216.13   1
  -3 -10  -3 68001.7 1973.34   1
  -3 -10  -3 66225.2 1924.30   1
  -5   2   2 4077.14 163.860   1
  -5   2   2 4483.30 455.010   1
  -5  -2   2 4042.55 289.190   1
  -5   2   2 4016.05 150.360   1
   4  -8  -1 13411.1 502.860   1
  -4  -8   1 13595.2 5318.67   1
  -4   8   1 13239.8 479.850   1
   2  -7  10 155.130 94.3100   1
  -2  -7 -10 79.8700 66.2500   1
  -2  -7 -10 161.790 113.280   1
  -2 -11   5 9438.17 486.090   1
   2 -11  -5 8383.09 503.690   1
  -2 -10   7 1328.46 284.300   1
   2 -10  -7 1273.02 261.180   1
  -3  -7  -8 86.3000 125.090   1
   3  -7   8 89.1700 47.7700   1
  -3  -7  -8 54.5800 73.6800   1
  -2  -6  11 24841.2 966.950   1
   2  -6 -11 23599.5 900.300   1
  -2  -3 -12 292.690 95.5700   1
   2  -3  12 500.100 108.020   1
  -5   1   3 47.7100 52.8300   1
  -5  -1   3 100.300 65.9200   1
  -4  -6   6 40541.8 1215.39   1
  -3  -4 -10 143591. 2346.07   1
  -3  -4 -10 139267. 2227.05   1
   3  -4  10 145158. 2246.73   1
  -4  -8  -1 41242.0 1246.10   1
   4  -8   1 37843.5 1113.55   1
  -4   5   7 820.190 172.080   1
  -4  -5   7 674.740 137.050   1
  -2  -4  12 234.370 90.2900   1
  -2   4  12 325.920 191.890   1
   0  -4  13 4741.42 618.970   1
  -4   7  -4 3509.87 155.850   1
   4  -7   4 3561.15 267.730   1
  -4  -7  -4 4410.25 380.330   1
  -4  -7  -4 4247.93 465.610   1
   0 -13   0 293.660 114.220   1
   3  -9  -6 1235.00 208.530   1
  -3  -9   6 1605.95 211.320   1
   3  -8   7 4440.61 253.490   1
  -3  -8  -7 5336.07 573.850   1
  -3  -8  -7 5233.77 614.300   1
  -3  -5  10 500.780 121.570   1
  -3   5  10 562.870 121.460   1
  -4  -2  -8 14309.5 621.660   1
  -4   2  -8 13966.7 647.150   1
   4  -2   8 14007.4 530.460   1
  -4  -2  -8 14156.6 1174.90   1
  -4  -8   2 50627.7 1497.23   1
  -4   8   2 49779.9 1388.90   1
   4  -8  -2 49573.3 1423.99   1
   2 -12   0 20363.8 702.100   1
   2 -12   0 20918.3 905.970   1
  -2 -12   0 22588.5 919.370   1
   0 -13  -1 21003.4 827.190   1
   0 -13   1 23124.8 902.180   1
   1   3  13 3239.48 354.060   1
   1  -3  13 3222.93 474.600   1
  -5   2  -2 19011.0 728.830   1
  -5  -2  -2 17709.6 637.620   1
   5   2   2 15896.9 572.630   1
  -5  -2  -2 18015.1 711.580   1
  -5  -3   0 21.5900 39.1500   1
  -5  -3   0 259.200 154.800   1
  -5   3   0 196.190 72.6900   1
   2 -12  -1 300684. 4623.44   1
  -2 -12   1 292494. 4445.93   1
  -5   3   1 611.050 127.990   1
  -5  -3   1 596.040 116.920   1
  -2 -11  -5 30.0800 83.9500   1
   2 -11   5 164.970 78.9100   1
  -2 -11  -5 143.730 52.8700   1
  -1 -11   7 938.150 202.830   1
   1 -11  -7 818.190 175.160   1
   3 -10  -4 77138.5 1276.99   1
  -3 -10   4 81542.3 1443.23   1
  -2 -12  -1 53347.2 1626.10   1
   2 -12   1 52450.2 1607.15   1
  -3  -6  -9 44245.7 1423.78   1
   3  -6   9 43612.4 1353.87   1
  -3  -6  -9 41887.4 1316.57   1
   1  -6 -12 91610.9 1541.20   1
  -1  -6  12 90872.9 1774.28   1
  -5   2   3 394874. 154249.   1
  -5  -2   3 393878. 5804.71   1
   0  -9 -10 409.110 112.540   1
   0  -9  10 199.160 99.7300   1
  -5   0  -3 1209.25 234.760   1
  -4   0   9 809.380 181.470   1
  -5   3  -1 7775.29 624.340   1
  -5  -3  -1 9183.94 950.230   1
  -5  -3  -1 7468.56 297.740   1
  -4  -8  -2 9068.15 398.430   1
  -4  -8  -2 7521.56 393.030   1
   4  -8   2 7788.74 308.950   1
  -3   3  11 9901.82 526.900   1
  -3  -3  11 9361.63 471.950   1
   3   0  11 93904.9 1546.23   1
  -2 -10  -7 19774.6 913.630   1
  -2 -10  -7 21207.6 831.550   1
   2 -10   7 20421.5 774.950   1
  -4   7   5 49533.3 1403.97   1
  -4  -7   5 49093.0 1489.79   1
   4  -7  -5 49206.6 1422.44   1
   1 -12  -5 5434.81 520.540   1
  -1 -12   5 5106.72 559.280   1
  -5   1  -3 1143.38 211.430   1
  -5  -1  -3 966.290 193.940   1
   5   1   3 686.640 121.780   1
  -5   3   2 51131.0 1504.93   1
  -5   3   2 51490.6 1434.49   1
  -5  -3   2 48751.9 1420.27   1
   0 -13   2 11042.4 645.400   1
   0 -13  -2 13349.5 1260.92   1
   0 -13  -2 10821.3 425.450   1
  -4   1   9 6249.82 696.700   1
  -4  -1   9 6366.49 620.230   1
  -1 -11  -7 20335.0 1147.89   1
  -1 -11  -7 18569.0 735.090   1
   1 -11   7 18217.1 721.180   1
  -4  -4   8 38485.2 1167.31   1
  -4   4   8 34328.7 1033.53   1
  -2 -12   2 815.570 163.540   1
   2 -12  -2 799.950 162.180   1
   3  -1  11 -24.510 59.5900   1
   3   1  11 95.6700 58.5300   1
  -5   0   4 276.080 102.920   1
   0 -10   9 125219. 2048.90   1
   0 -10  -9 125343. 2217.67   1
   0  -8  11 58419.8 1764.94   1
   0  -8 -11 55830.1 1718.46   1
  -1   4  13 22425.5 1019.69   1
  -1  -4  13 25922.7 3523.05   1
  -1 -12  -5 11029.6 463.850   1
   1 -12   5 9911.68 786.640   1
  -1 -12  -5 10082.7 393.560   1
   4  -8  -3 3881.05 352.840   1
  -4  -8   3 4850.72 469.320   1
  -4   8   3 3827.13 181.590   1
  -2 -12  -2 50805.9 1516.90   1
   2 -12   2 52249.8 1546.60   1
  -2 -12  -2 51019.4 1515.33   1
  -5  -1   4 56582.3 1611.41   1
  -5   1   4 57060.8 1634.83   1
   3  -9   6 5885.33 327.360   1
  -3  -9  -6 7637.71 646.780   1
  -3  -9  -6 6477.90 296.850   1
  -3 -10  -4 215.110 104.820   1
   3 -10   4 316.370 88.4200   1
  -3 -10  -4 173.200 117.020   1
  -2  -6 -11 68976.7 26951.8   1
  -2  -6 -11 70260.9 27456.8   1
   2  -6  11 69656.3 27233.5   1
   1  -6  12 2529.19 330.680   1
  -1  -6 -12 2447.95 234.580   1
  -4  -3  -8 2557.91 220.860   1
  -4  -3  -8 2849.56 278.910   1
  -4   3  -8 2433.37 281.740   1
   4  -3   8 2225.08 251.040   1
  -4  -6  -6 43823.1 1406.21   1
  -4  -6  -6 43423.7 1396.18   1
   4  -6   6 41904.5 1193.22   1
  -2   0  13 131.750 83.9600   1
  -5   3  -2 797.230 159.320   1
  -5  -3  -2 1019.15 224.790   1
  -5  -3  -2 657.880 127.740   1
  -2  -4 -12 37036.2 1215.14   1
   2  -4  12 37402.0 1183.19   1
  -1 -13   0 27299.5 1053.22   1
   1 -13   0 27744.8 10847.9   1
  -5   2  -3 1071.43 205.590   1
  -5  -2  -3 980.990 200.680   1
  -5  -2  -3 963.320 165.340   1
   5   2   3 591.970 126.840   1
  -4  -2   9 43824.6 1364.01   1
  -4   2   9 46538.4 1371.11   1
   3  -2  11 67293.6 1931.97   1
   3   2  11 63839.1 1832.71   1
  -3  -2 -11 65972.7 1985.40   1
  -2  -1  13 18171.9 750.400   1
  -2   1  13 16963.1 697.420   1
  -1 -13   1 11492.7 514.520   1
   1 -13  -1 11972.1 518.710   1
  -4  -5  -7 1954.11 297.440   1
   4  -5   7 1772.22 153.290   1
  -4  -5  -7 2042.43 244.680   1
  -5   3   3 1481.24 590.650   1
  -5   3   3 1584.04 185.730   1
  -5  -3   3 1532.93 203.540   1
   1 -13   1 8201.91 401.030   1
  -1 -13  -1 9265.32 762.270   1
   1  -9 -10 92.4500 121.320   1
  -1  -9  10 353.700 176.110   1
   0 -12  -6 177.180 135.370   1
   0 -12   6 666.660 147.560   1
   0 -12  -6 276.130 82.1800   1
   3  -7  -9 1099.70 226.290   1
  -3  -7   9 1714.09 183.300   1
  -3  -8   8 52785.0 1576.57   1
   3  -8  -8 52625.2 1540.08   1
  -4  -8  -3 78917.5 1347.61   1
   4  -8   3 77274.0 1210.51   1
  -4  -8  -3 76951.0 1340.18   1
  -5   2   4 24830.8 909.720   1
  -5  -2   4 23329.7 893.710   1
  -1  -4 -13 524.630 109.980   1
   1  -4  13 550.440 152.100   1
  -2 -12   3 94130.1 1657.64   1
   2 -12  -3 96731.8 1622.89   1
   0 -13   3 179.690 90.7700   1
  -5  -4   0 37275.9 1077.38   1
  -5  -4   0 40133.6 1352.22   1
  -5   4   0 37856.4 1142.96   1
   2  -8 -10 136.340 92.0300   1
  -2  -8  10 -8.6400 135.580   1
  -5  -4   1 76415.8 1243.60   1
  -4  -7  -5 80.7900 54.4200   1
  -4  -7  -5 69.5500 78.5000   1
   4  -7   5 20.0900 23.0500   1
   2  -9  -9 2949.81 321.120   1
  -2  -9   9 4743.99 681.990   1
  -3  -5 -10 1869.79 258.430   1
   3  -5  10 1965.37 186.410   1
  -3  -5 -10 1727.70 189.650   1
  -2 -11   6 4450.86 672.380   1
   2 -11  -6 4392.25 446.360   1
  -2  -5  12 8637.08 528.780   1
  -2   5  12 8828.24 446.330   1
   0  -5 -13 343.250 173.560   1
   0  -5  13 314.030 92.8700   1
   0   1  14 1753.28 261.800   1
   0  -1  14 1860.75 217.590   1
   1  -8 -11 183.690 112.590   1
  -1  -8  11 -8.2100 81.7200   1
  -1 -10   9 16038.3 911.780   1
   1 -10  -9 15822.5 885.770   1
  -5   0  -4 206.470 109.200   1
   3 -10  -5 180261. 2770.03   1
  -3 -10   5 174025. 2891.19   1
  -2 -12  -3 50522.8 1482.23   1
   2 -12   3 52040.4 1540.99   1
  -2 -12  -3 49253.2 1584.82   1
   1 -13  -2 100.330 48.5600   1
   1 -13  -2 224.830 185.040   1
  -1 -13   2 205.540 93.4100   1
   0 -11  -8 2212.54 227.040   1
   0 -11   8 1990.42 296.350   1
   0 -11  -8 2007.12 257.050   1
  -5  -4  -1 27168.2 1106.71   1
  -5   4  -1 24746.3 933.250   1
  -5  -4  -1 25390.1 959.330   1
  -3   4  11 138596. 2320.86   1
  -3  -4  11 137357. 2239.00   1
  -3 -11   0 254.910 84.1100   1
   3 -11   0 143.980 54.6600   1
  -2  -2  13 27626.2 10819.9   1
  -2   2  13 28777.9 929.850   1
   0  -7  12 3720.78 398.050   1
   0  -7 -12 3589.96 564.910   1
   1  -9  10 56.2800 123.160   1
  -1  -9 -10 346.640 131.690   1
  -1  -9 -10 206.180 109.570   1
   1 -13   2 4373.51 313.500   1
  -1 -13  -2 4999.12 519.020   1
  -1 -13  -2 4670.42 448.490   1
   5   1   4 10369.7 356.620   1
  -5  -1  -4 10151.4 446.640   1
  -5   1  -4 10308.0 458.760   1
  -4   8   4 31350.8 887.230   1
   4  -8  -4 35631.3 1499.76   1
  -4  -8   4 31721.0 1097.52   1
   3 -11  -1 18194.6 750.740   1
  -3 -11   1 17055.2 698.550   1
  -5   4   2 148.450 42.8600   1
  -5  -4   2 134.810 76.5900   1
  -5   4   2 119.960 34.7000   1
  -5   4   2 74.1100 55.0700   1
  -4  -6   7 120933. 2113.60   1
  -4   6   7 119869. 1876.17   1
   3 -11   1 914.570 181.420   1
  -3 -11  -1 1547.78 207.480   1
   3 -11   1 1159.41 220.850   1
  -3  -6  10 3495.93 471.190   1
   3  -6 -10 2922.76 358.230   1
  -5  -3  -3 37.1800 33.1500   1
  -5   3  -3 -27.820 95.3100   1
  -5  -3  -3 74.1200 83.2900   1
   3  -9  -7 1137.05 208.920   1
  -3   9   7 611.280 113.670   1
  -3  -9   7 1364.67 305.860   1
  -5   0   5 65835.8 1869.83   1
  -4   3   9 5225.42 252.810   1
  -4  -3   9 5426.60 284.360   1
  -1 -10  -9 33977.8 1116.65   1
   1 -10   9 34284.6 1092.14   1
  -1 -10  -9 34109.4 1036.51   1
  -2 -11  -6 928.830 221.030   1
   2 -11   6 769.110 166.690   1
  -2 -11  -6 863.990 162.150   1
  -3  -3 -11 416.670 93.9400   1
   3  -3  11 436.110 95.6800   1
  -3  -3 -11 341.240 117.050   1
  -2  -7  11 9487.21 1076.04   1
   2  -7 -11 8210.91 891.700   1
   0  -2  14 248136. 3849.92   1
   0   2  14 234918. 4168.13   1
   1  -8  11 26669.2 1304.08   1
  -1  -8 -11 28026.2 10957.7   1
   4   0   9 32.9200 26.3300   1
  -4   0  -9 163.650 76.5200   1
  -4  -4  -8 24489.0 946.090   1
   4  -4   8 22723.7 827.950   1
  -4  -4  -8 22782.8 923.260   1
  -2  10   8 6674.33 236.160   1
  -2 -10   8 7770.34 784.670   1
   2 -10  -8 8162.08 691.290   1
  -5   1   5 2954.10 356.790   1
  -5  -1   5 3028.21 366.830   1
  -4  -7   6 14737.0 697.000   1
   4  -7  -6 16213.0 1038.50   1
  -4  -5   8 14891.7 644.840   1
  -4   5   8 14977.8 594.520   1
  -3 -11   2 9617.44 435.530   1
   3 -11  -2 9932.14 955.320   1
  -5   3   4 11322.2 454.010   1
  -5  -3   4 10664.7 519.890   1
  -1 -12   6 225.260 100.740   1
   1 -12  -6 720.590 146.630   1
   2   0  13 198.130 94.2900   1
  -5  -4  -2 61321.2 1955.67   1
  -5   4  -2 61069.0 1819.09   1
  -5  -4  -2 56129.4 1622.09   1
  -4  -1  -9 136.410 79.0000   1
   4  -1   9 113.950 56.3500   1
   4   1   9 27.1400 28.3000   1
  -4   1  -9 253.030 130.990   1
  -2  -9  -9 1670.05 217.040   1
   2  -9   9 1756.13 256.390   1
  -2  -9  -9 1541.75 202.130   1
  -5  -2  -4 16801.9 632.250   1
  -5  -2  -4 16676.5 663.940   1
  -5   2  -4 17888.0 714.610   1
   1  -5 -13 13546.7 5313.54   1
  -1  -5  13 14699.0 660.920   1
  -3 -10  -5 7375.44 733.860   1
   3 -10   5 6091.16 379.930   1
  -3 -10  -5 6845.93 701.910   1
  -1  -1  14 13485.8 5329.99   1
  -1   1  14 14945.1 1446.59   1
  -2  -8 -10 245765. 3755.33   1
  -2  -8 -10 248252. 3790.99   1
   1 -13  -3 26065.1 912.680   1
  -1 -13   3 25693.3 1205.93   1
  -2 -12   4 2858.38 386.580   1
   2 -12  -4 1993.08 238.240   1
   2   1  13 2996.46 292.870   1
   2  -1  13 3060.95 371.800   1
  -3  -8  -8 413637. 161584.   1
   3  -8   8 451544. 176388.   1
  -3  -8  -8 436314. 170441.   1
  -3   0  12 -1031.0 284.140   1
  -5   4   3 248204. 3733.04   1
  -5   4   3 257379. 3795.63   1
  -5  -4   3 249345. 3751.69   1
   0 -13  -4 3084.21 313.550   1
   0 -13   4 3570.54 379.380   1
   0 -13  -4 3903.20 523.090   1
  -3 -11  -2 1804.26 266.680   1
  -3 -11  -2 2178.41 188.010   1
   3 -11   2 2080.67 206.680   1
  -1 -12  -6 120332. 1881.52   1
  -1 -12  -6 122255. 1993.70   1
   1 -12   6 118782. 1972.04   1
  -4  -8  -4 114708. 2084.87   1
  -4  -8  -4 113102. 1860.26   1
   4  -8   4 114266. 1727.38   1
  -1 -13  -3 1770.38 180.460   1
  -1 -13  -3 1486.15 647.610   1
   1 -13   3 1754.92 233.750   1
  -3  -7  -9 170.190 94.1100   1
  -3  -7  -9 364.540 123.020   1
   3  -7   9 176.360 64.9800   1
   1  -7 -12 7084.14 945.850   1
  -1  -7  12 8495.71 806.080   1
  -2  -3  13 6561.54 654.550   1
  -2   3  13 7715.93 933.300   1
  -1 -11   8 3121.54 454.400   1
   1 -11  -8 3183.81 433.340   1
  -4  -9   0 4014.41 519.310   1
   4  -9   0 3206.16 337.350   1
   2  -5  12 4271.65 361.820   1
  -2  -5 -12 4282.58 527.120   1
  -3   1  12 28293.3 910.950   1
  -3  -1  12 28083.2 10980.6   1
  -5  -2   5 175642. 2684.21   1
  -5   2   5 174877. 2699.75   1
  -4  -9   1 1644.51 202.760   1
   4  -9  -1 1159.33 206.950   1
  -2 -12  -4 4011.15 653.220   1
   2 -12   4 3475.92 388.510   1
  -2 -12  -4 3416.17 311.410   1
   4  -2   9 53374.7 1541.71   1
  -4  -2  -9 55885.7 1607.33   1
  -4  -2  -9 51683.1 1635.33   1
  -4   2  -9 52802.8 1564.66   1
   4  -9   1 165.740 61.9300   1
  -4  -9  -1 46.5700 47.8200   1
  -1   2  14 54176.9 1633.57   1
  -1  -2  14 53408.3 1626.26   1
  -2 -10  -8 7801.47 692.240   1
   2 -10   8 6951.69 343.240   1
  -2 -10  -8 8091.72 629.410   1
  -3 -11   3 12670.9 542.890   1
   3 -11  -3 14095.9 996.890   1
   1  -5  13 4147.40 531.590   1
  -1  -5 -13 3839.82 450.780   1
   2   2  13 35634.5 1089.12   1
   2  -2  13 37413.1 1154.59   1
   3  -9   7 3958.59 385.450   1
  -3  -9  -7 5128.96 469.640   1
  -3  -9  -7 4353.47 487.550   1
   0  -3  14 4076.28 531.320   1
   0   3  14 4678.73 489.070   1
  -5  -5   0 4293.16 468.090   1
  -5  -5   0 5730.41 589.360   1
  -5   5   0 4166.88 421.080   1
  -1 -11  -8 878.640 165.590   1
   1 -11   8 686.250 156.950   1
  -1 -11  -8 1063.51 256.980   1
  -5  -5   1 17303.5 648.360   1
  -5   5   1 17367.0 602.880   1
  -5   5   1 18580.0 719.410   1
   1   1  14 434.980 118.800   1
   1  -1  14 509.890 130.370   1
  -4  -9   2 19921.2 784.390   1
   4  -9  -2 20165.4 801.590   1
  -4   8   5 107580. 1602.22   1
  -4  -8   5 110715. 1809.85   1
   4  -8  -5 112775. 1770.42   1
  -2  -7 -11 230.490 128.170   1
   2  -7  11 310.130 123.040   1
  -2  -7 -11 495.140 164.840   1
   1  -7  12 1142.83 233.760   1
  -1  -7 -12 730.400 164.130   1
  -5   0  -5 121234. 2146.99   1
  -4  -6  -7 151828. 2421.53   1
   4  -6   7 157883. 2360.05   1
  -4  -6  -7 155414. 2474.38   1
  -3  -2  12 4811.16 730.270   1
  -3   2  12 5195.05 718.370   1
  -5  -4  -3 259.550 65.4000   1
  -5   4  -3 96.4000 73.0400   1
  -5  -4  -3 178.460 119.720   1
  -5  -3  -4 4979.51 223.900   1
  -5   3  -4 5601.30 536.750   1
  -4  -4   9 31652.3 1005.72   1
  -4   4   9 28873.3 946.450   1
  -5   5  -1 4675.56 500.100   1
  -5  -5  -1 6226.71 597.160   1
  -5  -5  -1 4685.91 217.930   1
  -3  -5  11 188.440 112.700   1
  -3   5  11 214.010 102.210   1
  -3  -4 -11 90007.6 1554.48   1
   3  -4  11 89679.2 1546.72   1
  -3  -4 -11 86591.8 1480.20   1
  -4  -7  -6 27217.3 1060.85   1
   4  -7   6 25348.4 942.300   1
  -4  -7  -6 27535.7 10765.8   1
  -3 -10   6 80309.2 1439.29   1
   3 -10  -6 81265.6 1368.82   1
  -4   0  10 5681.66 764.740   1
   0 -12  -7 78664.9 1364.82   1
   0 -12   7 77216.2 1621.39   1
   0 -12  -7 78777.1 1244.53   1
  -5   1  -5 548.160 143.410   1
   5   1   5 445.440 100.890   1
  -5  -1  -5 880.080 181.100   1
   3 -11   3 8279.83 627.510   1
  -3 -11  -3 6504.45 424.470   1
  -3 -11  -3 8094.45 610.730   1
  -5   5   2 14057.5 555.500   1
  -5  -5   2 14988.8 658.890   1
  -5   5   2 13646.9 5334.30   1
  -5   5   2 14742.0 548.510   1
  -3  -6 -10 102869. 1733.92   1
   3  -6  10 108244. 1727.84   1
  -3  -6 -10 103031. 1665.19   1
  -2  -6  12 3988.64 507.200   1
   2  -6 -12 3291.48 361.000   1
   0  -6 -13 5504.85 636.910   1
   0  -6  13 5739.11 693.540   1
   4  -9   2 137.100 65.2200   1
  -4  -9  -2 127.910 58.1600   1
  -4  -9  -2 284.100 147.590   1
  -5  -4   4 45088.1 1326.73   1
  -5   4   4 45439.1 1322.07   1
   2 -11  -7 8769.70 781.590   1
  -2 -11   7 7699.74 376.920   1
  -4  -1  10 305.830 143.240   1
  -4   1  10 124.030 69.6100   1
   1 -13  -4 1303.16 261.550   1
  -1 -13   4 1095.52 221.160   1
   1 -13  -4 919.130 178.450   1
  -5  -3   5 2055.71 280.240   1
  -5   3   5 2185.66 213.470   1
   1   2  14 15580.6 665.130   1
   1  -2  14 15252.2 652.000   1
  -5   0   6 117.620 77.0400   1
  -4  -3  -9 303.070 86.1500   1
   4  -3   9 224.990 66.2600   1
  -4  -3  -9 394.200 174.580   1
   0  -9 -11 219.930 102.380   1
   0  -9  11 299.490 98.2600   1
   0 -10 -10 43443.6 1396.70   1
   0 -10  10 41338.6 1269.66   1
  -1 -13  -4 640.320 151.560   1
   1 -13   4 418.370 128.340   1
  -1 -13  -4 315.530 92.9200   1
  -4  -5  -8 11905.2 642.280   1
  -4  -5  -8 12999.5 617.890   1
   4  -5   8 12987.5 529.680   1
   4  -9  -3 6027.53 560.170   1
  -4  -9   3 5869.71 324.240   1
  -5   1   6 9064.85 387.030   1
  -5  -1   6 9086.07 459.190   1
  -1   3  14 10484.6 604.340   1
  -1  -3  14 9826.40 794.160   1
  -2 -12   5 514.290 128.080   1
   2 -12  -5 346.320 135.570   1
  -2  -4  13 56452.6 1905.93   1
  -2   4  13 63479.8 2062.54   1
   2   3  13 538.200 126.170   1
   2  -3  13 633.130 133.570   1
  -5  -5  -2 21.8900 43.0900   1
  -5   5  -2 50.6300 60.2400   1
  -5  -5  -2 153.000 84.2700   1
  -5  -2  -5 86432.2 1471.84   1
  -5  -2  -5 86803.5 1316.14   1
  -5   2  -5 91489.7 1526.08   1
   0 -13   5 129.070 86.6900   1
   0 -13  -5 -105.57 62.6900   1
  -3  -8   9 4159.16 537.840   1
   3  -8  -9 3257.84 398.700   1
   3 -11  -4 11856.8 1020.62   1
  -3 -11   4 11567.8 669.110   1
  -4  -2  10 34996.5 1099.44   1
  -4   2  10 35715.0 1189.29   1
  -3   3  12 24119.8 1019.21   1
  -3  -3  12 25676.4 1001.04   1
  -5  -5   3 1409.95 287.710   1
  -5   5   3 1323.66 252.500   1
  -5   5   3 1243.21 257.970   1
  -4  -8  -5 21005.7 856.060   1
   4  -8   5 20211.8 766.220   1
  -4  -8  -5 21011.7 871.130   1
   4  -7  -7 871.350 186.900   1
  -4  -7   7 1109.58 234.640   1
  -4   6   8 39164.0 1277.44   1
  -4  -6   8 39716.7 1338.95   1
  -2 -11  -7 510.940 177.280   1
   2 -11   7 383.200 180.830   1
  -2 -11  -7 243.130 91.6900   1
   3 -10   6 76013.0 1310.96   1
  -3 -10  -6 73126.6 1275.82   1
  -3 -10  -6 73847.3 1295.83   1
   3   0  12 -36.320 102.070   1
   0   4  14 158424. 2577.00   1
   0  -4  14 167665. 2691.95   1
   3  -7 -10 3362.79 340.840   1
  -3  -7  10 3944.39 536.320   1
   1  -6 -13 92748.0 1575.05   1
  -1  -6  13 93761.7 1946.69   1
  -3   9   8 43.6000 21.5000   1
  -3  -9   8 151.880 89.9600   1
   3  -9  -8 38.9400 58.3800   1
  -2 -12  -5 15399.9 779.460   1
   2 -12   5 15584.9 818.170   1
  -2 -12  -5 16126.9 657.160   1
  -5  -2   6 17522.5 720.770   1
  -5   2   6 16701.3 702.410   1
   1 -12  -7 177.120 76.6100   1
  -1 -12   7 256.740 122.660   1
   4  -9   3 1997.58 234.940   1
  -4  -9  -3 2023.32 240.690   1
  -4  -9  -3 2066.53 367.350   1
   3  -1  12 1832.25 287.800   1
   3   1  12 1961.51 243.640   1
   0  -8  12 2950.19 358.420   1
   0  -8 -12 3110.55 353.180   1
   0 -11   9 1821.75 219.400   1
   0 -11  -9 2169.03 281.200   1
   2  -9 -10 9816.55 961.200   1
  -2  -9  10 11741.2 1225.74   1
  -5   4  -4 81715.0 1352.11   1
  -5  -4  -4 83137.6 1481.42   1
  -5  -4  -4 79727.0 1323.09   1
   1  -3  14 6607.41 485.350   1
   1   3  14 7280.32 2901.11   1
   2 -13   0 1448.05 331.500   1
   2 -13   0 1626.46 101.340   1
  -2 -13   0 2352.35 367.930   1
   3 -11   4 1924.92 221.150   1
  -3 -11  -4 2010.11 249.690   1
  -3 -11  -4 1639.98 225.070   1
   2  -6  12 7131.07 650.790   1
  -2  -6 -12 7908.77 667.390   1
   1  -9 -11 207.230 88.6800   1
   2 -13  -1 -280.10 215.300   1
   1 -10 -10 349864. 5354.36   1
  -1 -10  10 340854. 5183.23   1
   1 -12   7 46875.1 1418.61   1
  -1 -12  -7 44745.0 1321.08   1
  -1 -12  -7 44485.8 1627.64   1
   2 -13   1 156.830 155.620   1
  -2 -13  -1 291.840 122.220   1
   2 -13   1 23.0600 18.3200   1
   0 -14   0 7965.70 712.670   1
   2  -8 -11 81288.6 1583.80   1
  -2  -8  11 81040.4 1551.72   1
  -5  -3  -5 4565.35 266.500   1
  -5   3  -5 4721.36 417.850   1
  -5  -3  -5 5488.76 745.370   1
  -5  -5  -3 7164.66 2806.31   1
  -5   5  -3 7333.93 2873.00   1
  -5  -5  -3 8588.34 757.700   1
  -5   4   5 70295.5 27464.3   1
  -5  -4   5 67080.8 1934.07   1
  -4  -9   4 10185.2 496.960   1
   4  -9  -4 10712.9 528.290   1
  -4  -8   6 52456.3 1591.13   1
   4  -8  -6 51400.6 1519.83   1
  -4   8   6 53020.8 1496.46   1
  -4   5   9 3868.71 477.250   1
  -4  -5   9 3648.70 557.920   1
  -2 -10   9 5505.25 884.610   1
   2 -10  -9 5087.67 579.660   1
   0 -14   1 24540.6 1070.43   1
   0 -14  -1 23861.8 932.270   1
  -3  -5 -11 958.270 194.030   1
   3  -5  11 802.840 164.810   1
  -3  -5 -11 761.140 174.230   1
   1  -6  13 10893.7 1030.79   1
  -1  -6 -13 9455.25 453.270   1
  -4  -3  10 12889.5 536.940   1
  -4   3  10 11508.6 509.410   1
   3  -2  12 1963.06 317.920   1
   3   2  12 2391.30 276.550   1
  -5  -6   0 33217.5 1036.99   1
  -5   6   0 31844.1 994.110   1
   1 -13  -5 6978.40 688.820   1
  -1 -13   5 7690.67 851.840   1
  -4  -4  -9 116603. 2021.29   1
  -4  -4  -9 117764. 1900.49   1
   4  -4   9 118470. 1835.30   1
  -5  -6   1 51671.2 1493.91   1
  -5   6   1 52635.4 1505.49   1
  -1  -4  14 3337.37 560.390   1
  -1   4  14 4463.51 491.870   1
   2 -13  -2 14050.1 616.450   1
  -2 -13   2 13789.6 765.440   1
   5   0   6 14.1400 13.9600   1
  -5   0  -6 64.3000 85.1600   1
  -5   5   4 30739.5 941.810   1
  -5  -5   4 28844.1 928.590   1
  -5   5   4 29630.7 929.930   1
  -2  -4 -13 21214.1 863.850   1
   2  -4  13 20238.2 797.090   1
  -1 -10 -10 1397.03 259.630   1
   1 -10  10 1182.37 268.290   1
  -1 -10 -10 1130.85 229.860   1
  -1  -9 -11 7944.42 697.500   1
   1  -9  11 8104.74 1011.55   1
  -1 -13  -5 8163.70 349.010   1
   1 -13   5 7730.67 488.030   1
  -1 -13  -5 7702.00 357.320   1
  -5  -3   6 9952.68 548.240   1
  -5   3   6 10923.5 457.050   1
  -5   6  -1 16406.8 631.970   1
  -5  -6  -1 17999.2 783.240   1
  -5  -6  -1 17549.7 690.000   1
  -2 -13  -2 5005.91 465.840   1
   2 -13   2 4674.41 754.090   1
  -2 -13  -2 5223.48 627.690   1
   5   1   6 12805.1 446.460   1
   5   1   6 13995.9 534.980   1
  -5   1  -6 14762.3 628.590   1
  -5  -1  -6 15222.8 1198.98   1
  -3  -6  11 84968.9 1750.20   1
  -3   6  11 83959.5 1439.29   1
  -3  -8  -9 15657.8 1064.24   1
   3  -8   9 13894.0 569.650   1
  -3  -8  -9 15369.6 647.190   1
  -1  -8  12 329871. 5038.09   1
   1  -8 -12 337771. 5122.42   1
   4   0  10 23981.5 936.210   1
  -4   0 -10 24772.2 1084.09   1
  -2   0  14 837.990 234.310   1
  -3   4  12 6581.48 764.730   1
  -3  -4  12 6002.45 610.910   1
  -1 -11   9 5499.15 759.870   1
   1 -11  -9 4857.97 552.420   1
  -3 -10   7 2327.84 280.420   1
   3 -10  -7 1951.66 266.270   1
  -5  -6   2 315.750 80.6700   1
  -5   6   2 276.950 66.8400   1
  -5   6   2 264.890 80.4900   1
   0 -14  -2 16428.9 710.300   1
   0 -14   2 16219.2 839.850   1
   0 -14  -2 15476.9 643.920   1
  -3 -11   5 3178.59 395.980   1
   3 -11  -5 2918.29 229.970   1
  -2  -9 -10 4160.12 455.170   1
   2  -9  10 3543.33 459.060   1
  -2  -9 -10 4331.19 511.510   1
  -2  -5  13 9013.30 1071.28   1
  -2   5  13 9054.18 955.960   1
   4   1  10 436.660 104.240   1
  -4   1 -10 289.920 123.520   1
   4  -1  10 337.000 96.7800   1
  -4  -1 -10 787.290 181.960   1
   3  -9   8 10075.3 427.320   1
  -3  -9  -8 12143.7 1051.94   1
  -3  -9  -8 9903.29 500.050   1
  -2   1  14 441.890 184.340   1
  -2  -1  14 124.210 87.2300   1
  -4  -7  -7 7433.55 670.400   1
   4  -7   7 6412.64 264.710   1
  -4  -7  -7 6566.93 307.590   1
  -2 -12   6 4876.35 717.270   1
   2 -12  -6 3981.48 385.080   1
  -5   0   7 248.270 78.3400   1
  -4  -9  -4 64.3300 67.8600   1
  -4  -9  -4 -89.550 243.210   1
   4  -9   4 -4.1700 47.6500   1
  -4  -6  -8 52461.7 1607.14   1
   4  -6   8 50989.2 1452.29   1
  -4  -6  -8 49333.1 1485.63   1
  -2 -10  -9 65587.4 2029.08   1
  -2 -10  -9 63668.9 1871.84   1
   2 -10   9 68101.0 1971.05   1
   0 -13   6 2025.88 246.980   1
   0 -13  -6 1852.82 183.260   1
   0 -13  -6 1765.51 224.190   1
  -3  -7 -10 2863.45 354.810   1
   3  -7  10 3022.58 279.550   1
  -3  -7 -10 2776.39 390.840   1
   1  -4  14 5052.21 313.400   1
   2  -7 -12 9348.22 612.420   1
  -2  -7  12 10742.8 643.730   1
   0  -7 -13 9136.00 1131.34   1
   0  -7  13 9247.28 1111.70   1
  -5   1   7 193.460 70.2500   1
  -5  -1   7 150.040 62.8700   1
   0 -12  -8 11892.6 846.220   1
   0 -12  -8 11794.1 511.760   1
   0 -12   8 11050.6 612.400   1
   1 -11   9 15065.0 628.760   1
  -1 -11  -9 15322.1 713.680   1
  -1 -11  -9 15018.8 656.350   1
  -5  -2  -6 564.260 153.560   1
  -5   2  -6 430.550 152.050   1
  -5  -2  -6 356.800 90.7300   1
   3 -12   0 54271.7 1574.47   1
  -3 -12   0 59068.5 1992.92   1
   2 -13  -3 2338.51 416.140   1
  -2 -13   3 3670.50 1507.00   1
  -3  -3 -12 861.860 181.290   1
   3  -3  12 820.860 169.290   1
  -2  -8 -11 29109.7 1134.22   1
   2  -8  11 30128.5 987.760   1
  -2  -8 -11 30008.9 975.470   1
   0  -5 -14 4680.49 591.570   1
   0  -5  14 4674.19 625.180   1
  -5   6  -2 180986. 2775.17   1
  -5  -6  -2 180962. 2757.46   1
  -5  -6  -2 180085. 2908.75   1
  -1  -8 -12 64600.4 1910.04   1
   1  -8  12 66461.4 1971.40   1
  -1 -14   0 4910.09 552.620   1
   1 -14   0 4038.96 448.790   1
   2 -11  -8 1050.55 213.770   1
  -2 -11   8 1548.63 180.290   1
   3 -12  -1 2020.76 230.800   1
  -3 -12   1 2597.31 311.640   1
  -4  -8  -6 17092.0 712.200   1
  -4  -8  -6 16871.3 873.990   1
   4  -8   6 16228.2 626.170   1
   4   2  10 5566.73 391.220   1
  -4  -2 -10 6076.61 607.210   1
   4  -2  10 6133.31 416.140   1
   1 -14  -1 39878.0 1129.33   1
  -1 -14   1 44634.1 1542.91   1
   1 -14  -1 41254.2 1291.11   1
  -4 -10   0 1473.51 612.730   1
   4 -10   0 1120.11 220.480   1
  -2  -2  14 55969.0 1684.44   1
  -2   2  14 56554.8 1755.77   1
  -5   4  -5 80468.9 1388.90   1
  -5  -4  -5 78370.3 1231.26   1
  -5  -4  -5 77862.9 1565.68   1
  -3 -12  -1 3778.12 415.030   1
   3 -12   1 3070.04 294.770   1
  -5  -6   3 142470. 2224.67   1
  -5   6   3 144187. 2258.74   1
  -5   6   3 143954. 2159.44   1
  -1 -14  -1 5756.85 768.850   1
   1 -14   1 5252.75 476.010   1
  -5  -5  -4 85.7500 42.4300   1
  -5   5  -4 67.3100 119.880   1
  -5  -5  -4 57.7300 79.6200   1
  -4 -10   1 1851.29 226.280   1
   4 -10  -1 1622.77 176.930   1
  -3 -11  -5 6249.36 287.140   1
   3 -11   5 6584.28 735.300   1
  -3 -11  -5 5644.59 285.690   1
  -2 -13  -3 4329.28 502.560   1
   2 -13   3 4054.33 437.110   1
  -2 -13  -3 4232.53 453.340   1
  -2 -12  -6 200477. 3083.45   1
   2 -12   6 204269. 3146.21   1
  -2 -12  -6 201557. 3197.45   1
   0 -14   3 119616. 2085.16   1
   0 -14  -3 123519. 1891.18   1
   4  -9  -5 1237.49 235.420   1
  -4  -9   5 1663.21 201.430   1
  -4  -4  10 7472.69 383.410   1
  -4   4  10 7232.40 2834.34   1
   0   1  15 13494.9 5412.75   1
   0  -1  15 12509.1 648.650   1
   4 -10   1 28860.1 874.310   1
  -4 -10  -1 30427.5 1110.63   1
  -3 -12   2 257542. 4030.90   1
   3 -12  -2 273109. 4124.12   1
  -5  -2   7 956.020 198.640   1
  -5   2   7 793.000 174.780   1
  -3 -10  -7 586.550 128.570   1
   3 -10   7 483.020 119.180   1
  -3 -10  -7 745.450 154.980   1
  -5   5   5 190.200 50.7200   1
  -5  -5   5 261.030 99.8700   1
  -3   0  13 221134. 3452.10   1
   4 -10  -2 5178.53 540.450   1
  -4 -10   2 6048.19 755.580   1
  -4  -7   8 11113.4 487.350   1
  -1 -14   2 64283.3 1901.12   1
   1 -14  -2 64426.3 1794.35   1
   1 -14  -2 64264.9 2112.83   1
  -5  -4   6 37310.3 1121.44   1
  -5   4   6 38336.8 1168.29   1
  -1 -14  -2 51946.1 1580.35   1
  -1 -14  -2 50476.6 1484.35   1
   1 -14   2 54026.3 1623.01   1
  -4  -5  -9 4665.41 524.450   1
   4  -5   9 4096.27 283.870   1
  -4  -5  -9 4490.65 532.570   1
  -3 -12  -2 3151.49 198.520   1
  -3 -12  -2 4017.96 601.910   1
   3 -12   2 2887.23 392.350   1
  -1  -7  13 11565.0 553.710   1
   1  -7 -13 10899.0 513.890   1
  -3  -1  13 2564.59 481.860   1
  -3   1  13 2927.39 400.670   1
  -4   0  11 -81.760 125.160   1
  -1  -5  14 3941.40 459.370   1
  -1   5  14 3387.50 502.330   1
  -2 -11  -8 3262.26 297.280   1
   2 -11   8 2995.05 447.650   1
  -2 -11  -8 3898.79 379.680   1
   2   0  14 10461.6 500.030   1
  -5  -3  -6 8625.64 365.450   1
  -5   3  -6 8943.32 778.920   1
  -5  -3  -6 10280.5 889.360   1
  -1 -13   6 14075.9 721.770   1
   1 -13  -6 14018.0 599.090   1
  -2  -5 -13 765.540 158.060   1
   2  -5  13 853.440 178.250   1
   1 -12  -8 39923.2 1250.01   1
  -1 -12   8 37196.3 1452.66   1
  -5  -6  -3 6948.65 288.670   1
  -5   6  -3 6400.50 511.420   1
  -5  -6  -3 7705.17 1021.85   1
   0   2  15 8238.80 827.930   1
   0  -2  15 6787.34 1021.75   1
  -4   6   9 34744.9 1157.93   1
  -4  -6   9 33958.6 1139.26   1
  -4   1  11 22567.0 905.260   1
  -4  -1  11 22487.7 1020.18   1
   4  -8  -7 324445. 4881.01   1
  -4  -8   7 347403. 5260.57   1
   2  -1  14 6882.92 749.390   1
   2   1  14 6424.30 475.710   1
  -1   0  15 596365. 232964.   1
   4 -10   2 616.170 133.430   1
  -4 -10  -2 877.360 175.920   1
  -4 -10  -2 872.330 173.730   1
  -3  -6 -11 85176.8 1486.89   1
  -3  -6 -11 84983.8 1592.43   1
   3  -6  11 84338.8 1417.97   1
   4  -3  10 1850.99 233.100   1
  -4  -3 -10 1511.08 622.600   1
  -4  -3 -10 2032.23 242.400   1
   2 -13  -4 11638.1 532.850   1
  -2 -13   4 10257.4 556.990   1
  -2  -3  14 2438.65 347.920   1
  -2   3  14 2286.04 296.940   1
  -2  -7 -12 3852.19 345.880   1
  -2  -7 -12 3354.88 543.760   1
   2  -7  12 3031.06 375.750   1
  -3   5  12 17608.4 831.230   1
  -3  -5  12 15133.9 740.590   1
   3  -8 -10 21588.5 841.460   1
  -3  -8  10 20263.1 918.480   1
  -3  -9   9 7325.09 2888.33   1
   3  -9  -9 7739.56 787.220   1
   1 -13   6 3022.50 335.780   1
  -1 -13  -6 2707.31 482.420   1
  -1 -13  -6 2792.11 266.460   1
  -1  -1  15 8126.48 699.440   1
  -1   1  15 8835.17 950.350   1
   3 -12  -3 41896.4 1247.80   1
  -3 -12   3 40875.9 1338.02   1
  -5   6   4 22739.0 824.890   1
  -5   6   4 23436.7 874.780   1
  -5  -6   4 22851.2 914.130   1
  -3 -11   6 2282.91 257.610   1
   3 -11  -6 2157.55 212.020   1
  -3  -4 -12 16254.6 917.420   1
   3  -4  12 17425.8 700.080   1
  -3  -4 -12 17499.3 960.800   1
  -1 -12  -8 261.020 104.720   1
   1 -12   8 553.790 150.280   1
  -1 -12  -8 300.150 80.6700   1
   0 -10 -11 151018. 2783.80   1
   0 -10  11 159353. 2600.50   1
   4  -9   5 12635.1 471.820   1
  -4  -9  -5 11684.8 501.410   1
  -4  -9  -5 12280.8 579.820   1
  -3  -2  13 286928. 4446.24   1
  -3   2  13 273606. 4208.25   1
   4 -10  -3 1555.17 173.980   1
  -4 -10   3 1844.78 248.480   1
  -5   3   7 11028.4 486.670   1
  -5  -3   7 11213.7 572.980   1
  -1  -7 -13 658.020 125.940   1
   1  -7  13 701.790 144.330   1
  -1 -14   3 164348. 2636.21   1
   1 -14  -3 159938. 2363.66   1
   1 -14  -3 159580. 2535.32   1
  -5   7   0 2492.75 284.750   1
  -5   7   0 1979.93 154.090   1
  -5  -7   0 2850.25 353.520   1
  -2 -13  -4 5679.20 654.580   1
   2 -13   4 5190.78 467.220   1
  -2 -13  -4 5303.09 477.090   1
   0 -14  -4 1986.67 263.990   1
   0 -14  -4 1881.88 176.190   1
   0 -14   4 1625.62 204.230   1
  -5  -7   1 10466.9 438.310   1
  -5   7   1 10722.0 403.070   1
  -5   7   1 11913.4 450.540   1
  -1  -5 -14 125.380 71.7600   1
   1  -5  14 26.2400 118.030   1
  -4   2  11 4690.90 243.020   1
   2  -2  14 26628.8 1013.74   1
   2   2  14 28408.1 920.280   1
   1 -14   3 24287.6 1190.20   1
  -1 -14  -3 26645.3 996.850   1
  -1 -14  -3 26560.0 1051.22   1
  -2  -6  13 101689. 1961.03   1
   0  -9  12 5129.79 776.310   1
   0  -9 -12 4616.77 496.980   1
  -5   1  -7 5993.53 682.820   1
   5  -1   7 5229.53 179.260   1
  -5  -1  -7 5280.82 433.950   1
   5   1   7 5257.12 215.550   1
   5  -1   7 5192.68 178.130   1
  -3 -12  -3 249.940 127.430   1
  -3 -12  -3 64.0700 69.6100   1
   3 -12   3 90.9500 78.0800   1
   0 -11  10 504.840 146.110   1
   0 -11 -10 572.290 181.750   1
  -5   7  -1 11831.9 388.690   1
  -5  -7  -1 12190.6 651.870   1
  -5  -7  -1 11867.3 605.880   1
  -5   7  -1 12686.8 486.980   1
  -1   2  15 299016. 4589.17   1
  -1  -2  15 298757. 4660.99   1
  -3  -7  11 20535.0 966.780   1
   3  -7 -11 19793.8 801.990   1
   1   0  15 73727.1 1372.75   1
   2 -12  -7 3229.67 431.290   1
  -2 -12   7 3432.92 520.540   1
  -5  -5  -5 165.430 87.8900   1
  -5   5  -5 198.430 124.820   1
  -5  -5  -5 128.070 72.9400   1
   0  -3  15 423.880 130.490   1
   0   3  15 185.690 93.5500   1
  -5  -7   2 9667.70 419.140   1
  -5   7   2 10752.1 420.650   1
  -5   7   2 9399.60 357.160   1
   3 -10  -8 122409. 2014.21   1
  -3 -10   8 122628. 2405.69   1
   1  -1  15 627.040 179.120   1
   1   1  15 823.320 170.070   1
  -4 -10  -3 43400.6 1410.44   1
  -4 -10  -3 41946.2 1450.14   1
   4 -10   3 44472.5 1279.58   1
  -4   5  10 1413.54 306.090   1
  -4  -5  10 1596.81 222.860   1
   2  -9 -11 14357.3 1214.90   1
  -2  -9  11 12744.1 559.940   1
   0  -6 -14 27405.5 1137.81   1
   0  -6  14 27551.5 10812.6   1
   0 -13  -7 7937.77 540.420   1
   0 -13   7 8847.57 898.920   1
   0 -13  -7 8469.63 922.930   1
   2 -10 -10 23753.5 1032.27   1
  -2 -10  10 24607.0 1029.67   1
  -4   9   6 410.320 81.2400   1
  -4  -9   6 349.900 100.380   1
   4  -9  -6 634.940 131.590   1
  -5   0   8 93.5300 62.8100   1
  -5  -4  -6 7132.10 347.240   1
  -5  -4  -6 8486.11 696.540   1
  -5   4  -6 7504.62 574.040   1
   3 -11   6 893.900 186.160   1
  -3 -11  -6 691.180 145.180   1
  -3 -11  -6 1226.25 229.990   1
   1 -10 -11 4533.97 694.720   1
  -1 -10  11 4633.06 526.360   1
  -5  -2  -7 63258.1 1477.37   1
  -5  -2  -7 60807.7 13308.7   1
  -5   2  -7 59966.3 1882.51   1
   4  -7   8 1893.71 266.330   1
  -4  -7  -8 2159.32 292.100   1
  -4  -7  -8 2178.27 299.520   1
  -5  -6  -4 15494.8 997.400   1
  -5   6  -4 14963.5 979.580   1
  -5  -6  -4 13900.6 981.530   1
  -3   3  13 56.8800 82.1300   1
  -3  -3  13 449.210 139.120   1
  -5  -1   8 6049.71 1340.25   1
  -5   1   8 7302.28 751.500   1
  -5   5   6 248.540 122.310   1
  -5  -5   6 360.040 64.5500   1
   3 -12  -4 64115.1 1570.44   1
  -3 -12   4 63071.8 1793.37   1
   4  -4  10 48202.4 1372.68   1
  -4  -4 -10 47445.3 1422.32   1
  -4  -4 -10 50547.9 1455.07   1
  -2  -4  14 80232.4 2161.93   1
  -2   4  14 84238.8 2091.80   1
  -5   7  -2 1443.65 185.230   1
  -5  -7  -2 1707.95 302.530   1
  -5  -7  -2 1327.81 175.580   1
  -4  -8  -7 248779. 5748.46   1
  -4  -8  -7 232021. 5387.61   1
   4  -8   7 238190. 5427.09   1
   4 -10  -4 39240.5 1241.08   1
  -4 -10   4 40290.3 1342.95   1
  -4   3  11 33312.4 1016.03   1
  -4  -3  11 35443.1 1128.74   1
   2   3  14 302.230 152.850   1
   2  -3  14 317.070 107.030   1
   1   2  15 8675.32 739.150   1
   1  -2  15 9491.90 1191.13   1
  -3  -9  -9 2627.66 258.130   1
   3  -9   9 2264.20 249.480   1
  -3  -9  -9 2954.94 403.520   1
  -2 -12  -7 9773.12 845.250   1
   2 -12   7 9447.83 1024.16   1
  -2 -12  -7 9461.79 781.610   1
   2 -13  -5 925.260 116.610   1
  -2 -13   5 789.410 171.880   1
  -1  -9  12 6092.42 1436.18   1
   1  -9 -12 5173.12 510.980   1
   3   0  13 236638. 5495.67   1
   1 -14  -4 3292.19 206.350   1
   1 -14  -4 3996.26 325.220   1
  -1 -14   4 4145.36 506.160   1
  -5  -7   3 872.720 126.770   1
  -5   7   3 796.270 127.510   1
  -5   7   3 810.900 110.110   1
  -5   6   5 24068.9 785.610   1
  -5   6   5 23398.5 735.460   1
  -5  -6   5 23956.2 843.820   1
   1 -11 -10 6177.74 1592.47   1
  -1 -11  10 6345.21 870.250   1
  -3  -8 -10 167590. 3997.78   1
  -3  -8 -10 167635. 3945.93   1
   3  -8  10 168028. 3895.67   1
  -2  -8  12 7503.81 864.410   1
   2  -8 -12 5767.13 770.390   1
   0  -8 -13 7581.55 976.370   1
   0  -8  13 8211.09 685.540   1
  -5   4   7 105.260 62.1200   1
  -5  -4   7 135.660 70.4300   1
  -1  -3  15 195.120 154.830   1
  -1   3  15 393.590 141.230   1
   0 -12   9 40089.6 1253.12   1
   0 -12  -9 38617.5 1219.93   1
   3   1  13 595.950 119.340   1
   3  -1  13 109.490 117.810   1
   1 -10  11 9400.93 833.110   1
  -1 -10 -11 10791.6 1111.57   1
  -4  -6  -9 119579. 2866.16   1
  -4  -6  -9 117563. 2816.23   1
   4  -6   9 117213. 2728.26   1
  -1 -14  -4 88032.5 2082.38   1
   1 -14   4 86343.3 2232.98   1
  -1 -14  -4 88919.9 2170.38   1
  -2 -11   9 343.670 146.190   1
  -2  11   9 227.950 99.1100   1
   2 -11  -9 608.630 129.220   1
  -5   2   8 194.430 100.680   1
  -5  -2   8 356.910 72.0800   1
   1  -6 -14 770.480 121.080   1
  -3 -12  -4 10001.8 889.230   1
   3 -12   4 8366.13 564.920   1
  -3 -12  -4 8808.71 816.800   1
   2  -6  13 112721. 2678.16   1
  -2  -6 -13 115304. 2745.27   1
   3  -5  12 5668.27 612.280   1
  -3  -5 -12 5917.45 529.850   1
  -3  -5 -12 6341.80 667.280   1
   0 -14   5 114438. 2748.46   1
   0 -14  -5 111400. 2574.69   1
   0 -14  -5 116464. 2793.38   1
  -4   0 -11 -30.960 124.480   1
   4   0  11 -151.95 196.290   1
   2 -13   5 8642.25 695.990   1
  -2 -13  -5 7433.26 596.620   1
  -2 -13  -5 10832.5 1027.12   1
  -1 -13   7 733.120 121.650   1
   1 -13  -7 1178.57 170.880   1
  -2 -10 -10 46585.5 1477.76   1
   2 -10  10 48690.3 1433.74   1
  -2 -10 -10 44834.1 1461.10   1
  -3 -10  -8 235383. 5527.46   1
   3 -10   8 260859. 5978.87   1
  -3 -10  -8 250478. 5785.44   1
  -2  -9 -11 372.290 95.4800   1
   2  -9  11 489.730 92.8100   1
  -1 -11 -10 2972.10 359.220   1
   1 -11  10 2539.42 332.380   1
  -1 -11 -10 2680.45 383.980   1
   1  -9  12 52.3800 80.6200   1
  -1  -9 -12 107.680 110.720   1
  -3   6  12 28660.7 6301.79   1
  -3  -6  12 30188.2 998.100   1
  -5   3  -7 2722.46 328.960   1
  -5  -3  -7 2624.30 288.250   1
  -5  -3  -7 2346.41 197.380   1
   0   4  15 70967.8 1878.56   1
   0  -4  15 64890.6 1740.77   1
  -4  -1 -11 3914.65 418.360   1
   4  -1  11 3458.46 447.800   1
   4   1  11 3035.96 375.690   1
   4 -10   4 79649.1 1875.26   1
  -4 -10  -4 85022.5 2160.82   1
  -4 -10  -4 78694.9 2082.82   1
  -4  -9  -6 15455.9 1010.87   1
  -4  -9  -6 15000.0 967.650   1
   4  -9   6 14194.7 901.640   1
   3  -2  13 19624.3 718.560   1
   3   2  13 18799.9 945.770   1
  -5  -7  -3 173.920 135.910   1
  -5  -7  -3 79.0500 54.2800   1
  -5   7  -3 63.6400 59.7700   1
  -3 -11   7 81.1500 95.1600   1
   3 -11  -7 353.060 106.190   1
  -4   7   9 33721.7 1028.49   1
  -4  -7   9 35854.3 1156.07   1
  -1 -13  -7 26382.7 824.710   1
  -1 -13  -7 28404.8 6219.92   1
   1 -13   7 26611.4 910.670   1
  -4  -8   8 20252.2 743.420   1
   4  -8  -8 18938.2 998.990   1
   1   3  15 614.390 112.510   1
   1  -3  15 444.810 132.360   1
   3  -7  11 978.810 157.880   1
  -3  -7 -11 869.110 159.680   1
  -3  -7 -11 803.900 139.410   1
  -1  -8  13 19099.1 795.920   1
   1  -8 -13 19463.4 920.650   1
  -3  -4  13 179405. 4225.10   1
  -3   4  13 187003. 4373.93   1
   1  -6  14 354.090 109.540   1
  -1  -6 -14 659.480 113.590   1
   2 -14   0 50256.8 1369.28   1
   2 -14   0 53632.9 1594.92   1
  -2 -14   0 55209.7 1672.48   1
  -5  -7   4 16071.1 575.400   1
  -5   7   4 16571.8 619.340   1
  -5   7   4 14862.0 919.370   1
   2 -14  -1 273355. 6314.03   1
  -2 -14   1 259245. 6100.22   1
   1 -12  -9 4147.03 460.230   1
  -1 -12   9 4933.49 557.830   1
  -2 -11  -9 17030.6 656.160   1
   2 -11   9 15269.0 1177.65   1
  -2 -11  -9 16487.8 602.970   1
  -3 -12   5 58318.4 1885.03   1
   3 -12  -5 60415.5 13197.9   1
  -4   4  11 16728.0 731.550   1
  -4  -4  11 18076.1 647.850   1
   4  -2  11 2142.96 309.400   1
   4   2  11 2575.43 295.850   1
  -4  -2 -11 2800.49 342.150   1
  -5   3   8 2413.72 358.630   1
  -5  -3   8 2802.59 359.320   1
   2  -4  14 3176.72 195.910   1
  -2  -4 -14 4724.86 638.030   1
  -5  -5  -6 10453.6 1086.66   1
  -5   5  -6 9208.89 610.070   1
  -5  -5  -6 8948.16 587.770   1
  -4 -10   5 16269.0 626.840   1
   4 -10  -5 18477.6 1103.20   1
  -2  -8 -12 14864.3 967.860   1
   2  -8  12 17823.9 989.910   1
  -2  -8 -12 13899.9 1018.64   1
  -5  -6  -5 82514.3 2027.53   1
  -5   6  -5 82845.7 2039.62   1
  -1  -4  15 115798. 2938.70   1
  -1   4  15 124763. 3236.96   1
  -2  -7  13 22783.3 874.800   1
   2  -7 -13 22276.9 781.310   1
  -4  -5 -10 204.850 103.170   1
  -4  -5 -10 394.550 118.420   1
   4  -5  10 233.560 111.850   1
  -4 -11   0 9070.79 802.020   1
   4 -11   0 8227.77 634.700   1
  -4  -6  10 87435.9 2178.66   1
  -4   6  10 96388.4 2365.27   1
  -2  -5  14 956.420 164.090   1
  -2   5  14 897.280 153.880   1
  -1 -14   5 7660.40 701.360   1
   1 -14  -5 7989.40 933.450   1
  -4 -11   1 4716.70 477.680   1
   4 -11  -1 4469.39 293.730   1
   5   0   8 3.72000 38.2100   1
  -5   0  -8 255.210 160.470   1
  -4  -9   7 1161.66 179.350   1
   4  -9  -7 1328.03 197.550   1
   2 -14  -2 577.060 135.290   1
  -2 -14   2 538.810 124.490   1
  -1 -12  -9 154.150 93.9500   1
   1 -12   9 158.740 104.400   1
  -1 -12  -9 262.640 127.910   1
   0 -15   0 318.170 102.770   1
   1  -8  13 555.570 87.2000   1
  -1  -8 -13 340.650 101.030   1
   3   3  13 8324.79 708.830   1
   3  -3  13 8615.18 748.590   1
   5  -8   0 98258.3 2253.18   1
  -5   8   0 96027.6 2265.59   1
   3  -9 -10 12984.9 1483.92   1
  -3  -9  10 12280.2 879.400   1
  -2 -12   8 37380.6 1195.96   1
   2 -12  -8 38953.1 1194.65   1
   5  -8  -1 50040.7 1395.86   1
  -5  -8   1 50312.1 1461.94   1
  -5   8   1 50218.8 1416.20   1
   5  -1   8 7460.27 461.860   1
  -5  -1  -8 9847.42 977.650   1
  -5   1  -8 8305.37 942.290   1
   5  -1   8 8323.79 518.320   1
   5   1   8 8306.37 617.120   1
  -4 -11  -1 4407.77 466.290   1
   4 -11   1 3155.71 411.660   1
   2 -13  -6 208.500 151.040   1
  -2 -13   6 613.730 162.570   1
   1 -14   5 21410.9 1202.94   1
  -1 -14  -5 20751.9 736.040   1
  -1 -14  -5 24245.8 766.520   1
  -5   6   6 6621.62 452.330   1
  -5  -6   6 7114.25 525.030   1
  -5  -5   7 4390.49 580.580   1
  -5   5   7 4190.99 465.260   1
   0 -15  -1 8828.86 1026.57   1
   0 -15   1 8914.85 746.500   1
  -2 -14  -2 34368.4 1059.61   1
   2 -14   2 35550.4 1083.24   1
  -2 -14  -2 35388.7 1158.93   1
  -2  -1  15 15547.1 1039.46   1
  -2   1  15 14133.9 941.570   1
  -3 -11  -7 2088.47 259.910   1
   3 -11   7 1583.57 384.440   1
  -3 -11  -7 2376.38 316.940   1
   0  -7 -14 3159.35 270.980   1
   0  -7  14 3340.78 428.650   1
  -5   4  -7 25990.1 886.580   1
  -5  -4  -7 27596.0 923.020   1
  -5  -4  -7 25553.7 1020.02   1
  -3 -12  -5 84775.1 2134.98   1
   3 -12   5 90047.2 2139.69   1
  -3 -12  -5 85885.0 2127.02   1
  -4 -11   2 3622.43 440.400   1
   4 -11  -2 3051.63 288.820   1
   0 -13  -8 79.3300 106.370   1
   0 -13   8 -233.70 134.510   1
   0 -13  -8 255.640 108.850   1
  -5   8  -1 3165.11 285.790   1
  -5  -8  -1 3453.81 567.440   1
   5  -8   1 2643.24 143.080   1
  -5  -8  -1 3508.77 401.340   1
  -5   8  -1 2796.93 199.920   1
  -4   0  12 181042. 4240.62   1
  -3  -8  11 10663.5 724.490   1
   3  -8 -11 11806.8 961.960   1
  -3 -13   0 5595.22 719.850   1
   3 -13   0 4558.24 547.060   1
  -5  -7  -4 10971.4 716.790   1
  -5  -7  -4 10413.6 707.010   1
   3 -13  -1 736.170 178.080   1
  -3 -13   1 873.420 150.740   1
  -5  -8   2 29418.6 6449.17   1
   5  -8  -2 28984.4 6338.19   1
  -5   8   2 30612.1 891.110   1
  -3  10   9 4957.53 89.2200   1
  -3 -10   9 7350.02 856.930   1
   3 -10  -9 6273.10 859.400   1
   4  -3  11 9486.52 614.470   1
  -4  -3 -11 9921.58 664.510   1
  -4  -3 -11 10882.9 1132.64   1
  -4   1  12 6512.06 856.530   1
  -4  -1  12 7175.50 829.700   1
   1  -4  15 12595.7 841.330   1
   1   4  15 16403.1 1140.56   1
  -3 -13  -1 5373.47 589.090   1
   3 -13   1 4497.32 619.360   1
  -5   0   9 17281.6 644.520   1
   0   5  15 15060.6 991.430   1
   0  -5  15 16053.2 620.550   1
   0 -14  -6 26169.1 797.690   1
   0 -14  -6 24836.2 847.240   1
   0 -14   6 24626.3 928.850   1
   4 -10   5 52247.8 1484.86   1
  -4 -10  -5 51642.5 1536.57   1
  -4 -10  -5 48900.2 1580.64   1
   0 -15  -2 6295.11 493.820   1
   0 -15  -2 7058.24 755.710   1
   0 -15   2 6872.09 683.650   1
  -5   2  -8 9237.02 902.310   1
  -5  -2  -8 9950.94 964.520   1
   5  -2   8 9575.11 2092.06   1
  -4 -11  -2 351.100 132.240   1
   4 -11   2 9.33000 55.0700   1
  -4 -11  -2 248.100 142.200   1
  -2 -13  -6 1468.94 299.120   1
   2 -13   6 1977.16 241.650   1
  -2 -13  -6 1564.57 437.880   1
   2 -14  -3 120894. 2875.20   1
  -2 -14   3 116582. 2921.76   1
  -2  -2  15 3225.02 843.980   1
  -2   2  15 3293.77 443.200   1
  -3  -6 -12 2863.04 326.410   1
   3  -6  12 3169.69 365.030   1
  -3  -6 -12 3207.28 336.140   1
  -5   1   9 6902.56 741.710   1
  -5  -1   9 5960.07 239.140   1
   4  -8   8 3223.71 827.340   1
  -4  -8  -8 3690.71 403.190   1
  -4  -8  -8 3853.28 569.690   1
  -5   7   5 391.910 68.3200   1
  -5  -7   5 559.080 100.240   1
  -5   7   5 307.590 82.0800   1
  -3   0  14 -764.31 300.660   1
  -5  -4   8 278.110 175.110   1
  -5   4   8 271.990 133.730   1
   3 -13  -2 -149.71 158.280   1
  -3 -13   2 -59.540 128.910   1
   2 -12   8 12147.5 789.510   1
  -2 -12  -8 12869.4 1167.11   1
  -2 -12  -8 11250.1 794.510   1
   0 -10 -12 9267.13 697.700   1
   0 -10  12 11242.8 1382.09   1
  -5   8  -2 95361.8 2170.94   1
   5  -8   2 90520.0 2062.45   1
  -5  -8  -2 101059. 2406.52   1
  -5  -8  -2 100292. 2465.80   1
  -4  -7  -9 9622.37 2117.88   1
  -4  -7  -9 9947.00 1009.15   1
   4  -7   9 9830.39 631.960   1
   0 -11  11 9258.33 1074.00   1
   0 -11 -11 10159.0 1209.10   1
  -3  -5  13 3662.83 401.710   1
  -3   5  13 3270.00 380.010   1
  -3   1  14 15477.7 1135.57   1
  -3  -1  14 16264.0 768.390   1
  -4 -11   3 2509.93 370.720   1
   4 -11  -3 2355.48 284.750   1
  -2 -14  -3 11141.5 723.360   1
  -2 -14  -3 12119.0 847.590   1
   2 -14   3 11691.9 767.120   1
  -1  -7  14 13466.1 910.970   1
   1  -7 -14 13352.8 895.090   1
  -4  -2  12 275235. 6417.91   1
  -4   2  12 285403. 62287.4   1
   2  -7  13 1872.04 232.520   1
  -2  -7 -13 1483.98 360.030   1
  -5  -8   3 48637.1 1460.89   1
  -5   8   3 45804.7 1297.76   1
   5  -8  -3 48621.6 1369.02   1
  -1 -15   0 3049.78 405.880   1
   1 -15   0 3034.36 272.480   1
   3 -13   2 7354.95 804.260   1
  -3 -13  -2 8405.24 900.210   1
  -3 -13  -2 7008.22 561.290   1
   0   0  16 502544. 109674.   1
  -4   5  11 11877.7 794.440   1
  -4  -5  11 11392.6 782.300   1
   2  -5  14 6124.25 1505.78   1
  -2  -5 -14 4986.66 533.310   1
  -3 -12   6 103438. 2525.10   1
   3 -12  -6 102608. 2465.42   1
  -1 -15   1 1158.28 189.310   1
   1 -15  -1 963.840 149.340   1
   1 -15  -1 567.570 85.8500   1
  -1 -13   8 161.800 101.490   1
   1 -13  -8 -170.99 146.820   1
  -2 -10  11 144715. 3511.64   1
   2 -10 -11 157745. 3711.70   1
  -3  -4 -13 26855.8 1214.18   1
   3  -4  13 28306.2 6198.88   1
  -6   0   0 9707.44 2138.16   1
  -4  -9  -7 7311.77 822.450   1
   4  -9   7 7219.30 474.470   1
  -4  -9  -7 9055.43 943.970   1
  -6   0   1 37.5100 21.5500   1
  -6   0   1 0.82000 81.2900   1
  -3  -7  12 16714.0 909.240   1
  -5  -2   9 23517.8 778.450   1
  -5   2   9 24221.3 806.240   1
   1 -15   1 2789.17 334.940   1
  -1 -15  -1 2082.39 717.190   1
   4 -10  -6 2521.66 226.280   1
  -4 -10   6 2309.27 304.180   1
   0  -1  16 16825.7 1409.41   1
   0   1  16 15061.6 1227.53   1
  -1   5  15 101.480 113.510   1
  -1  -5  15 206.770 109.860   1
   0 -15   3 171.780 112.680   1
   0 -15  -3 123.840 110.940   1
  -6  -1   0 861.410 123.700   1
  -6  -1   0 551.650 75.3600   1
  -6   1   0 976.310 135.500   1
  -6  -1   1 6232.25 394.420   1
  -6   1   1 7374.19 804.450   1
  -6  -1   1 7159.17 760.460   1
   2   0  15 -96.380 93.5800   1
   3  -9  10 267.570 131.880   1
  -3  -9 -10 69.5800 147.510   1
  -3  -9 -10 -62.280 117.510   1
  -3   2  14 5564.86 620.400   1
  -3  -2  14 6022.50 1601.58   1
  -5  -3  -8 2256.97 286.770   1
   5  -3   8 2293.41 121.710   1
  -5  -3  -8 2294.19 355.900   1
  -5   3  -8 2412.20 341.130   1
   3 -11  -8 3350.62 321.600   1
  -3 -11   8 3747.97 422.240   1
   2  -9 -12 35897.8 1119.30   1
  -2  -9  12 32130.8 1069.26   1
   0  -9  13 224.850 145.530   1
   0  -9 -13 549.030 116.900   1
   3 -13  -3 60130.9 13134.5   1
  -3 -13   3 55864.0 1821.09   1
  -5  -6  -6 9229.41 935.060   1
  -5  -6  -6 8229.31 876.400   1
  -4 -11  -3 3345.59 463.660   1
   4 -11   3 2903.29 355.140   1
  -4 -11  -3 1914.15 307.730   1
  -6   0  -1 65.0000 73.3300   1
  -1 -14   6 13730.0 905.300   1
   1 -14  -6 13314.0 887.380   1
  -2  -3  15 5518.46 718.250   1
  -2   3  15 5616.20 643.180   1
  -6   0   2 18904.5 672.000   1
  -6   0   2 17092.3 533.090   1
  -1 -13  -8 1639.77 201.590   1
   1 -13   8 1601.30 440.150   1
  -1 -13  -8 1811.25 197.580   1
   2  -1  15 4201.34 428.850   1
   2   1  15 4499.87 361.050   1
   0 -12 -10 672.760 144.500   1
   2 -11 -10 16133.2 649.480   1
  -2 -11  10 14179.5 1008.05   1
   1  -7  14 3103.78 528.950   1
  -1  -7 -14 3643.09 381.300   1
  -4  -4 -11 26959.3 950.030   1
   4  -4  11 25407.9 847.230   1
  -4  -4 -11 25473.4 931.200   1
   1 -15  -2 6734.20 429.450   1
  -1 -15   2 9260.65 1144.17   1
   1 -15  -2 6786.46 989.810   1
   3 -10   9 30792.1 947.390   1
  -3 -10  -9 31008.5 1242.57   1
  -3 -10  -9 31255.0 969.480   1
  -6   1  -1 1555.52 373.810   1
  -6  -1  -1 1833.87 189.890   1
   1 -10 -12 195318. 4560.52   1
  -1 -10  12 201258. 4795.30   1
  -4  -6 -10 58180.6 1910.67   1
   4  -6  10 58116.9 1647.78   1
  -4  -6 -10 60501.7 13225.4   1
  -2 -14   4 639.250 120.080   1
   2 -14  -4 -20.510 142.590   1
  -2   6  14 68659.6 1775.66   1
  -2  -6  14 68538.3 1783.27   1
  -6   1   2 8380.69 512.300   1
  -6   1   2 8962.61 613.220   1
  -6  -1   2 8764.12 551.860   1
  -6  -1   2 10352.5 1017.03   1
   1 -15   2 9987.10 689.330   1
  -1 -15  -2 11396.4 1058.09   1
  -1 -15  -2 13466.7 1446.12   1
   1 -11 -11 26964.6 1386.04   1
  -1 -11  11 25519.7 1093.15   1
  -5  -5  -7 3949.82 474.430   1
  -5  -5  -7 4086.23 458.650   1
  -5   8  -3 2332.52 122.840   1
  -5  -8  -3 2924.24 409.440   1
   5  -8   3 2049.14 106.750   1
   0  -2  16 186400. 4384.49   1
   0   2  16 176771. 4208.56   1
  -4  -8   9 123696. 3102.90   1
   4  -8  -9 115824. 2733.77   1
   1 -14   6 168720. 3956.91   1
  -1 -14  -6 167611. 3948.42   1
  -1 -14  -6 168653. 3895.69   1
  -4   3  12 9882.58 671.300   1
  -4  -3  12 11454.7 1322.95   1
  -3  -8 -11 79909.9 1970.12   1
   3  -8  11 78251.5 1887.67   1
  -3  -8 -11 78018.1 2003.18   1
  -6  -2   0 8545.64 532.150   1
  -6   2   0 9514.53 976.230   1
  -6  -2   0 9182.57 1009.17   1
  -5  -7  -5 1824.69 226.410   1
  -5  -7  -5 2134.77 278.920   1
  -6   2   1 7466.61 504.920   1
  -6  -2   1 9605.06 2225.84   1
  -6  -2   1 7547.97 476.100   1
  -3 -13  -3 2979.91 366.800   1
  -3 -13  -3 3263.63 387.460   1
   3 -13   3 3026.01 227.230   1
   4 -11  -4 1542.36 375.470   1
  -4 -11   4 1776.79 247.840   1
  -1   1  16 9075.48 1003.88   1
  -1  -1  16 8334.69 1040.70   1
  -5  -6   7 572.510 112.080   1
  -5   6   7 334.320 76.0700   1
  -1  -5 -15 9959.86 1165.29   1
   1  -5  15 11535.3 1413.90   1
  -5  -8   4 5553.59 526.770   1
  -5   8   4 4645.24 423.930   1
  -3 -12  -6 17169.3 826.100   1
   3 -12   6 16437.1 641.870   1
  -3 -12  -6 17704.7 662.590   1
   2 -13  -7 1152.91 166.290   1
  -2 -13   7 1228.10 238.590   1
  -4   7  10 38160.8 1235.36   1
  -4  -7  10 38700.2 1280.73   1
  -2 -14  -4 15041.6 977.520   1
   2 -14   4 15644.7 3601.57   1
  -2 -14  -4 14830.4 945.970   1
   2   2  15 25268.6 886.670   1
   2  -2  15 25186.4 899.780   1
  -5  -3   9 2742.17 339.430   1
  -5   3   9 2726.04 376.340   1
  -6   0  -2 44353.5 1402.92   1
   4  -9  -8 28840.0 6308.96   1
  -4  -9   8 26777.3 1015.29   1
  -6   0   3 65.7500 148.300   1
  -6   0   3 118.940 64.3100   1
  -6  -2  -1 3876.13 350.100   1
  -6  -2  -1 3213.85 733.400   1
  -6   2  -1 3762.18 377.230   1
   2 -10  11 49761.3 1474.02   1
  -2 -10 -11 48199.3 1514.54   1
  -2 -10 -11 47765.9 1470.30   1
  -6  -2   2 8761.08 1104.65   1
  -6  -2   2 6584.04 429.600   1
  -6   2   2 6403.80 390.020   1
  -6   2   2 7548.35 756.970   1
   1 -10  12 458.990 129.170   1
  -1 -10 -12 507.300 143.940   1
  -1 -11 -11 54.0100 87.1000   1
   1 -11  11 264.060 183.480   1
  -1 -11 -11 93.0300 94.2400   1
   1  -9 -13 12226.2 809.650   1
  -1  -9  13 15599.0 3533.47   1
  -6  -1  -2 979.540 145.970   1
  -6   1  -2 1214.97 228.330   1
  -3  -3  14 33461.7 1257.99   1
  -3   3  14 32461.9 1041.08   1
  -5   5   8 8223.71 632.540   1
  -5  -5   8 7680.28 634.610   1
  -5   7   6 1763.27 234.870   1
  -5   7   6 1803.07 247.100   1
  -5  -7   6 1495.62 390.150   1
  -6   1   3 29061.4 6348.93   1
  -6   1   3 30767.6 976.930   1
  -6  -1   3 28736.7 6282.30   1
  -4 -10  -6 8176.86 560.420   1
   4 -10   6 7731.79 777.960   1
  -4 -10  -6 9226.60 1058.81   1
   2  -8 -13 60394.0 13196.3   1
  -2  -8  13 55488.7 1683.28   1
  -1 -15   3 2858.69 387.980   1
   1 -15  -3 2138.93 188.460   1
   0 -15  -4 6431.86 950.980   1
   0 -15  -4 5073.67 159.650   1
   0 -15   4 6389.27 810.160   1
   0  -6  15 1808.54 297.340   1
   0  -6 -15 1906.69 299.410   1
  -1 -12  10 121382. 3026.92   1
   1 -12 -10 122809. 2937.59   1
  -3 -13   4 4890.10 775.710   1
   3 -13  -4 4039.58 349.520   1
  -1 -15  -3 40716.7 1257.47   1
   1 -15   3 43408.0 1400.10   1
  -1 -15  -3 39676.7 1196.47   1
  -2 -11 -10 1856.75 264.730   1
  -2 -11 -10 1888.90 273.810   1
   2 -11  10 1977.13 253.530   1
  -3 -11  -8 -113.04 312.710   1
   3 -11   8 346.370 119.560   1
  -3 -11  -8 23.9400 86.6200   1
   0 -14  -7 69149.8 1631.97   1
   0 -14   7 67045.0 1744.45   1
   0 -14  -7 65642.4 1679.68   1
  -2  -9 -12 2961.17 348.520   1
   2  -9  12 3561.65 477.090   1
  -2  -9 -12 3449.60 468.130   1
   0   3  16 117.760 88.9100   1
   0  -3  16 235.320 172.870   1
   2 -12  -9 7467.25 805.050   1
  -2 -12   9 8069.60 1017.93   1
  -5   4  -8 14039.6 1425.95   1
  -5  -4  -8 14065.4 918.700   1
   5  -4   8 13906.7 840.620   1
  -5  -4  -8 14049.8 1262.39   1
  -5   0  -9 28981.9 6356.42   1
   5   0   9 30557.3 898.030   1
   4 -11   4 16236.8 570.050   1
  -4 -11  -4 16795.2 652.020   1
  -4 -11  -4 16252.0 607.910   1
  -2 -13  -7 10990.0 734.830   1
   2 -13   7 10345.7 738.880   1
  -2 -13  -7 13025.0 1298.05   1
   4   1  12 1489.53 357.540   1
   4  -1  12 1456.43 274.660   1
   3   0  14 355.190 162.140   1
   1   1  16 2127.55 342.060   1
   1  -1  16 2003.84 280.980   1
  -2  -4  15 35608.9 1332.03   1
  -2   4  15 38027.1 1213.46   1
  -3  -5 -13 2589.92 276.050   1
   3  -5  13 1957.85 282.760   1
   0  -8  14 24480.4 899.680   1
   0  -8 -14 22933.9 800.820   1
  -6  -3   0 20939.8 868.800   1
  -6  -3   0 20261.0 635.880   1
  -6   3   0 20962.3 743.990   1
  -6   3   1 27542.1 908.260   1
  -6  -3   1 25902.6 798.870   1
  -6  -3   1 27473.3 1116.12   1
  -6   2  -2 1367.81 211.540   1
  -6  -2  -2 1332.31 199.350   1
  -3   6  13 94389.4 2348.02   1
  -3  -6  13 89669.6 2269.45   1
  -5  -1  -9 281.870 143.510   1
   5   1   9 54.2300 38.8600   1
   5  -1   9 126.640 66.0400   1
  -5   1  -9 119.860 114.870   1
  -6   2   3 26160.9 857.170   1
  -6   2   3 26328.5 786.530   1
  -6  -2   3 26015.0 829.470   1
   1  -9  13 -1.2100 116.680   1
  -1  -9 -13 347.810 94.4700   1
   3   1  14 179.040 103.150   1
   3  -1  14 254.670 119.720   1
  -3  -7 -12 1069.07 179.110   1
  -3  -7 -12 1094.69 198.080   1
   3  -7  12 899.580 129.160   1
   0 -13   9 5149.35 627.800   1
   0 -13  -9 5287.25 506.900   1
   1 -12  10 339.650 165.840   1
  -1 -12 -10 400.880 76.3100   1
  -1 -12 -10 399.860 76.9900   1
   5  -9   0 1625.57 167.500   1
  -5  -9   0 2073.65 273.310   1
   2   3  15 748.640 121.350   1
   2  -3  15 474.570 113.060   1
   5  -8   4 77529.7 1759.65   1
  -5  -8  -4 83746.0 2421.07   1
  -5  -8  -4 84334.9 2053.23   1
  -5  -9   1 13289.8 909.520   1
   5  -9  -1 13752.3 881.240   1
  -4   6  11 18.4400 62.4900   1
  -4  -6  11 261.630 138.340   1
  -6   0  -3 239.690 145.980   1
   2  -6  14 11218.8 1269.08   1
  -2  -6 -14 10215.0 720.150   1
  -4  -4  12 109968. 2740.64   1
  -4   4  12 106703. 2693.17   1
  -6  -3  -1 2936.55 287.810   1
  -6   3  -1 3141.22 304.870   1
  -6  -3  -1 3563.62 284.460   1
   2 -14  -5 21727.3 826.910   1
  -2 -14   5 20072.6 725.340   1
  -3 -13  -4 251.210 151.450   1
  -3 -13  -4 154.830 118.820   1
   3 -13   4 169.310 85.3900   1
  -6  -3   2 821.170 146.290   1
  -6   3   2 749.340 140.260   1
  -6   0   4 108626. 2511.73   1
  -3 -12   7 8353.04 977.760   1
   3 -12  -7 8359.12 954.130   1
  -4  -5 -11 71.9500 54.6300   1
   4  -5  11 61.9200 64.2100   1
  -4  -5 -11 -4.9100 133.560   1
  -4 -10   7 220682. 5189.69   1
   4 -10  -7 220066. 5079.34   1
   5  -9   1 19644.5 627.530   1
  -5  -9  -1 19353.7 716.720   1
  -5  -9  -1 20127.6 825.530   1
  -6   1  -3 1255.91 223.620   1
  -6  -1  -3 1121.42 190.810   1
  -1   6  15 107443. 2643.35   1
  -1  -6  15 118046. 2892.43   1
  -3  -9  11 9229.74 978.320   1
   3  -9 -11 8478.23 1056.82   1
   4   2  12 296289. 64659.1   1
   4  -2  12 274172. 6274.97   1
  -4  -2 -12 275025. 6387.99   1
  -4 -11   5 2789.39 398.880   1
   4 -11  -5 2744.83 346.590   1
   1  -2  16 22079.9 1649.79   1
   1   2  16 19411.6 884.640   1
   3 -10 -10 429.190 89.1900   1
  -3 -10  10 636.510 133.370   1
  -5  -4   9 6706.47 474.460   1
  -5   4   9 5960.20 328.050   1
  -6  -1   4 31974.1 947.710   1
  -6   1   4 31559.7 939.530   1
  -5  -8   5 14136.3 915.170   1
  -5   8   5 14810.1 920.540   1
  -5   8   5 14042.9 916.860   1
  -5   9   2 19231.1 605.340   1
  -5  -9   2 18771.4 702.440   1
   5  -9  -2 18787.9 611.320   1
   5  -2   9 6130.64 1350.15   1
  -5  -2  -9 6414.60 666.740   1
  -5   2  -9 6884.28 752.200   1
   5   2   9 5547.35 241.730   1
  -1   3  16 11395.5 791.780   1
  -1  -3  16 13663.4 1299.86   1
  -5   0  10 1814.86 326.100   1
   3   2  14 10972.8 905.550   1
   3  -2  14 11236.6 826.470   1
  -1 -15   4 80.2600 129.070   1
   1 -15  -4 298.180 177.320   1
   1 -15  -4 207.970 86.6900   1
  -4  -8  -9 43495.5 1312.56   1
   4  -8   9 45674.6 1356.71   1
  -4  -8  -9 46145.8 1551.52   1
  -2 -12  -9 13972.9 1094.38   1
   2 -12   9 13039.9 908.970   1
  -2 -12  -9 13519.9 880.360   1
  -3  -4  14 7507.60 1195.32   1
  -3   4  14 9578.62 2304.31   1
  -2 -14  -5 42577.3 1461.65   1
   2 -14   5 43532.3 1323.67   1
  -2 -14  -5 42602.6 1259.02   1
   1 -14  -7 11439.8 810.680   1
  -1 -14   7 11120.5 787.180   1
   1  -8 -14 23335.9 839.620   1
  -1  -8  14 23436.6 906.070   1
  -5  -1  10 20837.6 776.220   1
  -5   1  10 21860.8 769.560   1
   2  -8  13 49226.0 1617.34   1
  -2  -8 -13 47081.0 1525.42   1
  -5  -6  -7 45682.1 1380.90   1
  -5  -6  -7 45002.7 1525.26   1
  -1 -15  -4 13004.1 876.490   1
   1 -15   4 13715.6 908.720   1
  -1 -15  -4 13636.5 873.770   1
  -4  -9  -8 5889.26 524.260   1
   4  -9   8 4353.56 247.300   1
  -4  -9  -8 5565.82 485.130   1
  -6  -3  -2 14946.0 1495.33   1
  -6   3  -2 12317.2 795.860   1
  -6  -3  -2 11762.2 735.800   1
  -6   2  -3 2701.70 301.990   1
  -6  -2  -3 2599.89 268.220   1
  -5  -7  -6 20428.9 1517.16   1
  -5  -7  -6 18477.3 677.930   1
  -6  -3   3 784.040 133.000   1
  -6   3   3 448.690 84.1500   1
  -6   3   3 794.900 123.720   1
   4 -12   0 62805.9 1521.99   1
  -4 -12   0 60960.6 13318.9   1
  -5  -9  -2 3639.01 496.000   1
  -5  -9  -2 3140.87 408.980   1
   5  -9   2 2760.07 167.500   1
   3  -8 -12 632.040 104.920   1
  -3  -8  12 255.900 168.710   1
  -1 -13   9 19842.6 717.800   1
   1 -13  -9 20220.1 747.120   1
  -6   2   4 5871.42 715.050   1
  -6   2   4 5022.93 186.640   1
  -6  -2   4 5516.47 415.250   1
   0   4  16 272306. 6378.79   1
   0  -4  16 253205. 5900.50   1
   0 -15   5 559.170 107.230   1
   4 -12  -1 139.070 97.3700   1
  -4 -12   1 282.350 129.200   1
   3 -13  -5 5276.75 486.420   1
  -3 -13   5 6114.86 1553.15   1
  -1 -14  -7 171.110 82.7500   1
   1 -14   7 256.070 145.470   1
  -1 -14  -7 147.700 102.450   1
   1  -6  15 10573.3 713.160   1
  -1  -6 -15 11057.3 806.420   1
  -4  -7 -10 115.110 73.8700   1
   4  -7  10 106.570 86.7900   1
  -4  -7 -10 -54.280 122.360   1
  -2  -7  14 3529.95 468.770   1
   2  -7 -14 3478.17 375.510   1
  -6   4   0 543.620 118.490   1
  -6  -4   0 773.600 136.840   1
  -6  -4   0 891.140 119.430   1
  -6  -4   1 27932.9 6118.72   1
  -6  -4   1 28395.9 6206.39   1
  -6   4   1 29042.5 6362.45   1
  -5  -9   3 2023.70 270.900   1
   5  -9  -3 1717.63 160.300   1
  -5   9   3 1743.85 145.430   1
  -3 -11   9 19272.7 780.380   1
   3 -11  -9 20230.9 1550.84   1
   4 -12   1 56026.8 1596.70   1
  -4 -12  -1 60030.5 13150.9   1
  -4 -12  -1 56746.3 1749.86   1
  -5   2  10 9334.71 638.970   1
  -5  -2  10 11157.0 1165.30   1
  -4   0  13 -342.83 163.110   1
  -4  -3 -12 204.850 133.800   1
   4   3  12 400.810 100.100   1
   4  -3  12 211.870 105.580   1
   1  -3  16 5522.19 611.380   1
   1   3  16 4963.78 414.370   1
  -3 -12  -7 23947.5 817.390   1
  -3 -12  -7 23006.7 780.420   1
   3 -12   7 23805.7 787.340   1
   2   4  15 32456.3 1003.53   1
   2  -4  15 36065.2 1220.63   1
  -4 -11  -5 1065.01 180.720   1
   4 -11   5 1785.58 305.980   1
  -1  -8 -14 95821.0 2500.85   1
   1  -8  14 100212. 2529.64   1
  -5  -5  -8 44.6500 75.9400   1
  -5  -5  -8 270.040 132.600   1
   5  -5   8 88.6600 42.6600   1
  -5  -3  -9 3242.18 760.200   1
  -5   3  -9 3651.07 402.220   1
   5  -3   9 2970.14 257.950   1
  -5  -3  -9 3401.42 363.740   1
  -5  -6   8 37925.3 1188.38   1
  -5   6   8 37224.9 1154.15   1
  -4 -12   2 8172.80 582.740   1
   4 -12  -2 8051.82 790.260   1
  -5  -7   7 1884.84 267.370   1
  -5   7   7 1708.12 209.410   1
  -1 -13  -9 7240.50 666.940   1
  -1 -13  -9 6981.87 942.190   1
   1 -13   9 6840.16 993.900   1
  -4   1  13 22829.0 791.650   1
  -4  -1  13 22213.6 786.820   1
  -6  -4  -1 55637.2 1794.43   1
  -6  -4  -1 53159.8 1497.17   1
  -6   4  -1 56776.9 1671.65   1
  -6   0  -4 62087.1 1698.14   1
   3  -3  14 551.840 106.980   1
   3   3  14 727.520 145.030   1
  -2  -5  15 8310.36 833.450   1
  -2   5  15 9179.13 1027.22   1
  -6   4   2 33133.4 1082.80   1
  -6  -4   2 31870.3 1009.23   1
  -2 -13   8 12959.2 883.760   1
   2 -13  -8 15089.1 1235.36   1
  -2 -15   0 148.460 102.350   1
   2 -15   0 -14.430 108.790   1
   2 -15   0 15.5600 15.0300   1
   2 -15   0 59.4900 27.2600   1
  -6   0   5 -0.0200 41.4000   1
  -6   1  -4 5402.00 687.380   1
  -6  -1  -4 5415.87 688.000   1
   0 -11  12 395.300 86.5700   1
   0 -11 -12 905.100 251.730   1
  -5  -8  -5 57369.5 1810.52   1
  -5  -8  -5 56931.2 1807.02   1
   5  -8   5 55785.7 1517.67   1
  -4 -10  -7 290248. 63357.9   1
  -4 -10  -7 279926. 6609.16   1
   4 -10   7 283487. 6465.33   1
   2 -15  -1 15905.4 626.480   1
  -2 -15   1 17350.7 656.210   1
  -3 -13  -5 9719.77 730.710   1
  -3 -13  -5 9089.34 614.810   1
   3 -13   5 10407.2 705.300   1
  -1   4  16 4362.94 525.100   1
  -6   1   5 6101.67 1344.63   1
  -6  -1   5 6432.30 721.870   1
  -6  -3  -3 11506.3 1198.73   1
  -6  -3  -3 9881.31 614.000   1
  -6   3  -3 10010.3 938.700   1
  -4 -12  -2 1985.70 220.840   1
   4 -12   2 1986.29 213.170   1
  -4 -12  -2 2119.22 247.150   1
  -4   5  12 310.460 80.1800   1
  -4  -5  12 113.590 68.1600   1
  -2 -15  -1 4567.75 626.960   1
   2 -15   1 3873.43 370.260   1
  -4  -8  10 13671.4 1078.04   1
  -3  -6 -13 51356.2 1581.17   1
   3  -6  13 52219.2 1539.85   1
  -3  -6 -13 54017.5 1608.11   1
  -6   3   4 3556.89 418.000   1
  -6   3   4 3649.43 324.330   1
  -6  -3   4 3827.21 378.630   1
   5  -9   3 2269.52 197.150   1
  -5  -9  -3 3312.47 444.510   1
  -5  -9  -3 3270.64 279.030   1
   0  -7  15 1751.80 252.230   1
   0  -7 -15 1475.13 359.380   1
  -4  -9   9 365.000 104.030   1
   4  -9  -9 429.390 75.3800   1
  -3 -10 -10 53162.3 1687.13   1
  -3 -10 -10 54188.4 1595.75   1
   3 -10  10 53584.4 1547.89   1
   2 -14  -6 2725.59 338.040   1
  -2 -14   6 3207.28 444.070   1
   2 -10 -12 57153.5 1684.53   1
  -2 -10  12 58105.7 1877.24   1
   0 -10 -13 18556.2 716.350   1
   0 -10  13 18812.2 802.150   1
  -4  -2  13 -303.20 256.190   1
  -4   2  13 -209.18 290.810   1
   3  -9  11 1377.68 244.860   1
  -3  -9 -11 1720.25 269.450   1
  -3  -9 -11 1294.44 237.460   1
   2 -11 -11 3074.29 387.370   1
  -2 -11  11 3500.28 435.060   1
   1 -15  -5 12959.1 1383.86   1
  -1 -15   5 11126.4 858.290   1
   0 -12 -11 50571.9 1682.01   1
   0 -12  11 46890.0 1755.40   1
  -5   5   9 17310.1 634.880   1
  -5  -5   9 18049.4 639.920   1
   4 -11  -6 1790.00 210.420   1
  -4 -11   6 2172.10 295.830   1
  -6   4  -2 3644.98 436.950   1
  -6  -4  -2 3865.79 572.530   1
  -6  -4  -2 3051.49 362.170   1
  -4 -12   3 1805.29 338.090   1
   4 -12  -3 1586.79 412.020   1
  -5  -8   6 1413.32 216.160   1
  -5   8   6 1389.34 187.410   1
  -5   8   6 941.310 149.560   1
  -2 -15   2 5638.31 729.750   1
   2 -15  -2 5171.98 371.450   1
   0 -14  -8 92403.4 2159.35   1
   0 -14  -8 92543.1 2296.93   1
   0 -14   8 93139.3 2288.19   1
  -5  -3  10 18213.1 924.540   1
  -5   3  10 19373.9 708.680   1
  -6  -4   3 21304.3 731.110   1
  -6   4   3 23211.5 816.080   1
  -2   1  16 2031.43 316.040   1
  -2  -1  16 2036.16 332.780   1
   3 -14   0 41080.8 1376.59   1
  -3 -14   0 41087.4 1442.84   1
  -6  -2  -4 64896.3 1723.42   1
  -6   2  -4 64039.4 1643.29   1
  -5   9   4 2248.87 152.600   1
   5  -9  -4 2241.59 217.100   1
  -5  -9   4 2224.77 277.370   1
  -3 -14   1 40066.2 1445.83   1
   3 -14  -1 37843.0 1307.47   1
  -3   7  13 4787.38 529.610   1
  -3  -7  13 5256.39 479.350   1
  -3   5  14 736.980 170.220   1
  -3  -5  14 911.290 178.500   1
  -4  -6 -11 5822.21 600.690   1
   4  -6  11 5545.58 349.720   1
  -4  -6 -11 5968.65 764.610   1
   1 -15   5 4343.85 468.370   1
  -1 -15  -5 3792.71 499.340   1
  -1 -15  -5 3840.69 418.990   1
  -6  -2   5 490.140 105.620   1
  -6   2   5 305.730 84.9700   1
  -2 -13  -8 12191.8 1299.77   1
  -2 -13  -8 10392.4 785.640   1
   2 -13   8 11108.2 739.440   1
  -2 -15  -2 7669.89 1122.15   1
   2 -15   2 5613.54 225.330   1
  -2 -15  -2 6917.01 717.630   1
  -3 -14  -1 9399.69 647.400   1
   3 -14   1 9722.13 649.420   1
  -3   0  15 53893.5 1736.54   1
  -4   7  11 10839.7 851.010   1
  -4  -7  11 11850.1 1410.68   1
  -2  -7 -14 518.020 108.720   1
   2  -7  14 412.940 133.640   1
   0 -16   0 89295.9 2249.16   1
  -2 -14  -6 99946.5 2381.06   1
   2 -14   6 98891.7 2467.27   1
  -2 -14  -6 101195. 2505.74   1
   3 -11   9 5681.40 461.950   1
  -3 -11  -9 6152.72 1409.27   1
  -3 -11  -9 6776.67 895.840   1
  -4  -4 -12 239601. 5514.52   1
  -4  -4 -12 228923. 5357.96   1
   4  -4  12 229701. 5286.16   1
   1 -11 -12 146.660 93.1700   1
  -1 -11  12 478.830 136.850   1
  -2  -9  13 6977.02 818.270   1
   2  -9 -13 7032.32 854.470   1
   1  -4  16 41015.2 1272.14   1
   1   4  16 41514.8 1415.59   1
  -3   1  15 855.580 170.440   1
  -3  -1  15 862.740 195.120   1
   0  -5  16 267.510 177.170   1
   0   5  16 217.300 113.410   1
  -3 -12   8 43665.3 1406.74   1
   3 -12  -8 45889.1 1361.72   1
  -5  -4  -9 31810.1 1077.47   1
   5  -4   9 30680.7 891.080   1
  -5  -4  -9 31414.2 1049.43   1
   4 -10  -8 864.150 140.320   1
  -4 -10   8 735.490 172.470   1
  -3 -14   2 84878.9 2092.90   1
   3 -14  -2 87791.6 2156.31   1
   0 -16  -1 5466.94 471.370   1
   0 -16  -1 6066.03 1508.66   1
   0 -16   1 6689.02 836.910   1
   1  -7 -15 5462.44 631.660   1
  -1  -7  15 5099.84 540.680   1
  -2   2  16 1632.30 234.760   1
  -2  -2  16 1889.23 283.100   1
  -4 -12  -3 6442.39 478.520   1
   4 -12   3 6658.33 562.060   1
  -4 -12  -3 6107.06 1419.26   1
   3  -4  14 3269.01 421.350   1
  -3 -13   6 489.830 167.520   1
   3 -13  -6 221.580 119.790   1
  -3  -8 -12 145955. 3436.22   1
  -3  -8 -12 146340. 3465.72   1
   3  -8  12 141728. 3377.91   1
  -6  -5   0 13591.2 1469.96   1
  -6   5   0 11326.5 733.000   1
  -6  -5   0 11609.3 747.630   1
  -6   5   1 160.850 115.280   1
  -6  -5   1 -46.010 156.440   1
  -6  -5   1 96.4000 55.4700   1
   2 -12 -10 63857.9 1683.61   1
  -2 -12  10 64089.5 1773.13   1
   1 -10 -13 4521.87 511.950   1
  -1 -10  13 4541.60 484.540   1
   0 -15  -6 5581.04 655.550   1
   0 -15  -6 5454.63 343.300   1
   0 -15   6 6011.87 1607.70   1
  -4   3  13 37567.8 1171.05   1
  -4  -3  13 36035.6 1247.04   1
  -2 -15   3 6685.56 856.230   1
   2 -15  -3 6215.44 742.770   1
   0  -9  14 28854.3 6336.23   1
   0  -9 -14 27010.5 1162.11   1
   1 -12 -11 2338.17 250.590   1
  -1 -12  11 1976.91 261.400   1
  -2  -5 -15 5534.02 668.720   1
   2  -5  15 5184.95 442.000   1
  -3 -14  -2 10275.9 690.200   1
  -3 -14  -2 9610.11 2120.00   1
   3 -14   2 10274.2 688.080   1
  -5   0 -10 235.350 118.270   1
   5   0  10 53.0700 29.1600   1
  -6  -4  -3 15547.8 1040.71   1
  -6   4  -3 15987.0 594.290   1
  -6  -4  -3 15263.3 965.880   1
  -6   0  -5 33.1800 115.090   1
  -6   5  -1 346.350 111.530   1
  -6  -5  -1 140.690 94.2000   1
  -6  -5  -1 158.210 72.9400   1
  -6  -3  -4 1709.98 153.720   1
  -6   3  -4 1567.62 394.280   1
  -6  -3  -4 2082.71 221.130   1
   1 -14  -8 15430.0 1103.10   1
  -1 -14   8 15601.7 3456.19   1
   2 -11  11 4745.02 694.510   1
  -2 -11 -11 5480.65 726.310   1
  -2 -11 -11 4614.53 564.770   1
  -6   5   2 293.560 146.080   1
  -6  -5   2 101.690 75.0100   1
  -2 -10 -12 12384.0 819.300   1
  -2 -10 -12 14056.7 1407.05   1
   2 -10  12 11068.9 886.180   1
   1 -11  12 58.4400 102.870   1
  -1 -11 -12 565.920 161.240   1
  -5  -7  -7 11331.3 1289.48   1
   5  -7   7 10172.7 621.310   1
  -5  -7  -7 11063.6 1041.34   1
   0 -13  10 1602.34 434.050   1
   0 -13 -10 1243.15 239.600   1
  -3   2  15 3726.45 505.530   1
  -3  -2  15 3741.71 471.680   1
  -6   4   4 6136.87 1485.89   1
  -6   4   4 5631.82 275.080   1
  -6  -4   4 7266.97 734.610   1
  -5  -9  -4 238.030 111.260   1
  -5  -9  -4 -226.91 167.030   1
   5  -9   4 168.860 72.1000   1
   4 -12  -4 18006.4 645.410   1
  -4 -12   4 17864.0 675.270   1
   0 -16  -2 24788.8 903.580   1
   0 -16  -2 23024.6 718.670   1
   0 -16   2 24558.1 865.610   1
   5   1  10 4980.68 304.500   1
   5  -1  10 5456.37 156.570   1
  -5   1 -10 6087.52 1521.71   1
  -5  -1 -10 6667.61 852.980   1
  -2 -15  -3 -25.600 133.440   1
   2 -15   3 -22.460 109.180   1
  -2 -15  -3 88.9600 68.2000   1
  -6   3   5 2257.42 271.560   1
  -6  -3   5 2534.59 298.480   1
  -6   0   6 55645.0 1580.00   1
  -6   1  -5 17316.5 630.740   1
  -6  -1  -5 18468.4 700.260   1
  -4 -11  -6 23139.4 890.900   1
  -4 -11  -6 25874.8 912.030   1
   4 -11   6 24304.5 792.280   1
   5  -6   8 6068.71 1328.68   1
  -5  -6  -8 7890.73 779.230   1
  -5  -6  -8 6818.64 685.190   1
  -1  -5  16 22.8500 119.880   1
  -1   5  16 126.750 90.2400   1
  -5   4  10 26407.4 974.760   1
  -5  -4  10 29190.8 6387.85   1
  -6  -1   6 56703.3 1611.32   1
  -6   1   6 56587.7 1611.06   1
  -3 -14   3 7764.96 961.770   1
   3 -14  -3 8091.13 786.520   1
  -1  -7 -15 1240.01 230.760   1
   1  -7  15 1619.35 212.710   1
   1 -10  13 31633.8 1019.29   1
  -1 -10 -13 29655.3 1085.82   1
  -2   6  15 45495.6 1416.88   1
  -2  -6  15 41238.0 1891.45   1
  -5 -10   0 99140.1 2148.53   1
   5 -10   0 94729.3 1776.80   1
  -1 -12 -11 12582.0 887.130   1
   1 -12  11 16002.0 1120.59   1
  -1 -12 -11 12413.4 806.290   1
  -1 -14  -8 5372.65 561.590   1
   1 -14   8 5086.75 629.190   1
  -1 -14  -8 4784.39 386.130   1
  -5   9   5 28.9400 21.0600   1
  -5  -9   5 195.630 88.3000   1
   5  -9  -5 150.130 52.6400   1
   5 -10  -1 1152.59 187.830   1
  -5 -10   1 1395.15 239.820   1
   2   0  16 22063.4 1555.71   1
   5  -8   6 25325.3 1059.97   1
  -5  -8  -6 24749.0 1205.65   1
  -5  -8  -6 26311.3 887.860   1
  -2  -3  16 205.380 112.400   1
  -2   3  16 150.760 85.9300   1
  -3 -13  -6 2765.31 346.750   1
  -3 -13  -6 2808.01 398.280   1
   3 -13   6 2342.31 428.500   1
   0   1  17 9896.60 815.520   1
   0  -1  17 11180.1 964.210   1
  -4  -9  -9 3030.38 324.920   1
  -4  -9  -9 3108.46 431.900   1
   4  -9   9 2700.71 365.770   1
  -1 -16   0 13702.7 756.760   1
   1 -16   0 13867.5 786.040   1
  -6  -5  -2 30.2200 37.1200   1
  -6   5  -2 -11.670 69.3700   1
  -6  -5  -2 125.690 94.5900   1
  -5  -2 -10 1537.33 260.670   1
   5   2  10 1266.52 217.320   1
   5  -2  10 986.970 205.920   1
  -5   2 -10 1136.58 211.040   1
   2  -1  16 737.670 162.110   1
   2   1  16 661.280 168.820   1
  -5  -7   8 12932.2 550.290   1
  -5   7   8 12156.4 557.700   1
  -1  -9  14 314.060 169.270   1
   1  -9 -14 670.940 183.610   1
   5 -10   1 2140.49 266.380   1
  -5 -10  -1 3229.00 393.380   1
  -5 -10  -1 2377.13 295.910   1
  -4  -6  12 51768.4 1096.76   1
  -4   6  12 53455.4 1218.40   1
   2 -12  10 5646.06 714.110   1
  -2 -12 -10 6376.22 617.830   1
  -2 -12 -10 6320.03 589.800   1
  -6   5   3 9168.61 381.390   1
  -6  -5   3 8455.17 392.510   1
   3 -10 -11 322.150 113.360   1
  -3 -10  11 123.240 157.840   1
  -6   2  -5 2083.79 295.040   1
  -6  -2  -5 2426.67 248.730   1
  -4  -8 -10 17154.9 827.820   1
   4  -8  10 17682.6 786.460   1
  -4  -8 -10 18273.7 1692.88   1
  -1 -15   6 299.590 157.160   1
   1 -15  -6 686.930 176.060   1
  -1 -16   1 2754.29 465.460   1
   1 -16  -1 2052.14 177.660   1
   1 -16  -1 2885.09 272.000   1
   4   0  13 -150.50 144.790   1
   2  -9  13 7264.51 443.920   1
  -2  -9 -13 6370.31 660.310   1
   3 -12   8 126025. 2450.68   1
  -3 -12  -8 134135. 2603.21   1
  -3 -12  -8 134309. 2701.53   1
  -5   0  11 19183.5 912.520   1
  -2  -8  14 112195. 2311.64   1
   2  -8 -14 109910. 2309.10   1
  -3 -14  -3 3937.96 222.380   1
  -3 -14  -3 5438.84 478.280   1
   3 -14   3 4459.41 569.320   1
   1 -16   1 43567.1 1585.53   1
  -1 -16  -1 41784.6 1243.33   1
   5 -10  -2 1514.22 235.830   1
  -5 -10   2 1657.49 326.760   1
  -4 -12  -4 138.760 73.2800   1
   4 -12   4 34.5100 37.9300   1
  -4 -12  -4 128.150 96.0300   1
  -6   2   6 1017.10 187.450   1
  -6  -2   6 1180.18 210.890   1
   0 -16  -3 40328.7 1095.57   1
   0 -16  -3 41130.2 1471.91   1
   0 -16   3 39869.7 1272.55   1
   2 -15  -4 32024.3 1087.66   1
  -2 -15   4 30558.6 1256.90   1
   2 -14  -7 272.620 100.010   1
  -2 -14   7 692.480 170.310   1
   4   1  13 4706.03 322.610   1
   4  -1  13 4777.42 331.930   1
  -5   1  11 560.430 147.990   1
  -5  -1  11 491.680 145.900   1
  -3  -9  12 11506.5 730.830   1
   3  -9 -12 12410.0 939.960   1
  -5   6   9 1149.87 226.080   1
  -5  -6   9 1372.33 260.560   1
  -3  -3  15 320.380 162.860   1
   1 -13 -10 2348.92 262.330   1
  -1 -13  10 2225.66 265.120   1
   4 -11  -7 641.860 145.300   1
  -4 -11   7 729.710 240.920   1
  -1 -15  -6 -94.840 79.1800   1
   1 -15   6 -74.430 126.120   1
  -5   8   7 369.050 62.2800   1
  -5   8   7 242.100 85.1900   1
  -5  -8   7 368.040 82.5300   1
  -4  -4  13 179.410 95.7500   1
  -4   4  13 -53.550 129.760   1
   4  -5  12 1366.18 273.280   1
  -4  -5 -12 1422.90 240.530   1
  -4  -5 -12 1494.22 243.870   1
   1  -5  16 -132.43 106.980   1
   1   5  16 128.510 76.3200   1
  -3  -7 -13 13332.5 736.470   1
  -3  -7 -13 14300.0 862.410   1
   3  -7  13 14283.7 691.650   1
   0   2  17 17759.0 1189.35   1
   3 -11 -10 7626.14 540.420   1
  -3 -11  10 8008.52 1025.79   1
  -4 -10  -8 7539.44 264.100   1
   4 -10   8 7244.27 257.970   1
  -1   0  17 136317. 2964.84   1
  -2 -13   9 8727.31 537.160   1
   2 -13  -9 10187.0 1018.68   1
  -3   6  14 6042.74 743.260   1
  -3  -6  14 4516.13 506.260   1
   5  -5   9 1725.93 258.840   1
  -5  -5  -9 2272.39 238.490   1
  -5  -5  -9 2148.91 165.630   1
   2   2  16 947.480 175.730   1
   1 -16  -2 126014. 2712.05   1
  -1 -16   2 133293. 2653.00   1
   1 -16  -2 124259. 2285.95   1
  -6  -4  -4 12252.3 436.110   1
  -6   4  -4 13675.4 364.400   1
  -6  -4  -4 15172.7 1304.11   1
  -3  -5 -14 1359.50 223.810   1
   3  -5  14 1271.75 247.260   1
   5 -10   2 241735. 4409.72   1
  -5 -10  -2 242011. 1243.15   1
  -5 -10  -2 241623. 4704.82   1
   1 -16   2 37596.5 1131.34   1
  -1 -16  -2 33792.8 1176.74   1
  -1 -16  -2 34698.6 1061.76   1
  -2 -15  -4 14033.0 1188.34   1
   2 -15   4 14068.2 1134.52   1
  -2 -15  -4 12233.9 512.630   1
  -1   1  17 8471.21 917.800   1
  -1  -1  17 7068.73 815.630   1
   1  -9  14 370.720 132.830   1
  -1  -9 -14 331.320 118.900   1
  -6  -4   5 2415.78 338.590   1
  -6   4   5 2179.23 222.990   1
  -6   4   5 2477.06 223.230   1
   3 -14  -4 9298.54 889.700   1
  -3 -14   4 7645.39 739.070   1
  -4 -12   5 26632.2 970.090   1
   4 -12  -5 25964.9 461.710   1
   4   2  13 249.430 98.1700   1
   4  -2  13 175.210 93.1900   1
  -1 -13 -10 517.970 144.740   1
   1 -13  10 551.490 144.080   1
  -1 -13 -10 615.520 141.890   1
  -5 -10   3 11401.9 564.200   1
   5 -10  -3 11340.7 462.560   1
   0  -8  15 5065.57 608.360   1
   0  -8 -15 4928.90 535.910   1
   0  -6  16 117939. 2398.96   1
  -5  -3 -10 416.100 97.5400   1
   5  -3  10 307.610 90.7700   1
  -5  -3 -10 426.020 117.200   1
  -4  -7 -11 2477.62 279.990   1
   4  -7  11 2447.56 298.510   1
  -4  -7 -11 3024.23 333.830   1
   3   0  15 42783.9 1431.72   1
  -6  -5  -3 600.120 127.960   1
  -6   5  -3 885.750 103.120   1
  -6  -5  -3 885.400 145.130   1
  -6   3  -5 24120.7 1116.28   1
  -6  -3  -5 22799.3 1050.57   1
  -6  -3  -5 23686.1 1013.68   1
   2 -14   7 32723.9 981.790   1
  -2 -14  -7 30784.2 948.640   1
  -2 -14  -7 32359.4 1025.27   1
  -6  -6   0 164.950 71.3800   1
  -6   6   0 249.290 97.1800   1
  -6  -6   0 284.140 127.470   1
   5  -9   5 9138.53 308.120   1
  -5  -9  -5 8355.52 403.510   1
  -5  -9  -5 9323.50 888.270   1
  -6   6   1 61807.6 1328.59   1
  -6  -6   1 60099.1 1393.00   1
  -6  -6   1 57680.7 1157.30   1
  -6   5   4 1378.17 227.940   1
  -6   5   4 1284.88 222.030   1
  -6  -5   4 1939.31 306.480   1
  -3 -13   7 7573.03 947.850   1
   3 -13  -7 7351.68 579.650   1
   3   1  15 744.920 174.720   1
   3  -1  15 959.440 154.760   1
  -6   3   6 2633.50 296.180   1
  -6  -3   6 2940.70 424.750   1
  -2   4  16 7954.35 695.700   1
  -2  -4  16 7888.77 929.530   1
   4  -9 -10 12996.5 621.620   1
  -4  -9  10 11436.4 496.900   1
   0 -14  -9 21260.8 1023.74   1
   0 -14   9 20299.4 1001.07   1
   0 -15  -7 11531.0 413.390   1
   0 -15   7 12447.9 1120.37   1
   0 -15  -7 12895.9 1299.79   1
  -2  -6 -15 138285. 2765.52   1
   2  -6  15 145631. 2848.40   1
  -1   2  17 76962.9 1724.22   1
  -1  -2  17 79077.0 1684.06   1
  -3  -8  13 96353.7 2181.05   1
   3  -8 -13 93035.6 1887.95   1
  -6   0  -6 157586. 3040.39   1
  -5  -5  10 11893.7 507.460   1
  -5   5  10 10973.5 570.800   1
  -6  -6  -1 10103.7 550.080   1
  -6   6  -1 9666.36 800.970   1
  -6  -6  -1 8994.57 365.410   1
   1 -16  -3 44179.9 1157.75   1
  -1 -16   3 43163.1 1739.42   1
   1 -16  -3 45524.8 1393.58   1
   3 -14   4 374.030 107.300   1
  -3 -14  -4 46.3500 97.6500   1
  -3 -14  -4 225.870 83.5200   1
   1   0  17 80564.3 1834.01   1
  -6  -6   2 127409. 2417.97   1
  -6   6   2 128258. 2429.57   1
   0  -3  17 72.6400 72.9300   1
   0   3  17 144.310 90.5200   1
   0 -16  -4 29321.3 1241.31   1
   0 -16  -4 29312.6 875.890   1
   0 -16   4 29157.4 962.300   1
  -2 -13  -9 935.910 146.040   1
   2 -13   9 640.960 198.320   1
  -2 -13  -9 952.250 161.920   1
  -4  -8  11 7522.64 951.030   1
  -4   8  11 6709.71 579.750   1
   2   3  16 188.910 80.9400   1
   2  -3  16 186.300 123.040   1
   5  -9  -6 465.670 113.140   1
  -5   9   6 307.650 79.9200   1
  -5  -9   6 575.280 160.050   1
  -6   1  -6 165.560 93.1700   1
  -6  -1  -6 263.410 105.980   1
  -6   0   7 -111.52 65.1100   1
  -2  -8 -14 952.140 176.050   1
   2  -8  14 804.340 203.110   1
  -1 -16  -3 16330.9 777.460   1
   1 -16   3 17189.7 814.770   1
  -1 -16  -3 19858.5 1287.99   1
   1  -1  17 13450.2 947.110   1
   1   1  17 13009.0 1080.91   1
  -3  -4  15 1000.99 229.530   1
  -3   4  15 931.080 203.100   1
   5 -10   3 10352.8 356.430   1
  -5 -10  -3 14396.1 1426.04   1
  -5 -10  -3 10597.6 501.930   1
   4 -10  -9 76223.3 1545.35   1
  -4 -10   9 75211.8 1605.50   1
   3 -12  -9 111819. 2203.41   1
  -3 -12   9 113380. 2311.30   1
   3   2  15 431.850 109.890   1
   3  -2  15 355.180 120.180   1
  -1  -6  16 23325.1 1115.88   1
  -1   6  16 23025.2 1174.44   1
  -6  -1   7 34722.0 986.820   1
  -6   1   7 33293.3 968.950   1
  -1  -8  15 45920.1 1380.59   1
   1  -8 -15 45927.3 1565.37   1
  -3 -10 -11 44323.6 1406.92   1
  -3 -10 -11 45499.1 1391.54   1
   3 -10  11 44397.7 1357.25   1
   2 -15  -5 193.300 103.840   1
  -2 -15   5 498.360 172.010   1
   4  -3  13 9662.37 547.420   1
  -4  -3 -13 11662.8 932.180   1
   4   3  13 11148.9 763.000   1
  -4 -13   0 4705.58 562.260   1
   4 -13   0 3582.29 477.320   1
  -5   3  11 5961.49 285.770   1
  -5  -3  11 6587.91 691.290   1
   4 -11   7 132.400 44.2600   1
  -4 -11  -7 239.140 87.1700   1
  -4 -11  -7 389.670 120.560   1
   4 -12   5 41934.4 1239.43   1
  -4 -12  -5 38925.6 1218.30   1
  -4 -12  -5 41031.8 1282.96   1
   4 -13  -1 351.760 106.190   1
  -4 -13   1 581.900 176.730   1
  -4   0  14 35174.0 1424.20   1
   5 -10  -4 2527.02 195.260   1
  -5 -10   4 2181.42 197.640   1
  -6  -6  -2 2274.86 252.950   1
  -6   6  -2 1839.07 275.800   1
  -6  -6  -2 1882.48 316.600   1
  -3 -11 -10 4285.21 440.900   1
   3 -11  10 3843.37 535.870   1
  -3 -11 -10 4078.36 389.330   1
  -5  -7  -8 22245.9 1035.16   1
  -5  -7  -8 20419.1 1025.69   1
   5  -7   8 21245.8 905.820   1
   4 -13   1 798.160 198.540   1
  -4 -13  -1 924.590 194.470   1
  -4 -13  -1 1089.64 224.860   1
  -2 -11  12 21723.8 1132.10   1
   2 -11 -12 23879.8 1785.74   1
  -6  -2  -6 243729. 1436.47   1
  -6   2  -6 245112. 1352.88   1
   0 -11  13 1760.28 327.290   1
   0 -11 -13 1822.74 303.280   1
  -4  -1  14 6345.11 821.150   1
  -4   1  14 5613.72 560.610   1
  -6  -6   3 3373.87 374.190   1
  -6   6   3 3194.57 192.800   1
  -6   6   3 3042.85 351.930   1
  -4  -5  13 557.840 193.590   1
  -4   5  13 126.230 85.4700   1
   1   2  17 881.580 308.800   1
   1  -2  17 1912.71 323.430   1
  -2   7  15 417.470 112.390   1
  -2  -7  15 533.430 149.850   1
  -3  -9 -12 36.9000 53.0200   1
   3  -9  12 83.5400 121.080   1
  -3  -9 -12 56.2800 50.7900   1
   0 -12  12 35948.4 1226.22   1
   0 -12 -12 36927.1 1108.87   1
  -3 -13  -7 877.820 217.720   1
  -3 -13  -7 318.000 146.130   1
   3 -13   7 569.980 137.240   1
   5  -8   7 13024.6 427.000   1
  -5  -8  -7 12907.7 548.170   1
  -5  -8  -7 12723.2 535.510   1
   1 -14  -9 25186.7 1157.88   1
  -1 -14   9 25267.7 1188.91   1
  -1   3  17 4677.09 483.660   1
  -1  -3  17 4732.77 574.620   1
   5  -4  10 457.750 101.170   1
  -5  -4 -10 542.610 123.060   1
  -5  -4 -10 895.080 147.600   1
   3 -14  -5 8454.50 629.220   1
  -3 -14   5 9715.12 1105.79   1
  -4 -13   2 19526.0 973.010   1
   4 -13  -2 20953.2 1014.78   1
   2 -15   5 4911.77 600.770   1
  -2 -15  -5 3100.37 458.180   1
  -2 -15  -5 4956.81 428.680   1
  -1 -15   7 2014.37 277.410   1
   1 -15  -7 2005.83 263.580   1
  -6  -2   7 18450.0 837.320   1
  -6   2   7 18962.6 837.000   1
  -6  -4  -5 130.750 114.890   1
  -6   4  -5 114.870 72.3000   1
  -6  -4  -5 103.450 56.8300   1
  -6   5  -4 239.950 83.6100   1
  -6  -5  -4 219.030 61.1500   1
  -6  -5  -4 514.630 165.100   1
   2 -10 -13 69060.8 1539.38   1
  -2 -10  13 71328.5 1559.81   1
  -6   5   5 499.230 122.350   1
  -6  -5   5 513.370 124.150   1
  -6   5   5 461.720 121.230   1
  -4  -7  12 152.690 112.610   1
  -4   7  12 106.810 58.8100   1
  -6   4   6 4163.84 474.060   1
  -6  -4   6 4351.39 348.470   1
  -1  -8 -15 1089.32 205.580   1
   1  -8  15 1207.92 217.220   1
  -4  -6 -12 44257.6 1397.19   1
   4  -6  12 44385.2 1339.60   1
  -4  -6 -12 42338.4 1377.92   1
   1  -6  16 31669.9 1123.33   1
  -1  -6 -16 36706.3 1167.96   1
   2 -12 -11 77267.8 1666.03   1
  -2 -12  11 78418.9 1768.97   1
  -1 -16   4 32116.1 1134.27   1
   1 -16  -4 31428.6 830.440   1
   1 -16  -4 30860.0 1124.82   1
  -4 -12   6 13043.2 562.120   1
   4 -12  -6 13722.3 908.560   1
  -1 -15  -7 1599.22 237.280   1
   1 -15   7 1734.47 329.290   1
  -1 -15  -7 1454.93 278.040   1
   5  -6   9 23912.3 1023.95   1
  -5  -6  -9 23404.5 1653.01   1
  -5  -6  -9 24272.2 1078.76   1
   3  -3  15 490.890 128.420   1
   3   3  15 437.240 145.880   1
  -4   2  14 80842.0 1864.22   1
  -4  -2  14 79435.0 1946.39   1
  -1 -14  -9 24907.7 1502.84   1
   1 -14   9 26417.2 865.620   1
  -1 -14  -9 25142.2 1266.74   1
  -4 -13  -2 260.300 119.280   1
   4 -13   2 140.640 65.8000   1
  -4 -13  -2 165.900 167.840   1
  -3  -6 -14 18426.9 877.460   1
   3  -6  14 17814.4 980.660   1
   0 -10 -14 162.630 98.2000   1
   0 -10  14 367.050 108.490   1
   0  -4  17 11772.8 634.460   1
  -1 -16  -4 41557.8 1267.59   1
  -1 -16  -4 44341.5 1310.93   1
   1 -16   4 44366.0 1375.77   1
  -5  -7   9 23894.5 1131.13   1
  -5   7   9 24877.6 1093.53   1
  -2 -14   8 32751.4 1316.92   1
   2 -14  -8 35904.1 1108.91   1
   2   4  16 3034.62 323.080   1
   2  -4  16 2827.23 493.060   1
  -5  -8   8 101989. 2048.39   1
  -5   8   8 110247. 2134.33   1
   4 -11  -8 31910.1 945.600   1
  -4 -11   8 30714.6 1025.55   1
  -2  -5  16 -4.2600 148.920   1
  -2   5  16 346.750 112.910   1
  -5   0 -11 326092. 1619.90   1
   0 -13 -11 1363.84 223.290   1
   0 -13  11 1393.53 274.680   1
   5 -10   4 91691.3 1720.30   1
  -5 -10  -4 92467.3 1884.12   1
  -5 -10  -4 89453.6 2015.54   1
   1 -11 -13 36892.8 1105.87   1
  -1 -11  13 37081.0 1372.67   1
   0 -16   5 61373.8 1367.94   1
   0 -16  -5 62654.6 1374.90   1
   0 -16  -5 62869.1 1220.30   1
  -3  -7  14 16514.7 882.930   1
  -3   7  14 17743.2 862.700   1
  -3 -14  -5 14489.8 699.750   1
   3 -14   5 15033.4 756.550   1
  -3 -14  -5 14168.6 679.010   1
  -4 -13   3 11975.4 691.800   1
   4 -13  -3 12811.7 668.180   1
  -6   3  -6 190.250 85.3600   1
  -6  -3  -6 79.8500 37.0400   1
  -6  -3  -6 -123.91 155.290   1
  -6  -6  -3 10992.2 431.960   1
  -6   6  -3 12475.9 1029.10   1
  -6  -6  -3 11967.6 545.230   1
  -5  -9  -6 6632.11 248.170   1
  -5  -9  -6 6875.91 653.810   1
   5  -9   6 6797.54 190.820   1
   3 -12   9 6827.52 259.320   1
  -3 -12  -9 8154.13 593.220   1
  -3 -12  -9 8827.03 960.190   1
   1 -12 -12 106754. 2155.37   1
  -1 -12  12 106544. 2187.85   1
   1  -3  17 3000.36 399.310   1
   1   3  17 3338.29 382.060   1
  -4  -4 -13 5055.33 620.950   1
   4  -4  13 4488.13 390.200   1
  -4  -4 -13 4694.01 727.970   1
  -5   4  11 49764.6 1537.74   1
  -5  -4  11 50895.6 1456.98   1
  -5  -1 -11 6040.09 716.820   1
   5  -1  11 5178.05 370.420   1
   5   1  11 5514.90 483.090   1
  -5   1 -11 5756.89 414.530   1
  -6  -6   4 1120.46 202.350   1
  -6   6   4 748.080 176.820   1
  -6   6   4 791.080 174.450   1
  -6  -3   7 128.920 51.0900   1
  -6   3   7 206.610 80.9900   1
   4  -9  10 1613.16 292.260   1
  -4  -9 -10 1905.31 339.090   1
  -4  -9 -10 1469.41 306.670   1
  -3  -8 -13 8188.34 871.680   1
   3  -8  13 7571.54 609.180   1
  -3  -8 -13 7560.52 743.230   1
  -2  -9  14 7355.42 844.920   1
   2  -9 -14 7156.25 800.550   1
  -2 -11 -12 16081.8 1206.18   1
   2 -11  12 14210.8 912.470   1
  -2 -11 -12 13894.4 895.400   1
  -3  -5  15 528.760 138.620   1
  -3   5  15 630.920 167.700   1
  -5 -10   5 7262.94 670.380   1
   5 -10  -5 5087.82 324.840   1
   0  -7 -16 9400.57 494.790   1
   0  -7  16 11342.7 1367.87   1
  -5   6  10 18690.5 868.560   1
  -5  -6  10 19816.4 949.050   1
  -6  -7   0 17420.5 779.630   1
  -6   7   0 17953.3 809.210   1
  -6  -7   0 19365.7 962.300   1
  -6  -7   1 42861.1 1531.46   1
  -6   7   1 39134.9 1083.69   1
  -6  -7   1 37852.4 1080.99   1
  -4 -10  -9 142277. 2744.99   1
  -4 -10  -9 137702. 2697.66   1
   4 -10   9 142838. 2714.16   1
  -1  -4  17 79308.7 1700.81   1
  -1   4  17 82761.6 1748.24   1
   3 -13  -8 5578.24 594.520   1
  -3 -13   8 6576.78 958.260   1
  -2 -15   6 7620.27 849.590   1
   2 -15  -6 8628.64 1033.16   1
   2 -16   0 337.790 137.720   1
   2 -16   0 86.8600 27.8500   1
  -1 -10  14 690.680 183.400   1
   1 -10 -14 266.690 106.210   1
  -5  -9   7 35704.6 1079.38   1
  -5   9   7 34215.8 922.180   1
   2 -14   8 131.610 113.020   1
  -2 -14  -8 594.950 150.650   1
  -2 -14  -8 413.670 104.250   1
  -4  -3  14 3956.21 576.330   1
  -4   3  14 3641.22 322.570   1
   4 -13   3 2675.38 284.170   1
  -4 -13  -3 3579.54 338.030   1
  -4 -13  -3 2996.12 389.110   1
   1 -11  13 4842.61 622.040   1
  -1 -11 -13 4923.83 421.130   1
   2 -10  13 194056. 3820.03   1
  -2 -10 -13 187589. 3588.00   1
   2 -12  11 902.940 162.840   1
  -2 -12 -11 888.760 147.370   1
  -2 -12 -11 674.950 161.370   1
   5  -2  11 73448.1 1463.50   1
   5   2  11 71005.5 1408.82   1
  -5  -2 -11 74634.5 1571.18   1
  -5 -11   0 1617.71 344.590   1
   5 -11   0 1562.94 228.000   1
  -1 -12 -12 13260.9 1131.79   1
   1 -12  12 11987.0 803.550   1
  -6   0  -7 250.040 122.970   1
   2 -16  -1 36915.9 1194.04   1
  -2 -16   1 37337.1 1176.89   1
   2  -7  15 182.160 120.720   1
  -2  -7 -15 108.670 90.7600   1
  -2 -13  10 903.530 182.490   1
   2 -13 -10 890.980 142.790   1
  -5 -11   1 27118.8 892.270   1
   5 -11  -1 26216.5 341.980   1
  -2   0  17 191.450 205.910   1
  -4  -8 -11 2300.60 241.620   1
   4  -8  11 1961.27 286.460   1
  -4  -8 -11 2119.75 211.560   1
   0 -15  -8 11141.6 405.410   1
   0 -15   8 11752.6 1076.49   1
   0 -15  -8 10452.5 491.390   1
  -2 -16  -1 34886.9 1085.93   1
  -2 -16  -1 38328.1 1158.28   1
   2 -16   1 36494.5 1087.59   1
  -6  -7  -1 6366.97 576.710   1
  -6  -7  -1 6136.78 499.530   1
  -6   7  -1 6059.90 202.540   1
  -3 -15   0 1328.70 242.080   1
   3 -15   0 657.740 160.170   1
  -4 -12  -6 6879.96 261.140   1
   4 -12   6 7264.22 436.320   1
  -4 -12  -6 9335.20 908.570   1
  -3   0  16 -193.54 178.320   1
  -6  -7   2 16628.6 762.160   1
  -6   7   2 17034.7 770.940   1
  -6  -1  -7 23892.8 1118.86   1
  -6   1  -7 21943.1 1080.15   1
  -1 -13  11 2490.15 376.060   1
   1 -13 -11 2640.90 310.930   1
  -5   0  12 71.7400 93.7100   1
  -3 -10  12 3804.97 398.560   1
   3 -10 -12 2884.78 314.100   1
   3 -15  -1 2004.94 251.880   1
  -3 -15   1 2950.54 390.370   1
  -2   1  17 7636.39 945.770   1
  -2  -1  17 8018.83 787.410   1
   5  -5  10 922.350 175.920   1
  -5  -5 -10 1360.94 209.490   1
  -5  -5 -10 948.260 240.120   1
  -6   0   8 175595. 3306.03   1
   3   4  15 5627.94 432.540   1
   3  -4  15 6048.35 717.770   1
  -5 -11  -1 41268.1 1369.58   1
  -5 -11  -1 41720.7 1249.78   1
   5 -11   1 40159.3 1116.40   1
   3 -11 -11 44659.0 1304.38   1
  -3 -11  11 43394.9 1386.58   1
  -6  -5  -5 11056.5 397.930   1
  -6  -5  -5 11857.0 517.860   1
  -6   5  -5 11448.2 1029.84   1
  -3  -1  16 3011.62 419.480   1
  -3   1  16 2697.59 320.180   1
   3 -14  -6 14718.9 799.280   1
  -3 -14   6 15551.6 784.770   1
  -1 -16   5 17588.0 858.970   1
   1 -16  -5 18841.0 1658.71   1
   3 -15   1 392.280 121.590   1
  -3 -15  -1 510.290 152.490   1
  -3 -15  -1 910.950 168.390   1
  -5  -1  12 10077.9 927.080   1
  -5   1  12 10208.9 1110.13   1
   0  -9 -15 6636.95 796.450   1
   0  -9  15 6417.63 914.110   1
  -4 -13   4 212.630 119.800   1
   4 -13  -4 145.050 65.9200   1
  -5 -11   2 697.580 170.460   1
   5 -11  -2 544.200 120.440   1
  -6   1   8 38926.2 1156.72   1
  -6  -1   8 39770.6 1209.49   1
  -1  -7  16 11169.6 660.200   1
   2 -16  -2 664.220 194.010   1
  -2 -16   2 690.300 174.750   1
  -6   5   6 696.980 174.010   1
  -6   5   6 736.730 161.970   1
  -6  -5   6 959.950 151.390   1
  -2 -15  -6 2381.74 247.050   1
   2 -15   6 2081.18 242.520   1
  -4  -6  13 3865.27 592.480   1
  -4   6  13 4336.41 545.700   1
   1 -10  14 53270.4 1254.28   1
  -1 -10 -14 48932.1 1587.79   1
  -1 -16  -5 631.060 146.300   1
   1 -16   5 737.670 204.530   1
  -1 -16  -5 1194.87 207.300   1
  -6  -4  -6 146987. 2715.75   1
  -6   4  -6 155411. 2982.97   1
  -6  -4  -6 157296. 3070.09   1
   3 -15  -2 8973.04 618.330   1
  -3 -15   2 10671.6 1296.44   1
  -2 -16  -2 16088.4 885.940   1
   2 -16   2 16347.5 887.770   1
  -2 -16  -2 17211.1 901.370   1
  -6  -6  -4 5357.01 422.170   1
  -6  -6  -4 4162.03 361.400   1
  -6   6  -4 3936.82 316.090   1
   1   4  17 27518.5 958.640   1
   1  -4  17 22334.6 1186.74   1
  -6  -2  -7 365.080 105.120   1
  -6   2  -7 66.0000 70.7100   1
   6   2   7 158.020 47.4200   1
  -1 -13 -11 3747.71 393.310   1
   1 -13  11 3358.47 423.100   1
  -1 -13 -11 3197.91 320.200   1
   0  -5  17 6985.47 719.230   1
   0   5  17 7532.91 709.640   1
   0 -14  10 7461.92 734.410   1
   0 -14 -10 7713.89 861.570   1
  -4 -11  -8 23104.9 1098.88   1
  -4 -11  -8 23026.5 1118.04   1
   4 -11   8 21629.1 1030.00   1
  -6  -7  -2 28092.4 897.650   1
  -6  -7  -2 29244.9 1002.33   1
  -6   7  -2 29109.4 951.820   1
  -2   2  17 12564.1 1389.42   1
  -2  -2  17 12130.7 959.650   1
   3  -9 -13 416.420 118.510   1
  -3  -9  13 113.990 141.080   1
   2   5  16 828.080 189.460   1
   2  -5  16 861.880 186.820   1
  -6   6   5 5629.42 642.720   1
  -6  -6   5 6976.55 741.940   1
  -6   6   5 6051.24 189.350   1
  -6  -4   7 -13.840 71.7100   1
  -6   4   7 182.660 66.2300   1
  -6   7   3 9939.89 409.380   1
  -6  -7   3 10331.2 430.110   1
  -6   7   3 9751.37 343.200   1
  -3   2  16 14163.5 1448.46   1
  -3  -2  16 13637.0 1168.76   1
   5  -3  11 962.820 175.160   1
   5   3  11 1281.22 215.260   1
  -5  -3 -11 1272.58 254.060   1
  -5 -11  -2 5584.06 630.450   1
  -5 -11  -2 5008.11 837.280   1
   5 -11   2 4660.93 326.590   1
  -5 -10  -5 62422.6 1478.13   1
  -5 -10  -5 60857.3 1470.27   1
   5 -10   5 63331.1 1207.73   1
  -5   2  12 7701.76 735.890   1
  -5  -2  12 7508.53 814.770   1
   3 -15   2 1141.72 211.910   1
  -3 -15  -2 1482.05 247.460   1
  -3 -15  -2 1352.93 237.750   1
  -6   2   8 60298.9 1261.40   1
  -6  -2   8 58920.0 1224.67   1
   4  -9 -11 4381.51 497.770   1
  -4  -9  11 5034.95 604.110   1
   4 -12  -7 95627.3 1926.43   1
  -4 -12   7 98741.6 2106.41   1
  -2  -9 -14 174.050 79.2500   1
   2  -9  14 209.420 129.120   1
  -2 -13 -10 297.480 153.280   1
   2 -13  10 112.790 84.4800   1
  -2 -13 -10 167.440 86.4800   1
   4  -5  13 7501.97 612.940   1
  -4  -5 -13 8296.35 697.920   1
  -4  -5 -13 8140.56 789.230   1
  -3 -13  -8 1581.97 265.240   1
  -3 -13  -8 1267.27 259.950   1
   3 -13   8 1400.36 245.620   1
   1 -15  -8 8807.25 718.590   1
  -1 -15   8 9579.34 975.470   1
  -4 -10  10 604.370 172.770   1
   4 -10 -10 774.330 180.590   1
  -5  -5  11 1420.85 245.330   1
  -5   5  11 1187.95 219.670   1
  -5 -11   3 701.360 180.120   1
   5 -11  -3 526.490 112.560   1
   3 -12 -10 399.860 115.340   1
  -3 -12  10 633.600 144.800   1
   0 -16   6 15633.7 981.300   1
   0 -16  -6 17796.7 789.360   1
   0 -16  -6 17224.5 840.750   1
   5  -8   8 39486.8 1079.90   1
  -5  -8  -8 34524.5 1051.44   1
  -5  -8  -8 36595.4 1213.93   1
  -4 -13  -4 738.710 198.760   1
   4 -13   4 742.720 173.040   1
  -4 -13  -4 880.470 221.100   1
  -4  -4  14 43281.2 1292.06   1
  -4   4  14 42162.6 1237.29   1
  -1  -9  15 156.550 102.470   1
   1  -9 -15 216.500 109.880   1
  -2   6  16 1494.78 281.680   1
  -2  -6  16 1264.70 241.620   1
  -4  -7 -12 11490.0 1233.20   1
  -4  -7 -12 12301.2 1150.15   1
   4  -7  12 11563.5 457.600   1
  -3 -14  -6 72003.8 1718.06   1
  -3 -14  -6 73478.4 1603.58   1
   2 -16  -3 52480.0 1192.64   1
  -2 -16   3 49698.2 1445.06   1
   4  -1  14 311.300 101.890   1
   4   1  14 228.390 64.4100   1
  -1  -7 -16 12797.8 1109.53   1
   1  -7  16 11536.5 599.330   1
  -2  -8  15 15958.2 813.000   1
   2  -8 -15 15283.7 786.370   1
  -5  -7  -9 1827.73 313.080   1
   5  -7   9 1737.29 269.760   1
  -5  -7  -9 1892.27 290.130   1
   5 -10  -6 7561.13 429.110   1
  -5 -10   6 8517.78 798.180   1
   0 -17   1 1096.36 217.860   1
   0 -17  -1 970.240 172.130   1
  -3 -15   3 2337.16 415.220   1
   3 -15  -3 2022.01 304.730   1
   3  -7  14 1304.18 244.740   1
  -3  -7 -14 1280.99 238.450   1
   1 -15   8 5598.71 672.000   1
  -1 -15  -8 5541.82 412.190   1
  -1 -15  -8 5720.71 552.050   1
  -1   5  17 2040.67 298.850   1
  -1  -5  17 1910.30 339.200   1
   2 -16   3 367.650 87.1800   1
  -2 -16  -3 629.400 147.430   1
  -2 -16  -3 749.490 169.630   1
  -4  -8  12 49420.6 1494.00   1
  -4   8  12 50802.1 1435.17   1
  -6  -3  -7 21192.4 1008.47   1
  -6   3  -7 21758.2 1024.36   1
  -6  -3  -7 21900.8 979.860   1
   5  -9   7 8288.66 301.180   1
  -5  -9  -7 9349.30 852.810   1
  -5  -9  -7 7987.19 634.740   1
  -3  -6  15 26937.0 1271.72   1
  -3   6  15 28308.3 902.240   1
   1 -14 -10 149247. 3062.39   1
  -1 -14  10 146037. 2887.99   1
  -2  -3  17 427.800 151.630   1
  -2   3  17 1170.77 225.530   1
   2   0  17 183.330 117.350   1
  -6  -7  -3 1986.18 226.770   1
  -6   7  -3 2225.08 301.880   1
  -6  -7  -3 3203.67 335.590   1
  -3  -3  16 3751.37 431.230   1
  -3   3  16 3432.80 419.870   1
   4 -13  -5 661.430 151.540   1
  -4 -13   5 610.810 170.190   1
   4   2  14 79404.4 1633.04   1
   4  -2  14 80299.4 1675.42   1
  -5   3  12 12615.9 520.660   1
  -5  -3  12 15749.7 1372.70   1
  -3 -15  -3 3851.62 461.800   1
   3 -15   3 2880.05 266.580   1
  -3 -15  -3 3253.18 369.390   1
  -5   8   9 7860.04 257.130   1
  -5  -8   9 7410.67 910.390   1
  -6   7   4 302.650 92.3800   1
  -6  -7   4 426.370 115.150   1
  -6   7   4 509.130 110.180   1
  -5 -11  -3 8720.93 917.910   1
  -5 -11  -3 7453.57 784.350   1
   5 -11   3 6977.83 186.450   1
   0 -17  -2 5100.46 318.100   1
   0 -17  -2 5527.00 493.200   1
   0 -17   2 5464.60 324.550   1
  -4 -11   9 2022.70 278.500   1
   4 -11  -9 1608.04 277.200   1
   2 -14  -9 64524.4 1450.08   1
  -2 -14   9 63854.6 1502.67   1
  -6   3   8 2852.75 305.960   1
  -6  -3   8 3123.33 299.050   1
   3  -5  15 262.980 116.610   1
  -3  -5 -15 455.670 150.680   1
   2  -1  17 1214.63 211.700   1
   2   1  17 949.190 213.160   1
  -1  -9 -15 12926.7 1067.54   1
   1  -9  15 11944.9 605.440   1
   3 -11  11 201.850 94.8700   1
  -3 -11 -11 286.840 110.200   1
  -3 -11 -11 -9.5700 118.250   1
   0   0  18 1367.09 307.740   1
  -2 -15   7 917.090 209.830   1
   2 -15  -7 763.590 168.610   1
  -3 -10 -12 28403.5 888.670   1
   3 -10  12 27479.6 898.550   1
  -3 -10 -12 26731.4 932.680   1
  -3  -8  14 6270.31 614.320   1
  -3   8  14 6659.21 681.820   1
  -5   7  10 6300.48 703.490   1
  -5  -7  10 6745.62 755.370   1
  -5 -11   4 1833.84 308.340   1
   5 -11  -4 1101.82 191.580   1
   0   1  18 2083.51 277.180   1
   0  -1  18 1824.06 368.510   1
   1 -16  -6 19393.4 939.020   1
  -1 -16   6 17225.0 913.970   1
  -1 -14 -10 6289.76 559.680   1
  -1 -14 -10 5507.11 432.900   1
   1 -14  10 7169.33 780.000   1
  -5  -4 -11 27110.5 960.910   1
   5  -4  11 27473.6 800.190   1
  -5  -4 -11 27147.8 938.050   1
  -5  -6 -10 4282.62 526.580   1
   5  -6  10 4315.61 179.910   1
  -5  -6 -10 4557.01 493.960   1
  -5  -9   8 1150.85 211.740   1
  -5   9   8 886.850 134.740   1
  -5   9   8 982.660 180.950   1
  -6  -5  -6 12.0200 41.3700   1
  -6   5  -6 217.640 71.1100   1
  -6  -5  -6 -9.5600 155.860   1
  -6  -6  -5 2222.37 275.270   1
  -6  -6  -5 2578.46 411.050   1
  -6   6  -5 1807.00 308.260   1
  -2 -16   4 35702.3 1356.11   1
   2 -16  -4 34381.6 1359.74   1
   1   5  17 2669.09 292.430   1
   1  -5  17 2481.98 293.530   1
   4 -12   7 80848.0 1602.63   1
  -4 -12  -7 77580.9 1672.54   1
  -4 -12  -7 81993.7 1749.38   1
  -1 -17   0 1417.52 246.930   1
   1 -17   0 1573.56 301.440   1
   3 -14  -7 15125.3 772.210   1
  -3 -14   7 14877.3 733.830   1
   0  -8  16 57837.9 1376.22   1
   0  -8 -16 55717.3 1242.06   1
   1 -16   6 109514. 2188.39   1
  -1 -16  -6 111761. 2261.31   1
  -1 -16  -6 107753. 2067.63   1
   2  -2  17 18850.7 936.680   1
   2   2  17 18416.6 1059.06   1
  -3 -15   4 3279.49 497.080   1
   3 -15  -4 3049.94 245.900   1
  -6  -5   7 11742.4 461.990   1
  -6   5   7 11673.0 481.090   1
  -6   6   6 11981.2 471.950   1
  -6  -6   6 12269.2 480.450   1
  -6   6   6 12672.4 542.570   1
  -2 -11  13 11218.2 761.260   1
   2 -11 -13 11165.0 944.800   1
   3   0  16 28.5200 68.0900   1
  -1 -17   1 354.370 167.790   1
  -6   8   0 12652.9 963.980   1
  -6  -8   0 14446.2 1456.36   1
  -6  -8   0 12953.5 590.900   1
  -6  -8   1 92823.3 1937.12   1
  -1 -17  -1 1078.77 195.380   1
  -1 -17  -1 771.050 181.270   1
   1 -17   1 804.510 183.120   1
  -3 -12 -10 60506.6 1320.86   1
  -3 -12 -10 60731.3 1322.89   1
   3 -12  10 61659.1 1283.12   1
  -3 -13   9 189.660 94.9300   1
   3 -13  -9 135.090 118.900   1
  -6   0  -8 157763. 3079.43   1
   2 -12 -12 9366.96 1105.31   1
  -2 -12  12 10022.0 1044.55   1
   0 -12 -13 3591.83 550.450   1
   0 -12  13 3325.93 472.520   1
  -2 -15  -7 9213.06 801.300   1
  -2 -15  -7 6197.41 485.170   1
   2 -15   7 8383.18 727.440   1
   0  -2  18 16603.4 1459.49   1
   0   2  18 14898.8 1444.30   1
   0 -17  -3 18597.9 839.280   1
   0 -17   3 21079.9 1005.53   1
   0 -17  -3 18026.0 895.230   1
   4  -3  14 136.620 71.6900   1
   3  -1  16 116.470 74.8700   1
   3   1  16 169.580 74.3300   1
  -3  -9 -13 4212.96 349.450   1
   3  -9  13 4290.09 359.210   1
  -3  -9 -13 4349.71 594.710   1
  -2 -16  -4 26202.6 456.890   1
  -2 -16  -4 28821.1 921.290   1
   0   6  17 4116.54 510.490   1
   0  -6  17 2651.97 409.220   1
  -2  -8 -15 196940. 3985.63   1
   2  -8  15 191675. 3663.11   1
   2 -14   9 4031.38 365.260   1
  -2 -14  -9 3881.76 335.340   1
  -2 -14  -9 5031.75 619.750   1
  -4 -13  -5 1507.30 291.650   1
   4 -13   5 1372.57 257.520   1
  -4 -13  -5 1661.13 293.970   1
   2  -6  16 5296.87 264.530   1
  -2  -6 -16 7540.07 945.880   1
  -6   1  -8 1211.00 198.100   1
  -6  -1  -8 1310.61 222.340   1
  -4  -5  14 749.820 194.290   1
  -4   5  14 593.210 129.710   1
  -5 -10  -6 26843.2 916.540   1
  -5 -10  -6 27072.1 896.240   1
   5 -10   6 27808.0 777.870   1
  -4   7  13 27497.3 871.540   1
  -4  -7  13 25972.5 561.230   1
  -6   8  -1 79499.1 1611.66   1
  -6  -8  -1 85723.0 2048.88   1
  -6  -8  -1 80352.5 1645.28   1
  -1   1  18 5521.11 557.740   1
  -1  -1  18 4656.13 480.240   1
  -6   0   9 101.640 66.4400   1
   0 -15  -9 6249.98 568.690   1
   0 -15   9 6677.94 855.210   1
   0 -11 -14 6406.11 800.070   1
   0 -11  14 6758.92 670.330   1
  -6  -8   2 40801.7 1243.78   1
  -6   8   2 38994.5 1024.96   1
  -6   8   2 39920.2 1171.44   1
  -6  -4  -7 2867.48 285.300   1
  -6  -4  -7 2223.92 256.270   1
  -6   4  -7 2676.31 333.430   1
  -2   4  17 1276.48 252.260   1
  -2  -4  17 1556.49 302.200   1
  -4   0  15 -49.800 167.860   1
   1 -17  -2 9383.06 342.840   1
   1 -17  -2 12315.2 1067.22   1
  -6  -7  -4 1013.82 175.040   1
  -6   7  -4 1023.12 211.450   1
  -6  -7  -4 1142.16 196.380   1
  -3   4  16 15824.8 831.370   1
  -3  -4  16 15992.9 1318.90   1
  -4 -10 -10 2518.25 313.400   1
   4 -10  10 2477.12 385.670   1
  -4 -10 -10 2527.30 333.230   1
  -3 -15  -4 3053.48 420.090   1
   3 -15   4 2131.11 266.860   1
  -3 -15  -4 3717.18 501.660   1
  -6   1   9 43038.2 1271.62   1
  -6  -1   9 42089.8 1287.86   1
  -4  -6 -13 6066.07 544.680   1
  -4  -6 -13 7013.89 823.260   1
   4  -6  13 5347.34 355.780   1
  -4 -14   0 26314.0 921.230   1
   4 -14   0 25239.9 1176.67   1
   0 -13 -12 2261.35 259.400   1
   0 -13  12 2404.74 293.280   1
  -5   6  11 30584.9 944.110   1
  -5  -6  11 31580.5 968.430   1
  -2 -10  14 37250.8 1169.16   1
   2 -10 -14 37992.1 1154.42   1
  -1 -17  -2 1279.17 202.190   1
   1 -17   2 726.040 195.230   1
  -1 -17  -2 882.880 175.450   1
  -5  -4  12 14964.7 1325.67   1
  -5   4  12 12394.6 555.470   1
  -5 -11  -4 980.360 176.680   1
  -5 -11  -4 806.110 187.630   1
   5 -11   4 665.220 166.760   1
  -4  -1  15 8025.60 700.600   1
  -4   1  15 8316.63 929.290   1
  -4 -14   1 26379.3 878.360   1
   4 -14  -1 25009.5 1106.87   1
  -6  -4   8 81581.8 1643.53   1
  -6   4   8 83403.8 1739.89   1
  -4  -9 -11 815.770 181.330   1
   4  -9  11 559.740 144.280   1
  -4  -9 -11 1013.38 187.900   1
   5   0  12 -64.170 59.4600   1
  -5   0 -12 98.1100 108.640   1
   1  -8 -16 14869.0 1604.81   1
  -1  -8  16 12506.7 541.030   1
  -6  -7   5 13132.3 699.400   1
  -6   7   5 14022.7 657.950   1
  -6   7   5 13600.6 291.870   1
   3  -2  16 9693.27 807.380   1
   3   2  16 8759.22 611.060   1
   0 -16   7 40708.9 1353.86   1
   0 -16  -7 37789.2 1144.85   1
   0 -16  -7 40657.2 1105.75   1
  -4 -14  -1 27334.6 978.480   1
  -4 -14  -1 28293.9 990.400   1
   4 -14   1 27234.4 833.370   1
  -6  -2  -8 47668.1 1715.41   1
  -6   2  -8 49053.3 1634.45   1
   6   2   8 48534.8 1284.16   1
   4 -12  -8 3926.06 369.520   1
  -4 -12   8 3515.04 417.760   1
   5  -1  12 12660.7 496.920   1
   5   1  12 12677.8 486.330   1
  -5  -1 -12 15348.4 1562.99   1
   2  -3  17 378.300 80.6300   1
   2   3  17 322.710 128.160   1
  -5 -10   7 284.680 122.820   1
   5 -10  -7 446.910 101.460   1
  -1   2  18 46193.8 1384.65   1
  -2 -13  11 9731.92 1138.88   1
   2 -13 -11 8582.67 839.590   1
  -3 -14  -7 14907.2 980.380   1
   3 -14   7 15027.8 823.800   1
  -3 -14  -7 16934.9 1301.68   1
  -5 -11   5 803.140 193.650   1
   5 -11  -5 901.640 164.190   1
   4 -13  -6 1936.86 289.650   1
  -4 -13   6 1972.03 225.640   1
   1 -12 -13 680.510 215.500   1
  -1 -12  13 899.260 188.200   1
  -1   6  17 82874.9 1753.74   1
  -6  -8  -2 1397.49 240.020   1
  -6   8  -2 1236.15 255.390   1
  -6  -8  -2 1070.85 273.760   1
  -4 -14   2 17372.1 1084.61   1
   4 -14  -2 21036.7 979.990   1
  -6   8   3 39088.0 1088.82   1
  -6  -8   3 40277.1 1261.26   1
  -6   8   3 40007.1 1082.90   1
  -2   7  16 1104.46 201.030   1
  -2  -7  16 1033.01 227.690   1
   0  -3  18 162.200 114.830   1
   0   3  18 177.750 115.130   1
  -6  -2   9 7724.80 690.800   1
  -6   2   9 7881.48 631.430   1
  -4 -11  -9 317.430 126.620   1
   4 -11   9 145.140 68.3700   1
  -4 -11  -9 -14.330 187.380   1
  -4  -2  15 333.420 134.290   1
   1 -11 -14 2679.06 252.380   1
  -1 -11  14 2472.62 439.010   1
   1  -1  18 4378.74 550.840   1
   1   1  18 4662.08 625.600   1
   2 -16  -5 138.360 82.4300   1
  -2 -16   5 291.640 174.300   1
   1 -17  -3 3402.35 338.580   1
  -1 -17   3 3218.21 402.280   1
   1 -17  -3 2554.52 194.010   1
  -2 -11 -13 336.520 162.590   1
   2 -11  13 144.790 89.3800   1
  -2 -11 -13 133.940 86.4100   1
  -5  -5 -11 5464.05 478.620   1
   5  -5  11 5518.17 150.000   1
  -5  -5 -11 6018.32 517.490   1
  -2 -12 -12 4831.39 415.530   1
  -2 -12 -12 5549.56 686.930   1
   2 -12  12 5044.11 582.980   1
   0 -17   4 2303.51 335.820   1
   0 -17  -4 2564.15 304.360   1
   0 -17  -4 2053.08 269.520   1
   1 -15  -9 5546.84 683.810   1
  -1 -15   9 6394.57 654.560   1
   0 -10 -15 1469.03 274.640   1
   0 -10  15 1465.90 237.360   1
   3 -15  -5 1465.61 274.670   1
  -3 -15   5 1916.50 324.400   1
   3  -6  15 2734.58 296.240   1
  -3  -6 -15 2420.33 309.600   1
   5   2  12 1027.35 198.630   1
   5  -2  12 1122.43 233.120   1
  -5  -2 -12 1629.27 255.010   1
  -4 -14  -2 793.380 201.550   1
  -4 -14  -2 970.710 165.160   1
   4 -14   2 653.540 161.440   1
  -1 -17  -3 1658.48 243.800   1
   1 -17   3 1564.85 273.760   1
  -1 -17  -3 1842.32 346.510   1
   3 -13   9 1736.90 313.170   1
  -3 -13  -9 1826.26 364.830   1
  -3 -13  -9 1820.88 380.470   1
  -4  -8 -12 53657.1 1196.03   1
   4  -8  12 55715.1 1168.50   1
  -4  -8 -12 54493.3 1257.11   1
   1 -13 -12 1383.81 282.440   1
  -1 -13  12 1990.30 254.040   1
   4  -4  14 103478. 2050.24   1
   4   4  14 95067.7 1885.46   1
  -1  -8 -16 132514. 2773.77   1
   1  -8  16 134278. 2659.22   1
  -3 -11  12 4993.66 508.150   1
   3 -11 -12 4760.18 378.220   1
  -3   7  15 695.980 188.140   1
  -3  -7  15 445.020 143.110   1
   5  -8   9 170.440 61.9500   1
  -5  -8  -9 361.890 80.2800   1
  -5  -8  -9 465.740 156.410   1
  -1 -12 -13 22774.5 1067.24   1
   1 -12  13 23566.2 1458.33   1
  -3  -8 -14 50374.2 1618.67   1
  -3  -8 -14 48399.1 1396.93   1
   3  -8  14 50050.5 1487.03   1
   3  -3  16 135.110 125.190   1
   3   3  16 133.910 64.5700   1
  -5 -12   0 26993.4 990.260   1
  -5 -12   0 25583.9 1279.16   1
   5 -12   0 24285.6 1089.68   1
  -5   0  13 959.330 204.520   1
   0 -14 -11 26875.3 1165.82   1
   0 -14  11 26187.4 738.120   1
  -5 -12   1 241.120 98.2300   1
   5 -12  -1 163.730 70.3400   1
   3 -10 -13 21633.7 1008.97   1
  -3 -10  13 20437.8 1094.80   1
   5  -9   8 402.340 109.620   1
  -5  -9  -8 558.820 138.050   1
  -5  -9  -8 765.640 174.550   1
  -4 -14   3 8875.59 1193.52   1
   4 -14  -3 7781.09 583.740   1
  -6   3  -8 325.250 109.050   1
  -6  -3  -8 536.950 138.010   1
  -2 -16  -5 93907.5 2770.17   1
  -2 -16  -5 94138.6 2825.44   1
   2 -16   5 97746.7 2904.50   1
  -6  -6  -6 99806.7 1905.31   1
  -6   6  -6 98176.7 1951.87   1
  -6  -6  -6 95371.4 2227.86   1
   1 -16  -7 10648.0 927.050   1
  -1 -16   7 10033.5 798.900   1
  -1 -15  -9 10191.8 295.560   1
   1 -15   9 12029.5 1390.05   1
  -1 -15  -9 12648.6 1294.91   1
   1   2  18 25567.2 1180.86   1
   1  -2  18 26169.7 805.320   1
  -1   3  18 3314.14 395.440   1
  -1  -3  18 2772.81 432.640   1
   1   6  17 101896. 3111.75   1
   1  -6  17 105301. 3357.47   1
   2  -9 -15 4457.02 573.860   1
  -2  -9  15 5376.40 687.770   1
  -5  -1  13 957.640 205.150   1
  -5   1  13 915.400 331.630   1
   2 -15  -8 1039.97 148.120   1
  -2 -15   8 1206.70 205.020   1
  -1 -11 -14 4451.71 414.130   1
   1 -11  14 4362.06 702.200   1
   4 -10 -11 1853.02 191.290   1
  -4 -10  11 2088.45 273.080   1
  -6   6   7 3641.34 1287.86   1
  -6   6   7 4481.30 383.190   1
  -6  -6   7 4064.06 447.280   1
  -5 -12  -1 765.360 205.510   1
  -5 -12  -1 818.340 207.340   1
   5 -12   1 659.010 155.940   1
  -6  -8  -3 15131.5 812.620   1
  -6  -8  -3 16323.1 755.220   1
   2 -10  14 8783.96 1136.30   1
  -2 -10 -14 9075.36 718.720   1
  -3 -12  11 11820.0 594.070   1
   3 -12 -11 11721.7 1313.55   1
  -6   3   9 33114.9 1147.00   1
  -6  -3   9 31993.7 1100.45   1
  -2 -13 -11 215.230 104.390   1
  -2 -13 -11 300.650 90.2100   1
   2 -13  11 376.790 123.500   1
  -1 -13 -12 6505.43 2168.41   1
   1 -13  12 5505.25 687.800   1
  -6   5  -7 15666.9 1226.55   1
  -6  -5  -7 13382.9 613.330   1
  -6  -5  -7 13593.6 679.650   1
  -6  -8   4 470.850 102.830   1
  -6   8   4 665.410 148.110   1
  -6   8   4 402.340 107.630   1
  -5 -12   2 193.580 66.3100   1
   5 -12  -2 -9.8600 46.0800   1
  -2  -5  17 3182.14 548.750   1
  -2   5  17 3191.68 518.130   1
  -4  -3  15 4956.96 721.010   1
  -4   3  15 5427.80 674.000   1
   5  -7  10 1033.21 161.880   1
  -5  -7 -10 1208.30 172.280   1
  -5  -7 -10 1076.21 143.660   1
  -1 -16  -7 26427.3 894.930   1
   1 -16   7 29142.1 1055.04   1
  -1 -16  -7 25963.3 956.270   1
   3 -15   5 19977.9 873.470   1
  -3 -15  -5 17215.3 794.670   1
  -3 -15  -5 18362.7 841.920   1
   2   4  17 26601.8 1086.18   1
   2  -4  17 21850.7 938.690   1
   1 -10 -15 13073.5 960.800   1
  -1 -10  15 14596.2 1577.58   1
  -4  -9  12 5546.39 523.150   1
  -4   9  12 4440.72 432.140   1
  -6  -7  -5 956.900 126.430   1
  -6  -7  -5 1254.02 152.330   1
   4 -13   6 3949.53 547.490   1
  -4 -13  -6 4417.70 550.960   1
  -4 -13  -6 4466.44 493.890   1
  -3   5  16 214.610 100.170   1
  -3  -5  16 241.740 90.2700   1
  -5 -11  -5 1111.26 167.450   1
  -5 -11  -5 1434.05 225.390   1
   5 -11   5 871.840 202.990   1
  -5   5  12 2416.73 325.060   1
  -5  -5  12 2537.95 333.560   1
  -6  -5   8 5631.24 538.930   1
  -6   5   8 5004.99 576.640   1
   3 -14  -8 27396.9 983.050   1
  -3 -14   8 27206.3 1001.96   1
   5  -3  12 561.680 166.380   1
   5   3  12 753.040 166.860   1
  -5  -3 -12 695.060 176.620   1
  -4  -6  14 48631.8 1593.78   1
  -4   6  14 48001.8 1619.53   1
  -5  -8  10 792.250 186.240   1
  -5   8  10 538.720 135.930   1
  -6   7   6 7230.03 459.610   1
  -6   7   6 8083.17 240.560   1
  -6  -7   6 8080.58 804.750   1
  -4 -14  -3 15238.3 708.810   1
  -4 -14  -3 14665.2 706.510   1
   4 -14   3 16643.8 727.250   1
   0   4  18 17711.0 1464.39   1
   0  -4  18 15810.5 889.220   1
   4 -11 -10 43389.3 1437.81   1
  -4 -11  10 42390.4 1494.95   1
  -5  -2  13 2016.79 378.750   1
  -5   2  13 1645.63 261.150   1
   1 -17  -4 17116.9 1497.09   1
  -1 -17   4 13614.3 923.740   1
   1 -17  -4 13461.8 547.920   1
  -5   9   9 14586.3 661.770   1
  -5  -9   9 14655.0 712.670   1
  -4 -12  -8 227.260 102.080   1
  -4 -12  -8 46.0100 81.5700   1
   4 -12   8 189.700 96.9800   1
  -2 -14  10 7691.53 992.740   1
   2 -14 -10 6616.72 675.380   1
  -5 -12  -2 102810. 3392.19   1
  -5 -12  -2 110250. 3269.48   1
   5 -12   2 104490. 3043.45   1
   1 -14 -11 39866.0 1409.70   1
  -1 -14  11 39881.9 1498.15   1
   0  -7  17 3504.32 1210.41   1
  -5 -10  -7 21221.6 838.500   1
  -5 -10  -7 20237.3 785.920   1
   5 -10   7 21013.9 690.710   1
   1 -17   4 8291.70 692.450   1
  -1 -17  -4 7246.86 609.440   1
  -1 -17  -4 7888.69 800.630   1
  -3  -9  14 4603.65 687.170   1
   3  -9 -14 3934.45 503.880   1
  -2  -7 -16 5365.29 737.770   1
   2  -7  16 5266.69 424.090   1
   5 -11  -6 347.450 99.3000   1
  -5 -11   6 349.100 126.830   1
  -2 -15  -8 1194.56 171.480   1
  -2 -15  -8 979.590 297.050   1
   2 -15   8 960.500 231.530   1
   1   3  18 1881.53 294.660   1
   1  -3  18 2056.17 340.420   1
  -5 -12   3 1387.56 245.950   1
   5 -12  -3 1579.66 205.330   1
   4 -14  -4 11716.7 1027.79   1
  -4 -14   4 11572.7 578.900   1
   0 -17  -5 2822.66 430.460   1
   0 -17   5 3340.19 466.460   1
   0 -17  -5 3179.97 434.960   1
   1 -10  15 1992.49 319.880   1
  -1 -10 -15 1859.78 233.460   1
   3  -4  16 6521.57 2143.13   1
   3   4  16 8647.33 1013.74   1
   4  -7  13 158.560 52.7700   1
  -4  -7 -13 186.080 70.8300   1
  -4  -7 -13 42.9300 55.2600   1
  -5  -7  11 2390.74 348.680   1
  -5   7  11 2299.17 319.570   1
  -3   0  17 25604.4 986.550   1
   0  -9  16 1859.95 367.010   1
   0  -9 -16 1738.85 216.530   1
   2 -16  -6 2408.10 355.490   1
  -2 -16   6 2082.81 349.850   1
   4 -13  -7 184.140 81.2400   1
  -4 -13   7 286.090 72.7800   1
  -6  -4  -8 80946.9 2345.78   1
  -6   4  -8 81457.6 2439.12   1
  -6  -4  -8 82659.1 2688.72   1
  -6   0  -9 286.230 115.490   1
  -4   8  13 1024.64 125.860   1
  -4  -8  13 608.950 188.680   1
  -1   4  18 507.330 169.780   1
   3 -15  -6 2344.47 313.300   1
  -3 -15   6 2841.11 388.300   1
  -4  -5 -14 1083.47 180.720   1
   4  -5  14 876.770 207.920   1
  -6   9   0 21427.6 815.180   1
  -6  -9   0 20636.9 783.140   1
  -6  -9   0 19647.7 954.470   1
  -1 -14 -11 13251.3 1036.11   1
  -1 -14 -11 11942.8 625.590   1
   1 -14  11 12465.8 1434.32   1
   3 -13 -10 7158.72 722.930   1
  -3 -13  10 8127.55 767.250   1
  -3   1  17 13526.7 688.660   1
  -3  -1  17 16045.2 1489.82   1
  -5 -10   8 32600.6 1301.21   1
   5 -10  -8 31750.2 1146.97   1
   0 -16  -8 1244.66 138.960   1
   0 -16   8 1568.71 229.410   1
   0 -16  -8 1029.51 149.880   1
  -6  -1  -9 4431.66 456.140   1
  -6   1  -9 4495.73 306.100   1
   6   1   9 3554.61 1168.18   1
  -2   0  18 3843.61 413.340   1
  -3 -16   0 84910.0 2573.42   1
   3 -16   0 85775.1 2635.67   1
  -6  -8  -4 9279.61 953.420   1
  -6  -8  -4 7316.96 686.060   1
  -6   4   9 8261.74 250.890   1
  -6  -4   9 7861.49 340.810   1
   3 -11  12 7483.05 600.670   1
  -3 -11 -12 8347.45 923.300   1
  -3 -11 -12 7918.62 733.370   1
  -5  -6 -11 8023.69 717.570   1
   5  -6  11 8267.50 181.970   1
  -5  -6 -11 7721.06 480.200   1
  -5   3  13 220.020 79.8100   1
  -5  -3  13 457.650 168.240   1
   2  -9  15 759.850 177.170   1
  -2  -9 -15 334.650 113.370   1
  -1   7  17 2412.01 329.510   1
  -1  -7  17 1913.36 318.730   1
   3 -16  -1 128.930 77.8600   1
  -3 -16   1 102.530 82.1000   1
  -6   0  10 196776. 63354.3   1
  -4  -4  15 736.020 202.390   1
  -4   4  15 464.030 185.510   1
  -2 -17   0 1339.88 169.920   1
   2 -17   0 1131.48 160.230   1
  -6   8   5 29317.4 968.950   1
  -6  -8   5 28837.2 1002.42   1
  -6   8   5 31459.0 1042.46   1
   4   0  15 5.01000 51.8700   1
  -2   1  18 10938.5 3726.50   1
  -2  -1  18 12161.7 1271.39   1
  -2 -14 -10 3088.43 501.570   1
  -2 -14 -10 3272.08 355.400   1
   2 -14  10 3111.15 464.400   1
  -6  -9  -1 1837.95 297.970   1
  -6  -9  -1 2402.08 371.900   1
  -3 -14  -8 73186.1 2224.35   1
   3 -14   8 77702.4 2344.37   1
  -3 -14  -8 70288.4 2226.88   1
  -6   9   2 7231.66 182.430   1
  -6   9   2 8032.11 493.730   1
  -3 -16  -1 10688.5 359.990   1
   3 -16   1 10599.3 1142.53   1
  -3 -16  -1 10258.3 688.890   1
  -2 -17   1 656.180 173.050   1
   2 -17  -1 207.000 97.8700   1
   0 -15  10 -8.1700 133.570   1
   0 -15 -10 -86.100 126.390   1
  -5 -12  -3 745.190 212.950   1
  -5 -12  -3 1168.74 194.710   1
   5 -12   3 501.170 137.850   1
  -6   1  10 4260.75 517.000   1
  -6  -1  10 4320.33 458.090   1
   4 -12  -9 102473. 3024.16   1
  -4 -12   9 96302.3 3102.51   1
   5  -4  12 2756.27 323.910   1
  -5  -4 -12 2737.14 506.500   1
  -4 -14  -4 21812.6 1153.66   1
   4 -14   4 25199.4 875.250   1
  -4 -14  -4 23852.1 1230.76   1
   4  -1  15 579.430 149.400   1
   4   1  15 344.080 104.960   1
   2 -17   1 3227.52 540.940   1
  -2 -17  -1 3458.81 473.000   1
  -2 -17  -1 3703.96 449.440   1
  -2 -16  -6 99953.2 3080.59   1
   2 -16   6 104357. 3090.00   1
  -2 -16  -6 99164.5 2917.28   1
  -3 -12 -11 36096.0 1369.77   1
   3 -12  11 35782.1 1236.80   1
  -3 -12 -11 36797.0 1301.06   1
  -7   0   1 85696.7 2703.52   1
  -7   0   0 92.9700 88.4800   1
   3 -10  13 540.200 132.970   1
  -3 -10 -13 353.780 138.110   1
  -3 -10 -13 145.370 86.7800   1
  -3  -2  17 13859.9 1363.95   1
  -3   2  17 12126.0 929.960   1
   3  -7  15 136.250 55.8300   1
  -3  -7 -15 189.400 58.0800   1
   1  -9 -16 1699.49 224.460   1
  -1  -9  16 1400.46 256.240   1
  -3 -16   2 36916.9 1465.39   1
   3 -16  -2 39210.1 1517.52   1
   2   5  17 123.260 50.6600   1
   2  -5  17 88.2400 56.7600   1
  -6  -2  -9 4112.98 475.750   1
  -6   2  -9 4629.71 487.820   1
   6   2   9 3774.02 290.100   1
  -2  -8  16 1499.30 333.350   1
  -2   8  16 872.580 191.460   1
   5 -12  -4 1028.54 147.040   1
  -5 -12   4 1422.31 160.380   1
  -7   1   1 6110.46 749.880   1
  -7  -1   1 5652.70 493.710   1
  -7   1   0 26736.3 1112.62   1
  -7  -1   0 27868.3 1087.50   1
   1 -17  -5 12175.4 791.790   1
  -1 -17   5 14691.2 1528.57   1
   2 -17  -2 4372.85 446.290   1
  -2 -17   2 4501.90 486.350   1
  -7   0   2 111.510 95.8500   1
  -2   2  18 2232.04 356.760   1
  -2  -2  18 2186.33 311.610   1
   1  -4  18 19129.7 920.370   1
   1   4  18 20593.6 841.540   1
  -7   0  -1 78926.6 2525.18   1
   0  -5  18 841.500 207.160   1
   0   5  18 839.150 187.180   1
  -3 -15  -6 800.690 237.270   1
  -3 -15  -6 757.650 185.190   1
   3 -15   6 641.160 143.830   1
  -6  -6  -7 838.370 191.220   1
  -6  -6  -7 1033.00 135.150   1
   3 -16   2 1478.58 211.300   1
  -3 -16  -2 1746.87 234.170   1
  -3 -16  -2 1974.11 273.100   1
  -6  -9  -2 7609.09 865.890   1
  -6  -9  -2 9627.72 845.000   1
  -6  -2  10 145492. 4239.97   1
  -6   2  10 146466. 4257.61   1
  -2   6  17 65290.9 2195.09   1
  -2  -6  17 64265.0 2030.90   1
  -4 -10 -11 13150.3 721.990   1
  -4 -10 -11 13508.3 1138.36   1
   4 -10  11 14029.0 645.220   1
   1 -17   5 207.870 107.240   1
  -1 -17  -5 207.700 120.390   1
  -1 -17  -5 108.730 67.5900   1
  -6  -7  -6 232.580 101.810   1
  -6  -7  -6 90.3700 45.3300   1
  -7  -1   2 8710.47 146.510   1
  -7   1   2 9926.76 787.440   1
  -7  -1   2 10326.4 875.080   1
   2 -17   2 1348.39 204.270   1
  -2 -17  -2 1230.52 185.860   1
  -2 -17  -2 1317.59 153.620   1
   4   2  15 12252.8 1095.80   1
   4  -2  15 10153.6 277.660   1
  -5 -11  -6 6527.60 2189.11   1
   5 -11   6 6076.59 158.150   1
  -5 -11  -6 6345.25 2116.99   1
  -6   9   3 960.560 180.550   1
  -6   9   3 944.650 128.200   1
  -6  -9   3 1275.44 190.280   1
  -7  -1  -1 1083.67 174.940   1
  -7   1  -1 1213.34 201.930   1
  -3  -6  16 12448.6 986.340   1
  -3   6  16 12578.5 1295.85   1
   4 -14  -5 44230.8 1561.77   1
  -4 -14   5 45789.5 1460.59   1
  -2 -12  13 18016.1 1611.93   1
   2 -12 -13 15895.0 1157.50   1
   1  -7  17 249.150 114.270   1
  -1  -7 -17 211.840 119.140   1
  -1 -16   8 33822.2 1231.26   1
   1 -16  -8 30863.8 1354.09   1
  -5  -6  12 44299.3 1533.52   1
  -5   6  12 44251.1 1441.00   1
  -3   8  15 7675.87 773.170   1
  -3  -8  15 7141.16 784.900   1
  -6  -6   8 29863.3 1112.00   1
  -6   6   8 30568.2 1046.28   1
  -6  -7   7 9423.83 416.220   1
  -6   7   7 9034.73 328.420   1
  -6   7   7 9073.32 228.610   1
  -4 -11 -10 293.280 99.8000   1
   4 -11  10 420.510 110.860   1
  -4 -11 -10 305.550 139.530   1
  -7   2   1 55372.7 1888.94   1
  -7  -2   1 49623.1 1432.14   1
  -7  -2   1 55699.1 1740.12   1
  -7   2   0 464.410 202.960   1
  -7  -2   0 176.540 184.700   1
   2 -11 -14 2534.97 378.250   1
  -2 -11  14 2993.70 438.700   1
  -4 -13  -7 5454.17 233.350   1
   4 -13   7 6832.33 548.840   1
  -4 -13  -7 6577.81 2205.02   1
   1 -15 -10 862.330 187.560   1
  -1 -15  10 725.380 162.100   1
   3 -16  -3 23473.8 937.990   1
  -3 -16   3 22607.1 862.850   1
  -4  -9 -12 76.6000 51.6400   1
  -4  -9 -12 -65.180 141.380   1
   4  -9  12 128.860 75.1400   1
   3   5  16 260.240 81.5800   1
   3  -5  16 226.750 90.9900   1
  -1  -9 -16 1617.80 214.560   1
   1  -9  16 1540.08 239.360   1
   0 -12 -14 15692.8 778.030   1
   0 -12  14 20520.6 1916.81   1
  -5  -4  13 1515.71 195.630   1
  -5   4  13 1634.80 231.650   1
   1 -16   8 19802.9 1846.70   1
  -1 -16  -8 20105.0 6567.06   1
  -1 -16  -8 18336.1 910.440   1
  -7   0   3 18996.6 988.570   1
  -7   0   3 15591.6 626.150   1
  -3  -3  17 274.940 126.460   1
  -3   3  17 222.070 82.8400   1
   0 -17  -6 2529.76 422.260   1
   0 -17  -6 3298.59 668.900   1
   0 -17   6 3356.20 468.610   1
   2 -15  -9 6963.77 757.340   1
  -2 -15   9 7863.12 836.350   1
  -3 -13 -10 47.9800 68.0000   1
   3 -13  10 125.380 58.6900   1
  -3 -13 -10 178.840 60.4600   1
  -5  -9  -9 12595.1 1141.18   1
  -5  -9  -9 12125.6 963.720   1
   5  -9   9 11557.4 499.700   1
  -7   0  -2 118.760 104.200   1
  -6  -5  -8 7641.72 246.120   1
  -6  -5  -8 7759.95 936.720   1
  -2 -13  12 1846.42 285.380   1
   2 -13 -12 2332.40 340.210   1
   0 -13 -13 332.560 132.960   1
   0 -13  13 152.160 91.9500   1
  -5 -11   7 4071.57 468.620   1
   5 -11  -7 3788.81 498.930   1
  -4  -7  14 208.180 79.3000   1
  -4   7  14 367.290 127.560   1
  -7  -2   2 6337.13 2131.68   1
  -7  -2   2 5260.47 127.640   1
  -7   2   2 5916.05 696.520   1
  -6  -3  -9 2089.90 263.820   1
  -6   3  -9 2462.58 309.530   1
   6   3   9 1631.22 170.030   1
  -1  -5  18 311.380 136.840   1
  -1   5  18 272.390 115.000   1
  -7  -2  -1 76304.1 2520.18   1
  -7   2  -1 75225.2 2340.35   1
  -3  -9 -14 3757.93 534.970   1
  -3  -9 -14 4033.46 407.320   1
   3  -9  14 3520.39 1231.54   1
  -2 -17   3 2957.49 553.100   1
   2 -17  -3 2362.24 341.010   1
  -7   1   3 273.500 146.010   1
  -7  -1   3 336.440 81.4600   1
  -7  -1   3 500.740 150.560   1
  -5 -12  -4 32093.8 1171.83   1
  -5 -12  -4 31741.8 1265.52   1
   5 -12   4 31262.0 1111.37   1
  -5  -8 -10 8319.70 1041.86   1
  -5  -8 -10 9715.65 941.450   1
   5  -8  10 8509.77 253.460   1
  -7  -1  -2 12569.0 1063.39   1
  -7   1  -2 12255.9 1030.96   1
  -2  -3  18 314.520 135.160   1
  -2   3  18 281.130 224.350   1
  -6  -8  -5 270.300 49.3100   1
  -6  -8  -5 322.650 136.720   1
   5   0  13 135162. 3935.31   1
  -6  -5   9 12430.0 736.780   1
  -6   5   9 12665.6 625.950   1
  -1 -15 -10 1205.77 159.160   1
   1 -15  10 964.700 144.160   1
  -1 -15 -10 1179.42 154.040   1
  -3 -16  -3 21337.7 829.110   1
   3 -16   3 22792.2 903.410   1
  -3 -16  -3 21555.0 845.620   1
  -6  -3  10 813.530 198.380   1
  -6   3  10 1068.25 173.640   1
  -4   5  15 6183.51 760.470   1
  -4  -5  15 6009.52 692.540   1
   3 -14  -9 43588.2 1382.85   1
  -3 -14   9 42626.1 1588.36   1
  -2 -17  -3 8768.70 573.860   1
   2 -17   3 7880.67 789.930   1
  -2 -17  -3 8381.39 343.720   1
   2   0  18 140394. 4139.89   1
  -6  -9  -3 664.170 164.130   1
  -6  -9  -3 1001.27 175.210   1
  -6  -8   6 1611.94 224.540   1
  -6   8   6 1209.61 179.210   1
  -6   8   6 1243.11 169.310   1
   4  -3  15 978.970 153.560   1
   4   3  15 1197.10 141.420   1
   0 -18   0 41524.7 1901.18   1
   5   1  13 427.750 152.030   1
   5  -1  13 130.720 72.3100   1
  -4  -6 -14 115237. 3422.86   1
  -4  -6 -14 123956. 3679.16   1
   4  -6  14 116445. 3425.18   1
   2 -16  -7 5294.79 459.460   1
  -2 -16   7 5514.64 435.930   1
  -6   9   4 1212.35 198.740   1
  -6  -9   4 1559.10 292.750   1
  -6   9   4 1297.89 192.410   1
   0 -11 -15 461.370 103.320   1
   0 -11  15 744.690 179.370   1
   3 -15  -7 2593.53 378.830   1
  -3 -15   7 3244.69 460.770   1
   5 -12  -5 2768.32 323.300   1
  -5 -12   5 3605.25 1272.92   1
  -4 -14  -5 21618.4 805.730   1
  -4 -14  -5 22232.7 851.010   1
   4 -14   5 22391.5 804.430   1
  -5 -10  -8 312.210 158.620   1
   5 -10   8 199.410 56.4600   1
  -5 -10  -8 317.050 122.070   1
  -5  -5 -12 4542.01 565.340   1
   5  -5  12 3910.86 352.570   1
  -5  -5 -12 4904.46 423.510   1
   2   1  18 2593.20 396.590   1
   2  -1  18 2868.86 539.950   1
  -7  -3   1 290.950 141.250   1
  -7   3   1 90.6200 91.7100   1
  -7  -3   1 236.240 41.0600   1
  -7  -3   0 20942.1 674.110   1
  -7  -3   0 24133.3 2012.85   1
  -7   3   0 22953.8 868.490   1
  -2 -10  15 116099. 3496.13   1
   2 -10 -15 112030. 3388.56   1
   0  -8  17 489.980 189.330   1
   0  -8 -17 932.670 330.240   1
   4 -12   9 64599.5 1932.75   1
  -4 -12  -9 63591.8 2086.01   1
  -4 -12  -9 64347.8 2197.06   1
  -7  -2   3 4626.97 495.200   1
  -7   2   3 5416.91 477.360   1
  -7  -2   3 4252.46 170.240   1
  -7  -2  -2 496.970 149.610   1
  -7   2  -2 445.330 130.570   1
  -2  -8 -16 26633.6 1074.91   1
   2  -8  16 25038.5 965.130   1
   4 -13  -8 418.190 114.630   1
  -4 -13   8 441.200 115.410   1
   1 -12 -14 12909.4 1620.49   1
  -1 -12  14 13692.4 1409.70   1
  -5  -9  10 28616.7 1036.93   1
  -5   9  10 28937.6 1062.06   1
  -4   0  16 18351.1 1630.89   1
  -2 -12 -13 183355. 59034.4   1
   2 -12  13 194011. 62466.7   1
  -2 -12 -13 174633. 56241.4   1
   0 -14 -12 11684.9 1105.62   1
   0 -14  12 11510.1 3907.21   1
   3   0  17 143646. 4206.69   1
  -2 -15  -9 2715.11 348.410   1
   2 -15   9 2223.81 312.060   1
  -2 -15  -9 2325.72 321.300   1
  -1 -13  13 214.980 83.7400   1
   1 -13 -13 619.630 223.720   1
   0   0  19 131.820 66.7700   1
   3 -11 -13 15887.4 1218.38   1
  -3 -11  13 14269.6 1197.89   1
  -7   0   4 201.210 68.5900   1
  -7   0   4 50.6100 34.6700   1
   3 -16  -4 21066.2 854.410   1
  -3 -16   4 19311.1 876.150   1
  -7  -3   2 7624.36 640.810   1
  -7   3   2 7394.33 683.150   1
  -7  -3   2 6562.97 2128.31   1
  -4 -10  12 46009.6 1635.27   1
   4 -10 -12 44372.2 1497.19   1
   1   5  18 1140.54 203.050   1
   1  -5  18 1559.84 218.120   1
  -7   3  -1 1788.26 260.940   1
  -7  -3  -1 2178.78 280.270   1
   5  -2  13 35160.9 1193.74   1
   5   2  13 31883.4 1082.14   1
  -5  -2 -13 32440.6 1152.57   1
  -4  -1  16 904.570 230.840   1
  -4   1  16 771.310 197.610   1
  -1 -17   6 2995.05 386.080   1
   1 -17  -6 2692.72 470.830   1
  -4  -8 -13 11086.6 3640.82   1
   4  -8  13 10191.9 296.490   1
  -4  -8 -13 10874.9 3619.77   1
  -7   0  -3 46493.5 1608.52   1
  -5  -8  11 42945.8 13854.6   1
  -5   8  11 44140.2 1470.36   1
  -5  -7 -11 269.500 119.840   1
   5  -7  11 122.580 40.2900   1
  -5  -7 -11 193.140 86.3700   1
  -3 -12  12 1099.61 183.370   1
   3 -12 -12 724.750 155.880   1
   3   1  17 480.960 163.870   1
   3  -1  17 328.620 155.850   1
   0  -1  19 5160.84 530.860   1
   0   1  19 4599.54 392.500   1
   0 -18  -2 37623.7 1709.71   1
   0 -18   2 36728.5 1392.68   1
   0 -18  -2 34008.1 1187.74   1
   4 -11 -11 836.270 180.550   1
  -4 -11  11 1127.69 195.300   1
   2   2  18 150059. 4493.63   1
   2  -2  18 161331. 51948.2   1
  -7  -1   4 195.530 84.9000   1
  -7   1   4 255.280 68.8200   1
  -7   1   4 134.950 25.9200   1
  -7  -1   4 199.560 44.8200   1
   2   6  17 18684.9 1348.20   1
   2  -6  17 16558.8 745.770   1
   2 -11  14 287.880 145.880   1
  -2 -11 -14 447.470 123.590   1
  -2 -16  -7 82742.3 2453.97   1
  -2 -16  -7 85144.9 2579.98   1
   2 -16   7 82218.1 2507.54   1
  -2 -17   4 12779.8 1494.82   1
   2 -17  -4 12122.5 789.940   1
  -7   1  -3 6419.15 2165.92   1
  -7  -1  -3 7204.64 626.790   1
  -4 -15   0 4232.03 460.500   1
   4 -15   0 3438.96 414.740   1
  -2 -14  11 20640.9 1891.59   1
   2 -14 -11 19321.4 1354.05   1
  -2 -13 -12 3100.89 387.480   1
   2 -13  12 2991.47 504.350   1
  -2 -13 -12 3329.78 413.380   1
  -5 -10   9 8357.71 972.510   1
  -4 -14   6 4360.80 542.330   1
   4 -14  -6 4167.07 396.550   1
  -3   4  17 17982.7 829.250   1
  -3  -4  17 17710.0 824.740   1
  -4 -15   1 1015.99 198.810   1
   4 -15  -1 624.210 163.010   1
  -1 -17  -6 7025.55 1145.26   1
   1 -17   6 6544.63 2192.37   1
  -1 -17  -6 5852.80 432.850   1
  -1 -11  15 5612.69 758.730   1
   1 -11 -15 6069.22 590.100   1
  -6  -4  -9 1377.57 183.690   1
  -6  -4  -9 1666.86 219.800   1
  -5   0  14 249.580 101.840   1
   0  -6  18 8410.91 321.990   1
   0   6  18 12003.1 1236.27   1
   0 -16   9 30950.8 1121.80   1
   0 -16  -9 30117.0 1083.76   1
  -1  -8  17 10607.8 712.030   1
  -3 -10  14 1330.64 240.590   1
   3 -10 -14 1355.63 177.910   1
  -1 -12 -14 70325.6 2154.82   1
   1 -12  14 72212.9 2367.27   1
  -4 -15  -1 9676.41 335.090   1
  -4 -15  -1 9273.64 569.630   1
   4 -15   1 10255.1 270.040   1
  -2   4  18 563.250 238.180   1
  -2  -4  18 189.050 113.790   1
  -4   9  13 2716.43 338.000   1
  -4  -9  13 2863.06 459.730   1
  -5   1  14 1420.48 229.930   1
  -5  -1  14 1153.49 232.220   1
  -4  -2  16 15785.4 1522.13   1
  -4   2  16 13732.1 1359.29   1
   1 -13  13 1912.37 281.730   1
  -1 -13 -13 2208.92 306.910   1
   3 -16   4 12051.1 891.710   1
  -3 -16  -4 12673.2 642.530   1
  -3 -16  -4 13869.0 1178.50   1
  -3 -15  -7 5496.77 506.990   1
   3 -15   7 4662.67 469.640   1
  -3 -15  -7 5264.11 606.580   1
   5 -13   0 797.800 170.020   1
  -5 -13   0 1309.06 238.890   1
  -5 -13   0 1064.57 216.630   1
  -5   5  13 2702.98 423.760   1
  -5  -5  13 2897.25 503.720   1
  -2 -17  -4 3655.76 1234.52   1
   2 -17   4 3467.69 1204.15   1
  -2 -17  -4 3965.42 470.570   1
  -1   0  19 53846.6 1783.25   1
   1 -18   0 28676.2 1053.18   1
   1 -18   0 27369.4 900.130   1
  -1 -18   0 26967.5 1032.66   1
   3  -2  17 42940.1 13845.4   1
   3   2  17 38245.2 1433.71   1
  -7  -3   3 3147.88 386.620   1
  -7  -3   3 1555.18 283.170   1
  -7   3   3 2695.58 394.610   1
   0  -2  19 1818.67 349.950   1
   0   2  19 2124.79 276.200   1
   5 -13  -1 3822.44 366.830   1
  -5 -13   1 4272.12 558.760   1
  -6   4  10 71986.3 2150.53   1
  -6  -4  10 67277.7 2038.83   1
  -7   3  -2 16450.3 1385.25   1
  -7  -3  -2 15707.1 1267.60   1
   4 -15  -2 6318.79 2152.99   1
  -4 -15   2 7606.08 840.490   1
  -7   2   4 8218.31 295.700   1
  -7  -2   4 7950.77 233.380   1
  -6   0 -10 17436.1 805.200   1
   4  -4  15 65.0300 44.2300   1
   4   4  15 192.220 46.7300   1
  -3 -14  -9 17328.2 982.130   1
   3 -14   9 16451.9 791.470   1
  -3 -14  -9 17015.5 763.060   1
  -1 -14  12 55336.3 1992.52   1
   1 -14 -12 55362.6 1734.83   1
  -6  -9  -4 583.240 138.820   1
  -6  -9  -4 577.620 163.290   1
   1 -18  -1 48122.8 1546.77   1
   1 -18  -1 46028.4 1343.05   1
  -1 -18   1 48641.0 1702.03   1
  -7  -2  -3 26507.2 2149.04   1
  -7   2  -3 22958.6 929.050   1
  -5 -12  -5 2313.43 464.550   1
   5 -12   5 1554.49 271.910   1
  -5 -12  -5 2556.08 480.560   1
  -6  -7  -7 4825.51 418.420   1
  -6  -7  -7 4325.57 690.270   1
  -1  -1  19 9856.29 1036.42   1
  -1   1  19 9891.37 1072.92   1
   5 -11   7 4103.25 366.130   1
  -5 -11  -7 4320.26 440.200   1
  -5 -11  -7 5060.65 565.200   1
  -1 -18  -1 3931.32 434.450   1
   1 -18   1 3109.51 397.730   1
  -1 -18  -1 3066.31 437.520   1
   0 -10  16 7570.03 425.560   1
   0 -10 -16 8129.76 665.470   1
  -2  -7  17 224.960 122.260   1
  -2   7  17 383.830 112.570   1
   3  -8  15 635.730 151.490   1
  -3  -8 -15 943.880 211.980   1
  -6  -9   5 6164.20 813.780   1
  -6   9   5 5873.87 447.970   1
  -6   9   5 5406.91 162.290   1
  -5 -13  -1 8410.22 887.830   1
   5 -13   1 7248.21 198.950   1
  -5 -13  -1 7168.11 741.660   1
  -6  -1 -10 506.830 144.700   1
  -6   1 -10 748.110 209.090   1
   6   1  10 497.430 143.280   1
   3 -13 -11 4216.97 482.260   1
  -3 -13  11 5864.91 704.330   1
  -5  -3 -13 382.280 115.020   1
   5  -3  13 559.110 200.870   1
   5   3  13 528.190 126.510   1
  -3  -7  16 8114.24 957.640   1
  -3   7  16 8135.20 1068.65   1
   0 -18  -3 48343.3 1649.08   1
   0 -18   3 48860.4 1580.61   1
   0 -18  -3 47974.5 1423.53   1
  -7  -4   1 26274.6 980.770   1
  -7   4   1 26493.3 935.770   1
  -7  -4   1 25177.5 824.100   1
   3  -6  16 362.420 119.780   1
  -3  -6 -16 345.270 90.7900   1
  -7   4   0 2347.87 432.160   1
  -7  -4   0 2694.40 373.680   1
  -7  -4   0 2287.89 305.460   1
  -4 -12  10 889.520 222.540   1
   4 -12 -10 594.160 144.790   1
  -6 -10   0 43416.5 1561.82   1
  -6 -10   0 42742.6 1486.58   1
  -5  -7  12 7917.12 766.620   1
  -5   7  12 7366.22 669.410   1
  -6 -10   1 33523.8 1661.45   1
  -6 -10   1 33236.8 1333.41   1
   5 -13  -2 307.720 141.360   1
  -5 -13   2 224.520 105.570   1
  -6  -7   8 9644.26 873.660   1
  -6   7   8 8812.09 735.480   1
  -6   7   8 8471.40 294.660   1
  -6   0  11 23.2000 85.9300   1
  -6  -6  -8 35808.8 1266.91   1
  -6  -6  -8 33079.0 1188.44   1
   2   3  18 588.500 217.300   1
   2  -3  18 529.350 169.980   1
  -4 -15  -2 897.470 202.760   1
  -4 -15  -2 361.610 111.360   1
   4 -15   2 612.520 154.100   1
   1 -11  15 5087.52 590.630   1
  -1 -11 -15 5134.98 714.950   1
  -1  -6  18 -331.50 155.300   1
  -1   6  18 -1.0200 162.950   1
  -5   2  14 9906.47 1034.41   1
  -5  -2  14 8600.25 1047.57   1
   0 -17   7 103.580 114.830   1
   0 -17  -7 -8.1900 39.2200   1
   0 -17  -7 305.010 151.660   1
   2 -10  15 128151. 3816.99   1
  -2 -10 -15 124003. 3659.72   1
  -6  -1  11 22068.4 922.530   1
  -6   1  11 23084.0 871.230   1
   1 -18  -2 75586.8 2344.66   1
  -1 -18   2 76374.6 2437.86   1
  -5 -12   6 25537.8 1430.53   1
   5 -12  -6 28332.0 977.810   1
  -6  -8  -6 63355.9 1939.23   1
  -6  -8  -6 64968.5 2060.12   1
  -7   4   2 26650.9 1154.62   1
  -7  -4   2 25856.9 1069.84   1
  -7  -4   2 28623.3 942.540   1
   2  -9 -16 5977.39 872.360   1
  -2  -9  16 6272.39 626.550   1
  -6 -10  -1 86909.3 2577.95   1
  -6 -10  -1 84177.6 2648.48   1
  -7   0   5 7249.46 296.470   1
  -7  -4  -1 84382.0 2801.15   1
  -7   4  -1 80290.3 2393.29   1
  -7  -4  -1 75721.4 2184.06   1
  -1  -8 -17 78667.2 2500.81   1
   1  -8  17 69800.8 2334.30   1
  -6  -6   9 9954.08 954.040   1
  -6   6   9 9611.29 869.240   1
  -2 -14 -11 16365.6 992.210   1
   2 -14  11 14572.4 724.620   1
  -2 -14 -11 14871.7 710.670   1
  -6  10   2 27712.0 895.490   1
  -6 -10   2 25783.2 1114.46   1
  -1 -18  -2 8643.39 1038.06   1
   1 -18   2 6984.52 297.710   1
  -1 -18  -2 6195.37 476.030   1
  -1 -14 -12 23107.9 929.370   1
   1 -14  12 23045.0 1159.49   1
  -1   2  19 1145.85 211.850   1
  -1  -2  19 1072.01 321.990   1
   0 -15  11 1853.53 272.030   1
   0 -15 -11 2365.50 388.340   1
  -1 -16   9 426.400 175.030   1
   1 -16  -9 675.130 166.610   1
  -4 -13  -8 1640.04 244.640   1
   4 -13   8 1312.97 186.680   1
  -4 -13  -8 1382.11 213.460   1
  -7   0  -4 33.7600 134.460   1
  -4   6  15 1296.71 194.330   1
  -4  -6  15 1577.45 243.960   1
   3 -16  -5 50864.9 1601.16   1
  -3 -16   5 48784.0 1580.95   1
  -4 -15   3 399.110 146.620   1
   4 -15  -3 277.000 65.3000   1
  -5 -11   8 2936.88 476.490   1
   5 -11  -8 2540.12 403.210   1
  -6  -8   7 54.8500 110.290   1
  -6   8   7 107.660 52.6000   1
  -6   8   7 -3.3700 66.8100   1
  -6   2 -10 354.590 104.170   1
  -6  -2 -10 339.190 148.930   1
   6   2  10 265.210 59.4600   1
  -7  -1   5 3299.94 495.000   1
  -7   1   5 3286.51 422.510   1
  -7   1   5 3946.49 358.270   1
  -4 -14  -6 25403.3 944.670   1
   4 -14   6 26849.1 957.410   1
  -4 -14  -6 27259.3 996.150   1
  -4   3  16 2189.66 363.330   1
  -4  -3  16 2291.31 343.430   1
  -5 -13  -2 1758.13 260.900   1
   5 -13   2 1121.88 191.020   1
  -5 -13  -2 1150.16 178.160   1
   3   3  17 148.170 73.0200   1
   3  -3  17 354.350 129.440   1
  -7  -1  -4 9143.55 935.940   1
  -7   1  -4 7781.64 788.180   1
   0   3  19 375.970 141.240   1
   0  -3  19 293.380 151.900   1
   1   0  19 24322.1 1152.96   1
  -5  -6 -12 9577.76 700.920   1
  -5  -6 -12 9111.16 748.430   1
   5  -6  12 8524.68 361.550   1
   1 -10 -16 1330.25 195.940   1
  -1 -10  16 559.430 174.180   1
  -7  -3   4 92.1800 44.2400   1
  -7   3   4 111.230 97.9300   1
   2 -17  -5 2313.13 371.270   1
  -2 -17   5 2571.91 405.530   1
  -7   3  -3 164.260 66.4500   1
  -7  -3  -3 600.260 152.180   1
  -5 -13   3 4824.19 511.180   1
   5 -13  -3 4070.11 472.600   1
  -3  -9  15 106.220 124.120   1
  -3   9  15 509.090 129.150   1
   1   1  19 189.630 63.2100   1
   1  -1  19 91.4700 77.8900   1
  -6  -2  11 1290.55 154.260   1
  -6   2  11 1233.15 194.960   1
  -4  -8  14 4656.46 642.380   1
  -4   8  14 4512.61 515.210   1
  -1 -16  -9 27691.6 941.380   1
  -1 -16  -9 27456.6 1085.22   1
   1 -16   9 28157.3 1026.14   1
  -4  -7 -14 2529.60 416.570   1
   4  -7  14 2191.48 484.570   1
  -4  -7 -14 2938.95 446.710   1
  -3 -12 -12 44169.2 1406.25   1
  -3 -12 -12 43308.2 1406.49   1
   3 -12  12 46668.8 1531.01   1
  -3 -11 -13 830.290 264.450   1
   3 -11  13 1312.48 210.880   1
  -3 -11 -13 1103.85 127.410   1
  -7   4   3 191.480 94.7100   1
  -7  -4   3 29.7900 34.9000   1
  -7  -4   3 114.680 67.9800   1
  -2 -16   8 76741.4 2692.72   1
   2 -16  -8 78768.9 2457.78   1
  -3   5  17 7523.90 642.660   1
  -3  -5  17 8251.20 798.620   1
  -6 -10  -2 11542.5 3730.25   1
  -6 -10  -2 14699.6 1393.68   1
   3 -15  -8 15684.9 724.050   1
  -3 -15   8 15315.5 731.330   1
  -7  -4  -2 90.2100 25.7700   1
  -7   4  -2 350.570 118.020   1
  -7  -4  -2 206.790 131.290   1
  -6  -5  -9 4896.37 432.220   1
  -6  -5  -9 4537.56 441.470   1
   1  -6  18 43323.9 1803.42   1
   1   6  18 46244.3 1687.06   1
  -4 -15  -3 4154.07 610.990   1
  -4 -15  -3 4195.96 469.300   1
   4 -15   3 3437.63 468.950   1
  -7   2   5 8789.05 191.990   1
  -7  -2   5 9083.64 314.910   1
  -7   2   5 9295.30 883.420   1
  -5   3  14 1859.30 272.750   1
  -5  -3  14 2275.81 353.990   1
  -1 -18   3 130773. 3903.35   1
   1 -18  -3 114621. 3487.68   1
   0 -18   4 14773.1 726.960   1
   0 -18  -4 13257.5 631.730   1
   0 -18  -4 15972.7 1578.67   1
  -7  -2  -4 906.890 205.940   1
  -7   2  -4 884.490 207.180   1
   2 -15 -10 9974.60 978.090   1
  -2 -15  10 10493.9 904.650   1
  -3 -16  -5 66855.4 2110.02   1
  -3 -16  -5 65928.4 2127.18   1
   2 -17   5 1621.00 189.300   1
  -2 -17  -5 1943.59 664.170   1
  -2 -17  -5 1576.97 253.000   1
   1 -17  -7 244.870 107.970   1
  -1 -17   7 277.890 131.110   1
  -2  -5  18 720.610 211.010   1
  -2   5  18 883.180 198.600   1
   1 -18   3 1407.60 235.950   1
  -1 -18  -3 1373.99 137.790   1
  -1 -18  -3 1715.92 207.380   1
   5  -4  13 154198. 4446.35   1
   5   4  13 136655. 3967.88   1
  -5  -4 -13 149769. 4415.38   1
   1 -15 -11 4051.57 338.370   1
  -1 -15  11 4451.48 658.410   1
  -1  -3  19 98.9700 127.760   1
  -1   3  19 131.950 134.250   1
  -6   5  10 1462.27 193.340   1
  -6  -5  10 1353.27 260.870   1
   1  -2  19 6043.10 697.780   1
   1   2  19 5478.57 527.590   1
   5  -9  10 1569.80 254.580   1
  -5  -9 -10 2232.06 280.890   1
  -5  -9 -10 2042.04 267.860   1
   4 -11  11 882.460 229.320   1
  -4 -11 -11 1211.33 167.210   1
  -4 -11 -11 1716.50 216.440   1
  -4 -14   7 89420.5 2890.69   1
   4 -14  -7 94779.9 2852.25   1
   2  -4  18 100458. 3008.00   1
   2   4  18 95081.9 2930.89   1
   6   3  10 46.1300 42.6000   1
  -6   3 -10 299.190 134.990   1
   4  -5  15 183.380 73.7700   1
   4   5  15 117.350 52.5000   1
  -6  -9  -5 9670.08 810.100   1
  -6  -9  -5 8185.84 731.820   1
   4 -10  12 20003.1 6454.63   1
  -4 -10 -12 21422.8 1498.57   1
  -4 -10 -12 19184.7 891.700   1
  -1 -10 -16 22535.5 914.650   1
   1 -10  16 21863.4 1001.50   1
   3 -14 -10 23265.7 1602.06   1
  -3 -14  10 20596.3 840.750   1
  -5 -13  -3 2392.52 316.520   1
   5 -13   3 1772.25 294.630   1
  -5 -13  -3 2662.30 441.150   1
   4 -15  -4 4122.70 374.000   1
  -4 -15   4 3990.22 590.700   1
  -4 -13   9 763.720 203.490   1
   4 -13  -9 931.950 318.990   1
  -1 -17  -7 8629.26 232.620   1
   1 -17   7 8897.14 826.880   1
  -1 -17  -7 10623.0 1085.77   1
  -5 -10  -9 16128.5 766.290   1
   5 -10   9 16362.9 675.490   1
  -5 -10  -9 15968.7 767.750   1
   2  -7  17 3259.50 460.370   1
  -2  -7 -17 2835.91 519.600   1
  -6   9   6 21883.6 769.080   1
  -6  -9   6 22059.8 811.440   1
  -6   9   6 20903.9 685.600   1
   3 -13  11 52.4100 127.120   1
  -3 -13 -11 139.570 69.4800   1
  -3 -13 -11 72.9800 124.610   1
  -3 -10 -14 7110.28 922.850   1
   3 -10  14 7167.12 637.250   1
  -3 -10 -14 6503.72 2282.91   1
  -7  -5   1 1699.57 231.230   1
  -7  -5   1 1208.29 230.440   1
  -7   5   1 1464.83 211.100   1
  -7  -5   0 11634.5 491.510   1
  -7  -5   0 13898.6 1234.74   1
  -7   5   0 12059.4 551.050   1
  -5   6  13 175.720 69.2700   1
  -5  -6  13 232.790 106.790   1
  -6  -3  11 21610.0 843.570   1
  -6   3  11 19908.4 1118.48   1
   2 -16   8 27683.7 1345.95   1
  -2 -16  -8 29560.8 1098.56   1
  -2 -16  -8 26968.7 940.830   1
  -5 -12  -6 4648.07 738.740   1
  -5 -12  -6 5119.08 531.790   1
   5 -12   6 3389.55 552.300   1
  -5 -13   4 12089.1 1168.36   1
   5 -13  -4 11887.4 711.680   1
   0   7  18 377.940 133.650   1
   0  -7  18 131.810 77.3400   1
  -4   4  16 6248.26 782.710   1
  -4  -4  16 6926.19 684.050   1
   5  -8  11 1057.07 221.170   1
  -5  -8 -11 1500.60 178.420   1
  -1 -15 -11 5562.41 652.540   1
  -1 -15 -11 6127.20 814.500   1
   1 -15  11 5739.27 608.760   1
   0  -9  17 359.640 133.740   1
   0  -9 -17 587.810 153.530   1
   3   4  17 62088.7 1964.56   1
   3  -4  17 56433.7 1872.23   1
   0  -4  19 7755.22 950.550   1
   0   4  19 7197.43 881.420   1
  -2  -9 -16 3507.44 1176.65   1
   2  -9  16 3909.83 513.940   1
  -7   4   4 25110.5 929.430   1
  -7  -4   4 24068.0 877.720   1
  -6 -10  -3 29407.1 1153.58   1
  -6 -10  -3 29145.4 1168.81   1
  -7  -5   2 10642.4 905.970   1
  -7   5   2 9289.92 909.490   1
  -7  -5   2 10511.3 375.870   1
  -7   0   6 55.5200 37.9400   1
  -7  -3   5 2562.42 379.920   1
  -7   3   5 3490.16 1207.86   1
  -7   3   5 2671.45 292.210   1
  -7   5  -1 2481.50 322.370   1
  -7  -5  -1 2288.02 376.580   1
  -7  -5  -1 2855.51 391.570   1
  -4 -12 -10 342.710 117.650   1
   4 -12  10 269.850 63.5300   1
  -4 -12 -10 640.750 171.910   1
  -7   4  -3 2107.04 332.460   1
  -7  -4  -3 2262.88 369.590   1
   2 -12 -14 12204.4 1238.81   1
  -2 -12  14 14265.7 1620.91   1
  -7   3  -4 1973.53 287.130   1
  -7  -3  -4 1875.43 223.550   1
  -6  10   4 359.140 91.1300   1
  -6 -10   4 215.930 101.300   1
   4   0  16 22087.6 1006.43   1
  -7   0  -5 21744.3 903.140   1
  -3   0  18 408.040 113.580   1
   2 -15  10 13.9200 80.7600   1
  -2 -15 -10 200.230 89.7600   1
  -2 -15 -10 159.580 78.3500   1
  -7  -1   6 2120.36 310.950   1
  -7   1   6 1747.02 272.790   1
  -2 -13  13 2769.46 396.270   1
   2 -13 -13 1893.07 250.420   1
   3 -16  -6 13941.8 724.780   1
  -3 -16   6 13594.7 669.070   1
  -4  -9 -13 4686.95 500.540   1
  -4  -9 -13 4497.83 512.910   1
   4  -9  13 4117.08 324.400   1
  -3 -15  -8 969.560 160.960   1
  -5   9  11 15576.8 724.880   1
  -5  -9  11 13887.4 1457.24   1
  -1 -18   4 67701.0 2441.60   1
   1 -18  -4 71653.0 2252.32   1
   4  -1  16 1642.58 308.290   1
   4   1  16 1617.42 249.450   1
   1   3  19 170.230 83.4700   1
   1  -3  19 159.480 83.2400   1
  -7   1  -5 259.160 84.8400   1
  -7  -1  -5 530.040 143.130   1
  -3  -1  18 3083.09 479.400   1
  -3   1  18 3587.78 1210.43   1
   5 -12  -7 6646.27 651.230   1
  -5 -12   7 7309.53 681.520   1
  -4 -15  -4 4331.53 528.710   1
   4 -15   4 3526.32 1252.14   1
  -4 -15  -4 3963.28 383.130   1
  -5  10  10 39975.0 1555.58   1
  -5 -10  10 40962.2 1417.30   1
  -5  -4  14 16702.5 781.580   1
  -5   4  14 17179.9 918.580   1
   3  -7  16 1149.87 203.150   1
  -3  -7 -16 1197.74 165.870   1
  -1 -18  -4 19181.3 1133.51   1
   1 -18   4 19559.1 944.940   1
  -1 -18  -4 19215.3 829.510   1
  -5 -11  -8 937.940 172.710   1
  -5 -11  -8 912.330 226.640   1
   5 -11   8 432.610 129.830   1
  -2 -17   6 166.840 106.310   1
  -6  -7  -8 66.1700 68.4400   1
  -6  -7  -8 320.490 104.180   1
  -1  -7  18 5661.52 701.630   1
  -1   7  18 5140.00 654.720   1
   2 -11 -15 6609.95 768.310   1
  -2 -11  15 8302.43 703.710   1
   0 -13 -14 16390.8 1462.31   1
   0 -13  14 17067.5 1304.65   1
  -6  -8  -7 14047.5 1385.48   1
  -6  -8  -7 12462.9 600.660   1
  -1   4  19 835.620 208.670   1
  -1  -4  19 1008.71 155.790   1
   0 -16 -10 7437.51 1045.86   1
   0 -16  10 7281.18 823.800   1
  -7   5   3 3772.49 418.730   1
  -7  -5   3 5100.70 447.890   1
  -7  -5   3 4584.11 448.880   1
  -1  -9  17 2206.23 387.290   1
   1  -9 -17 2924.81 422.410   1
  -2  -8  17 42218.3 1667.43   1
  -2   8  17 40821.5 1446.13   1
   0 -18  -5 30988.0 1431.80   1
   0 -18  -5 31090.6 1053.19   1
   0 -18   5 31504.1 1411.33   1
  -7  -5  -2 2610.06 363.590   1
  -7   5  -2 2510.95 342.900   1
  -7  -5  -2 1425.60 250.350   1
   0 -17  -8 164.620 146.650   1
   0 -17  -8 113.080 40.9900   1
   0 -17   8 36.3400 90.3200   1
  -6  -4 -10 256.930 94.8500   1
  -7   2   6 2302.58 297.120   1
  -7  -2   6 2000.20 343.160   1
  -3 -17   0 9051.31 1124.88   1
   3 -17   0 7770.92 726.410   1
  -3   8  16 127106. 3928.76   1
  -3  -8  16 124626. 3825.34   1
  -6  -7   9 57623.8 1871.33   1
  -6   7   9 56164.8 1719.50   1
   4 -14   7 39793.8 1405.63   1
  -4 -14  -7 37445.3 1352.75   1
  -4 -14  -7 36702.8 1386.70   1
  -5   8  12 75323.3 2273.09   1
  -5  -8  12 70977.4 2185.33   1
   0 -12 -15 981.390 258.950   1
   0 -12  15 849.310 191.270   1
  -5 -13  -4 1076.46 146.430   1
  -5 -13  -4 1050.91 187.410   1
   5 -13   4 726.930 194.520   1
  -3 -17   1 5861.57 618.740   1
   3 -17  -1 4689.35 579.530   1
   4  -2  16 3792.32 633.460   1
   4   2  16 4019.32 465.740   1
  -4   7  15 77.9900 103.060   1
  -4  -7  15 149.850 78.6500   1
  -7  -2  -5 8388.46 560.970   1
  -7   2  -5 7478.66 532.720   1
  -6  -8   8 13803.1 706.200   1
  -6   8   8 13549.7 386.210   1
  -6   8   8 14439.6 620.020   1
  -3  -2  18 13666.8 1016.41   1
  -3   2  18 13358.8 1054.44   1
  -4 -11  12 15770.7 1349.40   1
   4 -11 -12 14325.7 1211.43   1
  -5  -5 -13 2454.46 290.980   1
   5  -5  13 1779.83 290.290   1
  -5  -5 -13 2110.15 265.920   1
   4 -15  -5 5864.07 658.670   1
  -4 -15   5 6204.94 591.810   1
  -2   1  19 11327.2 855.920   1
  -2  -1  19 11951.4 1010.87   1
   5   0  14 -67.300 62.2400   1
   3 -17   1 2574.17 342.820   1
  -3 -17  -1 2866.96 285.090   1
  -3 -17  -1 3079.71 1213.09   1
  -3   6  17 6535.81 578.110   1
  -3  -6  17 5417.50 910.800   1
  -3 -14 -10 52415.1 1956.72   1
  -3 -14 -10 55355.7 1951.83   1
   3 -14  10 57930.8 1940.87   1
   3  -9  15 293.250 126.600   1
  -3  -9 -15 271.390 94.7800   1
  -6   4  11 136.860 70.6800   1
  -6  -4  11 182.500 95.2400   1
  -5  -7 -12 4037.25 655.070   1
   5  -7  12 3580.78 381.480   1
  -5  -7 -12 4280.77 491.200   1
   2 -14 -12 16486.8 1519.28   1
  -2 -14  12 17049.0 634.220   1
   2   5  18 93.7100 98.5600   1
   2  -5  18 464.770 181.040   1
   0 -14  13 34014.4 12736.3   1
   0 -14 -13 33537.4 1141.60   1
  -6  -6  -9 5317.49 750.690   1
  -6  -6  -9 5682.96 498.900   1
  -2 -17  -6 504.400 228.410   1
  -4 -10  13 3115.76 1265.03   1
  -3 -16  -6 62935.1 2141.43   1
   3 -16   6 59736.1 2233.29   1
  -3 -16  -6 60367.0 2209.53   1
   5   1  14 2302.01 306.040   1
   5  -1  14 2058.14 392.200   1
   5 -11  -9 19514.2 663.430   1
  -5 -11   9 19679.4 773.490   1
  -5 -13   5 2044.78 258.830   1
   5 -13  -5 1607.17 218.140   1
  -3 -12  13 1721.85 304.020   1
   3 -12 -13 1673.50 274.530   1
   2 -18   0 5275.21 552.630   1
  -2 -18   0 5202.03 590.400   1
  -3 -17   2 757.930 209.190   1
   3 -17  -2 187.450 97.4800   1
  -2  -6  18 921.480 263.930   1
  -2   6  18 1239.54 255.230   1
  -7   4   5 20167.8 731.680   1
  -7  -4   5 18809.5 656.990   1
  -6 -10  -4 4753.70 1813.98   1
  -6 -10  -4 3460.42 372.540   1
   2 -18  -1 33639.9 1112.80   1
  -2 -18   1 33751.5 1151.43   1
   4 -13   9 689.280 317.760   1
  -4 -13  -9 1226.23 229.490   1
  -4 -13  -9 1016.60 206.330   1
  -7  -4  -4 188.440 101.780   1
  -7   4  -4 99.3300 57.1500   1
  -6   6  10 72256.4 2560.72   1
  -6  -6  10 73566.0 2442.70   1
  -3 -11  14 2186.27 407.380   1
   3 -11 -14 2328.33 293.410   1
   4 -12 -11 239.040 123.020   1
  -4 -12  11 553.930 225.030   1
  -6   0 -11 37.2000 95.9900   1
  -6  -9  -6 78.8400 64.1600   1
  -6  -9  -6 160.470 138.210   1
   1 -13 -14 475.850 145.970   1
  -1 -13  14 999.960 205.110   1
  -6  10   5 20926.8 688.400   1
  -6 -10   5 20192.5 702.160   1
   2 -12  14 2394.05 324.550   1
  -2 -12 -14 2658.34 345.140   1
   4  -6  15 1167.30 225.670   1
  -4  -6 -15 1549.32 215.160   1
  -2 -18  -1 15837.7 1182.91   1
  -2 -18  -1 13710.1 538.390   1
   2 -18   1 14404.8 1343.22   1
   1  -7  18 868.210 186.210   1
   1   7  18 760.960 184.530   1
  -4  -5  16 3171.90 512.090   1
  -4   5  16 3605.50 418.470   1
  -2  -2  19 1195.79 289.820   1
  -2   2  19 1137.15 320.870   1
  -1  -9 -17 818.940 204.560   1
   1  -9  17 1266.02 263.250   1
  -2 -13 -13 5631.52 665.970   1
  -2 -13 -13 4548.85 630.450   1
   2 -13  13 4899.08 568.690   1
   3  -5  17 7066.73 482.420   1
   3   5  17 7026.88 561.400   1
  -3 -17  -2 21337.3 975.610   1
  -3 -17  -2 21259.2 780.630   1
   3 -17   2 23119.4 891.770   1
  -1 -16  10 52902.3 1835.91   1
   1 -16 -10 54601.9 1920.53   1
   0  -5  19 2268.05 255.490   1
   0   5  19 1593.44 249.300   1
   1  -4  19 6706.00 377.770   1
   1   4  19 8560.31 1090.46   1
   6   1  11 69.9800 33.1200   1
  -6   1 -11 74.6700 69.5400   1
  -6  -1 -11 99.3900 67.4700   1
  -7   5   4 400.230 132.810   1
  -7  -5   4 447.270 140.520   1
  -6  -9   7 129.870 120.810   1
  -6   9   7 178.820 102.050   1
  -6   9   7 316.150 90.5900   1
   1 -12 -15 12156.9 1325.15   1
  -1 -12  15 12662.0 1446.44   1
  -7  -3   6 216.480 99.8400   1
  -7   3   6 378.260 119.630   1
  -7   3   6 283.320 151.380   1
  -7   6   1 32613.3 1031.41   1
  -7  -6   1 30628.3 1000.90   1
  -7  -6   1 33267.6 2429.71   1
   5   2  14 9570.88 607.240   1
   5  -2  14 8995.10 3400.50   1
  -4  -8 -14 31326.2 1193.82   1
   4  -8  14 31922.8 1122.16   1
  -4  -8 -14 31156.2 1088.25   1
  -7  -6   0 1530.66 242.820   1
  -7  -6   0 1540.22 224.830   1
  -7   6   0 1254.35 265.990   1
  -7   5  -3 88.4500 55.3400   1
  -7  -5  -3 24.6200 20.7000   1
  -7  -5  -3 113.440 85.1500   1
   1 -17  -8 1896.15 281.430   1
  -1 -17   8 3304.99 265.200   1
   1 -18  -5 59710.4 2080.20   1
  -1 -18   5 57837.9 2267.29   1
  -3 -13  12 860.580 214.990   1
   3 -13 -12 790.110 180.750   1
   4  -3  16 208.920 116.430   1
   4   3  16 455.420 149.980   1
   0 -11 -16 251.710 131.610   1
   0 -11  16 361.630 186.480   1
  -7   3  -5 511.560 168.240   1
  -7  -3  -5 512.440 168.690   1
   2 -16  -9 99681.4 3316.80   1
  -2 -16   9 98285.0 3267.78   1
   3 -15  -9 24154.0 830.440   1
  -3 -15   9 24378.4 881.260   1
  -6   0  12 195.550 118.180   1
   4 -14  -8 15129.3 1241.25   1
  -4 -14   8 15518.1 1568.14   1
  -3  -3  18 2093.95 341.340   1
  -3   3  18 2077.87 287.120   1
   2 -18  -2 4532.44 386.290   1
  -2 -18   2 4439.92 683.010   1
   2 -10 -16 7439.12 840.520   1
  -2 -10  16 6981.46 879.570   1
  -6 -11   0 41941.7 1588.68   1
  -6 -11   0 44183.8 1759.01   1
  -6 -11   1 6975.77 1017.68   1
  -6 -11   1 5138.37 645.590   1
   1 -14 -13 3900.80 492.130   1
  -1 -14  13 4461.38 501.820   1
  -4 -15  -5 4638.49 549.150   1
  -4 -15  -5 3749.08 494.470   1
   4 -15   5 3511.01 546.580   1
   1 -18   5 3203.29 414.900   1
  -1 -18  -5 2969.28 402.960   1
  -1 -18  -5 3292.64 475.000   1
  -6   1  12 594.860 195.690   1
  -6  -1  12 628.660 211.350   1
  -7   0   7 912.820 183.580   1
  -4  -9  14 1082.25 213.750   1
  -4   9  14 1033.05 219.830   1
  -7  -6   2 39237.9 1410.58   1
  -7   6   2 37279.2 1335.37   1
  -7  -6   2 38360.7 1417.73   1
  -2 -18  -2 1503.53 259.730   1
  -2 -18  -2 1482.72 190.480   1
   2 -18   2 887.100 190.980   1
   3 -17  -3 22181.9 1696.22   1
  -3 -17   3 19579.2 957.150   1
  -5  -5  14 19.5500 150.860   1
  -5   5  14 117.940 70.7600   1
  -7  -6  -1 38889.8 1506.01   1
  -7   6  -1 38215.5 1330.63   1
  -7  -6  -1 36118.4 1218.88   1
  -1 -16 -10 135.200 58.9600   1
  -1 -16 -10 350.280 186.480   1
   1 -16  10 229.410 101.230   1
  -5  -7  13 3927.91 524.050   1
  -5   7  13 3119.47 1238.68   1
   1 -17   8 4961.52 572.020   1
  -1 -17  -8 4718.74 545.730   1
  -1 -17  -8 5252.96 621.650   1
  -5 -12  -7 201.390 98.7900   1
   5 -12   7 187.430 89.0500   1
  -5 -12  -7 180.170 108.430   1
  -2 -11 -15 66.6100 77.8800   1
   2 -11  15 415.790 180.760   1
  -7   0  -6 105.050 76.9200   1
  -5   0  15 1455.91 586.940   1
  -1 -13 -14 1414.86 290.400   1
   1 -13  14 1184.74 238.260   1
  -6   2 -11 4581.24 531.680   1
  -6  -2 -11 5218.54 573.920   1
   6   2  11 4520.09 133.520   1
  -7   1   7 5.67000 34.2100   1
  -7  -1   7 67.8300 47.4000   1
  -6 -11  -1 1091.89 280.080   1
  -6 -11  -1 750.080 179.530   1
   0 -15 -12 2011.76 292.100   1
   0 -15  12 2445.20 313.950   1
  -6 -11   2 2727.38 345.300   1
   2 -14  12 568.890 206.470   1
  -2 -14 -12 1463.81 582.600   1
  -2 -14 -12 856.720 174.020   1
  -4   0  17 41.0000 63.9400   1
  -1   5  19 1876.66 246.520   1
  -1  -5  19 1781.37 276.290   1
   3 -10 -15 464.950 164.380   1
  -3 -10  15 1102.75 227.340   1
  -7   1  -6 10424.7 947.330   1
  -7  -1  -6 11572.9 1242.30   1
  -3 -16   7 125.890 143.670   1
   3 -16  -7 221.930 130.440   1
  -5   1  15 1089.29 245.630   1
  -5  -1  15 1142.37 244.290   1
   2  -8  17 13788.2 518.730   1
  -2  -8 -17 14788.6 568.310   1
  -6  -5 -10 5832.93 515.030   1
  -6  -5 -10 5046.53 519.430   1
   1 -12  15 9088.63 1139.06   1
  -1 -12 -15 9518.54 683.000   1
  -2   3  19 343.650 169.050   1
  -2  -3  19 137.380 167.290   1
   5 -13   5 -0.3200 48.6000   1
  -5 -13  -5 270.720 127.820   1
  -5 -13  -5 -6.6900 117.600   1
  -4  -1  17 12494.7 1076.92   1
  -4   1  17 13456.9 1274.91   1
  -3 -17  -3 832.260 150.620   1
  -3 -17  -3 504.930 188.180   1
   3 -17   3 683.310 288.830   1
   0 -18  -6 465.660 187.120   1
   0 -18   6 301.350 173.530   1
   0 -18  -6 280.880 85.5000   1
  -6  -2  12 793.450 164.350   1
  -6   2  12 546.960 171.160   1
  -1 -11  16 779.950 150.420   1
   1 -11 -16 710.450 154.560   1
   0  -8  18 28642.8 976.730   1
  -1 -14 -13 33049.2 1233.98   1
   1 -14  13 34695.8 12988.2   1
   2 -18  -3 67346.1 2260.87   1
  -2 -18   3 62275.7 2137.41   1
   5   3  14 1742.62 264.700   1
   5  -3  14 1408.71 322.600   1
   2 -17  -7 18585.9 6962.52   1
  -2 -17   7 18756.2 730.750   1
   4 -13 -10 11054.5 1159.77   1
  -4 -13  10 11962.4 1299.22   1
  -2 -15  11 7715.31 882.380   1
   2 -15 -11 8928.58 3522.89   1
  -5 -14   0 23978.3 916.000   1
  -5 -14   0 25040.4 1023.73   1
   5 -14   0 25158.3 856.480   1
  -7   6   3 154.730 104.570   1
  -7  -6   3 173.730 69.3200   1
   2 -16   9 6033.18 694.580   1
  -2 -16  -9 5811.48 447.620   1
  -2 -16  -9 7211.52 860.870   1
  -4 -15   6 226.430 117.430   1
   4 -15  -6 41.6700 64.6700   1
  -5 -14   1 222.690 137.940   1
   5 -14  -1 216.070 99.3000   1
  -7  -6  -2 6444.42 574.800   1
  -7  -6  -2 4552.83 433.490   1
  -7   6  -2 5419.03 470.860   1
   5 -12  -8 30313.2 1029.79   1
  -5 -12   8 32240.0 1212.16   1
  -6   5  11 4463.39 398.720   1
  -6  -5  11 5025.23 499.960   1
  -7  -2   7 9303.70 328.580   1
  -7   2   7 8904.91 345.860   1
  -7   2  -6 5527.07 526.130   1
  -7  -2  -6 5294.00 445.980   1
   3   0  18 -100.13 143.340   1
   2  -1  19 762.250 199.570   1
   2   1  19 681.670 279.360   1
  -6 -11  -2 19152.3 764.880   1
  -6 -11  -2 20427.7 835.270   1
  -5 -10 -10 1749.70 228.120   1
  -5 -10 -10 1596.94 181.330   1
   5 -10  10 1082.61 254.650   1
  -5  -2  15 2722.38 425.620   1
  -5   2  15 2791.52 314.170   1
  -2 -18  -3 865.470 169.510   1
   2 -18   3 731.580 151.810   1
  -2 -18  -3 764.790 132.810   1
  -5 -13   6 5786.14 746.050   1
   5 -13  -6 5530.55 430.010   1
  -5 -14  -1 2518.07 328.250   1
  -5 -14  -1 2074.59 351.980   1
   5 -14   1 1499.22 220.730   1
  -6  11   3 -2.9200 32.4200   1
  -6 -11   3 293.410 144.070   1
  -3 -14  11 4935.75 513.130   1
   3 -14 -11 4192.79 408.330   1
  -6 -10  -5 5867.24 561.060   1
  -6 -10  -5 7309.32 742.920   1
  -7   4   6 7417.64 261.060   1
  -7   4   6 7147.10 192.120   1
  -7  -4   6 7636.05 225.730   1
  -7   5   5 8016.29 932.110   1
  -7  -5   5 9561.47 930.170   1
  -5  -6 -13 122825. 4020.93   1
   5  -6  13 127999. 47856.5   1
  -5  -6 -13 132139. 49404.5   1
   4 -16   0 79445.7 2789.53   1
  -4 -16   0 80987.8 2701.43   1
   5  -9  11 5008.95 405.010   1
  -5  -9 -11 5774.81 615.850   1
  -5  -9 -11 6037.89 864.980   1
  -4   2  17 229.140 161.130   1
  -4  -2  17 -184.21 137.490   1
  -7  -5  -4 -27.480 122.750   1
  -7  -5  -4 107.580 51.1700   1
  -7   5  -4 123.170 90.4800   1
   3  -1  18 452.360 160.090   1
   3   1  18 821.680 180.270   1
   4   4  16 562.640 194.570   1
   4  -4  16 207.120 93.8100   1
  -5 -14   2 1233.45 261.720   1
   5 -14  -2 1215.60 225.030   1
  -4 -16   1 25148.3 1012.97   1
   4 -16  -1 26398.0 1191.92   1
  -7  -4  -5 19125.2 736.050   1
  -7   4  -5 17780.3 1535.93   1
  -6  -3 -11 270.730 128.750   1
   6   3  11 200.890 81.2800   1
  -3   4  18 30759.9 2217.67   1
  -3  -4  18 27112.7 965.800   1
   2   6  18 97140.7 3213.89   1
   2  -6  18 101993. 3397.56   1
   3 -17  -4 11417.9 1037.36   1
  -3 -17   4 10860.1 943.440   1
  -6 -10   6 17958.9 1530.88   1
  -6  10   6 16884.3 512.540   1
  -3 -15  -9 1323.39 277.040   1
   3 -15   9 1097.32 209.860   1
  -3 -15  -9 1377.03 279.060   1
  -1 -15  12 -87.350 152.680   1
   1 -15 -12 218.280 238.180   1
   3  -8  16 22832.7 828.860   1
  -3  -8 -16 22280.0 852.820   1
  -3 -12 -13 5562.10 712.260   1
   3 -12  13 4629.79 708.360   1
  -3 -12 -13 5871.85 672.370   1
   1   5  19 659.250 191.350   1
   1  -5  19 902.050 198.500   1
  -4 -16  -1 27106.1 1257.55   1
  -4 -16  -1 28350.9 998.530   1
   4 -16   1 30567.8 1019.52   1
  -6  -8  -8 26713.8 969.540   1
  -6  -8  -8 24324.9 1155.81   1
   0 -19   0 303.580 116.250   1
  -2 -17  -7 3311.65 484.160   1
  -2 -17  -7 3811.65 661.440   1
   2 -17   7 2733.72 404.620   1
  -4 -11 -12 408.640 132.500   1
   4 -11  12 154.030 81.4900   1
  -4 -11 -12 243.510 138.760   1
  -1  -8  18 1996.98 274.250   1
  -1   8  18 1695.62 214.930   1
   1 -11  16 2227.58 312.870   1
  -1 -11 -16 2025.68 385.830   1
  -3 -16  -7 21716.1 741.990   1
   3 -16   7 21893.7 841.380   1
  -3 -16  -7 21158.3 936.660   1
   0 -10  17 1951.11 278.240   1
   0 -10 -17 2730.55 348.880   1
  -4 -14  -8 5628.14 630.830   1
  -4 -14  -8 5178.60 395.280   1
   4 -14   8 4385.36 359.980   1
  -3   7  17 17474.3 1401.85   1
  -3  -7  17 14667.3 1388.20   1
   2   2  19 1772.21 722.660   1
   2  -2  19 2145.48 323.300   1
   5 -11   9 146.080 66.7800   1
  -5 -11  -9 132.490 80.8000   1
  -5 -11  -9 -69.620 125.470   1
  -2 -10 -16 17606.1 1643.05   1
   2 -10  16 14982.6 544.200   1
  -6  -3  12 1886.18 328.240   1
  -6   3  12 1848.44 286.100   1
  -4 -16   2 47018.9 1828.60   1
   4 -16  -2 47918.1 1799.48   1
   0   0  20 536.170 211.010   1
   0 -19  -1 6656.20 278.020   1
   0 -19   1 8381.73 856.060   1
   0 -19  -1 7401.88 385.870   1
  -6  -7  -9 348.490 106.310   1
  -6  -7  -9 375.700 154.810   1
  -4  -6  16 4031.70 467.410   1
  -4   6  16 3565.42 424.150   1
  -3 -11 -14 526.200 177.830   1
  -3 -11 -14 276.250 105.260   1
   3 -11  14 243.510 143.440   1
   1 -18  -6 2542.08 346.330   1
  -1 -18   6 3153.39 447.920   1
  -6   8   9 736.620 172.390   1
  -6  -8   9 1437.39 275.140   1
  -6   8   9 935.570 213.120   1
   3 -13  12 3518.06 461.990   1
  -3 -13 -12 3364.27 446.070   1
  -3 -13 -12 3919.49 355.820   1
   0 -17  -9 39.9200 125.580   1
   0 -17   9 420.210 185.020   1
  -5 -14  -2 89337.4 2976.11   1
   5 -14   2 89174.1 2871.65   1
  -5 -14  -2 93546.3 3077.33   1
   3  -6  17 36808.3 1396.85   1
   3   6  17 33555.5 1095.21   1
   3   2  18 2087.27 236.950   1
   3  -2  18 1833.23 256.520   1
   0  -6  19 59159.3 2094.15   1
   0   6  19 63432.4 2299.82   1
  -4   8  15 427.830 148.640   1
  -4  -8  15 629.290 228.200   1
   4 -12  11 11875.2 414.560   1
  -4 -12 -11 13083.7 1219.07   1
  -4 -12 -11 11865.2 804.910   1
   0  -1  20 2491.29 330.890   1
   0   1  20 2035.30 329.270   1
  -7  -3   7 4877.43 462.200   1
  -7   3   7 4361.60 474.680   1
  -7  -6   4 39466.3 1401.12   1
  -7   6   4 43063.2 1538.17   1
  -2  -7  18 9584.89 924.900   1
  -2   7  18 10341.8 927.620   1
  -2   4  19 12793.2 689.460   1
  -2  -4  19 14458.8 1003.18   1
   3 -17   4 1373.68 266.560   1
  -3 -17  -4 1946.09 324.510   1
  -3 -17  -4 1782.78 231.690   1
   2 -18  -4 4446.02 416.930   1
  -2 -18   4 5063.10 525.800   1
  -4 -10 -13 4154.40 361.420   1
   4 -10  13 3611.97 632.910   1
  -4 -10 -13 4105.69 320.270   1
  -7   6  -3 1654.34 191.330   1
  -7  -6  -3 999.540 197.290   1
  -7  -6  -3 1446.09 561.860   1
  -2 -15 -11 1027.03 264.250   1
   2 -15  11 1823.42 269.550   1
  -2 -15 -11 987.280 193.090   1
  -5 -10  11 23969.4 915.060   1
  -5  10  11 26313.3 928.110   1
   1 -15  12 2180.69 403.780   1
  -1 -15 -12 1938.77 281.820   1
  -6  -9  -7 10094.9 391.990   1
  -6  -9  -7 12623.6 1154.64   1
  -5 -14   3 26410.2 895.180   1
   5 -14  -3 25118.3 832.170   1
  -7   3  -6 8311.81 574.270   1
  -7  -3  -6 9863.23 739.500   1
  -6   7  10 457.890 256.830   1
  -6  -7  10 980.120 204.090   1
  -2  -9  17 1306.23 277.130   1
  -2   9  17 1329.25 299.970   1
  -5   3  15 4329.87 431.430   1
  -5  -3  15 4447.14 594.260   1
  -5  -8 -12 26443.5 1942.14   1
   5  -8  12 25323.7 797.320   1
  -5  -8 -12 24893.7 947.680   1
   1 -18   6 50709.4 1740.42   1
  -1 -18  -6 49342.9 1693.25   1
  -1 -18  -6 49937.1 1730.37   1
  -6 -11  -3 626.290 240.600   1
  -6 -11  -3 673.870 182.970   1
   4 -16   2 8635.82 815.230   1
  -4 -16  -2 9909.53 1017.27   1
  -4 -16  -2 9787.61 1043.95   1
  -4  -7 -15 3265.27 275.270   1
   4  -7  15 3075.78 1265.04   1
  -4 -15  -6 9854.44 807.000   1
   4 -15   6 9273.26 392.040   1
  -4 -15  -6 8937.04 3355.62   1
  -3   9  16 3093.06 1230.33   1
  -3  -9  16 3688.36 433.060   1
   5   4  14 20315.9 829.700   1
  -5  -4 -14 20908.9 1574.47   1
   5  -4  14 19519.3 693.060   1
  -4   3  17 2404.89 268.720   1
  -4  -3  17 1792.86 326.170   1
  -5   9  12 3403.60 437.020   1
  -5  -9  12 3685.25 504.340   1
  -6  11   4 1301.76 259.150   1
  -6 -11   4 1619.88 188.150   1
   0 -19  -2 4274.77 400.190   1
   0 -19   2 2931.17 398.220   1
   0 -19  -2 2546.78 361.190   1
  -6   9   8 3104.97 1189.70   1
  -6   9   8 3528.73 402.710   1
  -6  -9   8 3550.56 352.360   1
  -5  -6  14 34601.9 12949.3   1
  -5   6  14 36350.9 1369.72   1
  -7  -7   1 3489.90 387.760   1
  -7   7   1 3663.77 504.990   1
  -7  -7   1 2845.22 407.370   1
  -7  -7   0 15972.4 507.250   1
  -7   7   0 17204.4 545.450   1
  -7  -7   0 17505.8 680.210   1
   2 -18   4 47790.6 1653.40   1
  -2 -18  -4 45195.8 1687.33   1
  -2 -18  -4 44680.5 1510.78   1
   0 -16  11 20893.0 1230.45   1
   0 -16 -11 23061.8 860.660   1
  -1 -10  17 990.500 234.600   1
   1 -10 -17 1141.78 257.230   1
  -1   0  20 434.670 239.370   1
   4 -16  -3 719.500 152.470   1
  -4 -16   3 1209.29 253.880   1
   0  -2  20 15370.8 1040.44   1
   0   2  20 14716.5 779.900   1
  -5 -11  10 2804.97 445.750   1
   1  -8  18 68753.6 2400.52   1
  -1  -8 -18 74350.7 2531.43   1
  -1   6  19 5872.89 465.800   1
  -1  -6  19 4661.87 577.510   1
  -7   0   8 125.170 100.510   1
  -1   1  20 3983.64 642.800   1
  -1  -1  20 4085.71 569.440   1
   2  -3  19 353.220 137.860   1
   2   3  19 584.870 179.160   1
  -6  -4 -11 4263.19 340.200   1
   6   4  11 3895.06 270.030   1
  -7   7   2 1066.68 180.220   1
  -7  -7   2 1019.85 260.500   1
  -7  -7   2 1246.26 239.750   1
  -6  -6 -10 547.390 172.520   1
  -6  -6 -10 857.570 184.930   1
  -5 -13  -6 2517.75 335.280   1
  -5 -13  -6 2903.19 373.830   1
   5 -13   6 1777.91 315.180   1
  -7   7  -1 240.330 106.710   1
  -7  -7  -1 414.270 131.860   1
  -7   0  -7 69578.9 2412.79   1
  -1 -19   0 7727.01 731.340   1
   1 -19   0 8819.88 793.450   1
  -1 -19   0 8921.66 759.100   1
  -7  -1   8 24615.1 924.150   1
  -7   1   8 25510.5 819.250   1
   1 -17  -9 630.760 188.650   1
  -1 -17   9 616.450 179.380   1
   5 -14   3 33559.4 1057.87   1
  -5 -14  -3 32950.7 1182.43   1
  -5 -14  -3 33184.1 1204.53   1
   3   3  18 31.1700 66.0800   1
   3  -3  18 234.150 112.270   1
  -4 -14   9 59111.1 2144.93   1
   4 -14  -9 59230.0 1998.99   1
  -3 -17   5 7739.91 1049.41   1
   3 -17  -5 6513.37 606.050   1
   3 -10  15 795.050 185.560   1
  -3 -10 -15 312.830 114.500   1
  -3 -14 -11 36560.7 1377.77   1
   3 -14  11 35222.5 13216.5   1
  -3 -14 -11 36694.6 1377.65   1
  -7   5   6 2883.00 316.150   1
  -7  -5   6 2820.17 334.530   1
  -7   5   6 2425.83 264.820   1
   4 -13  10 1380.10 270.520   1
  -4 -13 -10 1473.64 182.690   1
  -4 -13 -10 1444.81 603.290   1
  -1 -19   1 464.370 178.740   1
   1 -19  -1 637.250 221.160   1
  -7   1  -7 8448.84 617.450   1
  -7  -1  -7 7556.14 520.050   1
  -2 -13  14 4515.80 647.160   1
   2 -13 -14 3870.01 379.290   1
   0 -18  -7 10469.3 888.830   1
   0 -18  -7 8820.98 229.540   1
   0 -18   7 10144.6 830.080   1
  -1 -19  -1 531.160 155.090   1
   1 -19   1 714.370 167.490   1
  -1 -19  -1 381.420 151.300   1
   4  -5  16 634.580 206.440   1
   4   5  16 258.640 147.180   1
  -7  -5  -5 192.460 79.0200   1
  -7  -5  -5 423.180 129.690   1
  -7   5  -5 224.060 102.670   1
  -5 -12  -8 12013.3 1039.18   1
   5 -12   8 11089.7 386.800   1
  -5 -12  -8 11378.7 880.860   1
   3 -16  -8 43855.3 1531.71   1
  -3 -16   8 41730.9 1501.11   1
  -4 -15   7 1317.18 266.990   1
   4 -15  -7 1263.80 224.200   1
  -6   4  12 2024.22 285.330   1
  -6  -4  12 2002.41 359.020   1
  -6   6  11 34.2000 81.6700   1
  -3   5  18 218.940 106.600   1
  -3  -5  18 139.390 115.620   1
   4 -16   3 26278.5 877.480   1
  -4 -16  -3 28067.9 1047.50   1
  -4 -16  -3 27055.2 950.480   1
   5 -14  -4 82.2500 59.0700   1
  -5 -14   4 377.570 129.830   1
   0 -19  -3 2388.98 291.240   1
   0 -19   3 1924.82 218.530   1
   0 -19  -3 1577.34 241.800   1
  -4  -9 -14 439.220 144.790   1
   4  -9  14 401.070 135.940   1
  -4  -9 -14 302.850 117.470   1
  -2 -12  15 38062.3 1806.92   1
   2 -12 -15 38603.8 1390.55   1
  -5   8  13 4579.89 574.400   1
  -5  -8  13 4909.37 694.340   1
   3 -15 -10 858.890 176.180   1
  -3 -15  10 844.350 215.810   1
   2 -16 -10 14592.1 576.400   1
  -2 -16  10 15979.0 596.220   1
  -1   2  20 4009.70 567.510   1
  -1  -2  20 2570.87 705.710   1
  -6 -10  -6 2942.04 322.600   1
  -6 -10  -6 3525.52 416.630   1
  -7  -4   7 5895.65 490.580   1
  -7   4   7 5287.97 245.940   1
  -7   4   7 5621.77 680.420   1
  -5 -13   7 21390.8 787.550   1
   5 -13  -7 22801.0 1284.69   1
  -1 -17  -9 482.000 129.110   1
  -1 -17  -9 176.530 117.790   1
   1 -17   9 184.020 88.3700   1
   4 -11 -13 2742.46 295.090   1
  -4 -11  13 3222.87 347.250   1
  -7   6   5 9385.17 562.240   1
  -7  -6   5 9637.61 340.710   1
   1 -10  17 42524.7 1512.95   1
  -1 -10 -17 46844.3 1666.19   1
   1 -16 -11 2008.30 226.440   1
  -1 -16  11 2350.02 278.310   1
  -7   2   8 57.4800 73.8600   1
  -7  -2   8 28.6100 41.5000   1
  -7  -7   3 651.380 182.860   1
  -7   7   3 667.770 205.340   1
  -2 -17   8 657.300 235.410   1
   2 -17  -8 -69.680 144.560   1
  -7  -6  -4 1449.90 592.010   1
  -7   6  -4 1010.16 190.870   1
  -7  -6  -4 922.460 210.610   1
  -7   4  -6 14689.4 534.220   1
  -7  -4  -6 15524.6 1249.46   1
  -5  -4  15 801.120 163.500   1
  -5   4  15 1163.81 235.450   1
  -7  -7  -2 5181.80 538.030   1
  -7   7  -2 4818.20 701.150   1
  -7  -7  -2 4400.91 406.210   1
   1 -19  -2 5269.13 591.020   1
   0   3  20 465.990 189.360   1
   0  -3  20 623.170 200.480   1
  -6  10   7 2594.90 429.520   1
  -6 -10   7 3424.84 400.710   1
   4 -12 -12 2382.03 236.440   1
  -4 -12  12 2568.95 441.010   1
   1   0  20 86.2200 59.9900   1
  -2 -18   5 2822.65 324.500   1
   2 -18  -5 2573.03 337.320   1
  -6 -11  -4 7234.38 941.860   1
  -6 -11  -4 6607.84 690.190   1
  -2 -14  13 21029.0 1775.38   1
   2 -14 -13 15891.7 892.110   1
  -7   2  -7 22378.1 837.890   1
  -7  -2  -7 23258.3 835.530   1
   1 -19   2 9220.75 728.660   1
  -1 -19  -2 8187.16 776.240   1
  -1 -19  -2 10791.5 1207.07   1
  -4  -4  17 279.560 99.5900   1
  -4   4  17 615.140 190.580   1
  -4 -16   4 568.590 180.180   1
   4 -16  -4 478.330 196.560   1
   1  -6  19 -97.950 154.850   1
   1   6  19 232.670 134.590   1
   3 -17   5 3785.62 427.510   1
  -3 -17  -5 4007.35 399.130   1
  -3 -17  -5 4038.87 649.850   1
  -6  11   5 3259.98 257.750   1
  -6 -11   5 3621.17 455.520   1
   1  -1  20 1397.31 350.840   1
   1   1  20 1239.93 237.160   1
   5  -7  13 23.6300 33.9200   1
  -5  -7 -13 157.240 69.4300   1
  -5  -7 -13 212.760 112.140   1
  -2  -5  19 10119.7 1340.40   1
  -2   5  19 10699.3 950.160   1
  -6   0 -12 355.620 114.590   1
   5 -12  -9 2230.79 384.710   1
  -5 -12   9 3642.75 421.670   1
   0 -13 -15 7573.42 1038.65   1
   0 -13  15 9047.12 3565.41   1
   2  -7  18 878.610 204.450   1
  -2  -9 -17 266.290 140.390   1
   2  -9  17 199.820 108.740   1
  -4 -10  14 296.430 149.660   1
  -4  10  14 87.6900 96.9700   1
  -5  -5 -14 2152.61 236.030   1
   5  -5  14 1732.19 313.520   1
   5   5  14 1948.27 294.280   1
   0 -14  14 56893.9 1997.85   1
   0 -14 -14 56321.7 1943.43   1
   1 -16  11 42229.8 1509.44   1
  -1 -16 -11 42149.7 1472.44   1
  -1 -16 -11 43575.3 1541.88   1
  -6  -1 -12 411.230 138.260   1
   6   1  12 347.670 116.530   1
   2   4  19 10460.8 1070.46   1
   2  -4  19 9525.46 1060.58   1
   3 -12 -14 43.1000 64.0700   1
  -2 -18  -5 54754.3 2071.56   1
   2 -18   5 60784.6 2077.09   1
  -2 -18  -5 57716.5 1921.18   1
  -1 -18   7 1412.35 275.110   1
   1 -18  -7 2106.98 290.300   1
   4   0  17 80.4700 53.1200   1
   2 -11 -16 725.330 173.480   1
  -2 -11  16 849.790 175.070   1
   0  -9 -18 351.870 119.200   1
   0  -9  18 130.200 81.0200   1
  -5 -14  -4 41710.1 1516.68   1
   5 -14   4 44728.5 1523.08   1
  -5 -14  -4 44705.4 1547.46   1
   3  -4  18 8476.31 301.630   1
   3   4  18 9391.13 635.250   1
  -6   0  13 265.980 131.850   1
  -1  -3  20 1279.10 296.730   1
  -1   3  20 1292.08 247.660   1
   3 -13 -13 8498.77 979.290   1
  -3 -13  13 9948.31 1110.68   1
  -2 -17  -8 831.990 300.320   1
   2 -17   8 1140.30 219.190   1
  -2 -17  -8 1434.81 315.810   1
   4   1  17 148.250 66.0700   1
   4  -1  17 219.630 88.5100   1
  -2 -16 -10 741.200 197.990   1
  -2 -16 -10 465.890 146.390   1
   2 -16  10 590.080 192.380   1
   1  -2  20 3517.57 467.350   1
   1   2  20 2960.08 479.360   1
  -4  -7  16 1187.93 225.460   1
  -4   7  16 1093.08 226.320   1
   5   0  15 49716.3 1685.34   1
  -1 -19   3 1075.42 250.340   1
   1 -19  -3 793.410 261.010   1
  -3 -16  -8 27057.7 964.000   1
   3 -16   8 26798.6 930.760   1
  -3 -16  -8 27139.7 932.120   1
   0 -19  -4 6.93000 50.9200   1
   0 -19   4 386.690 158.620   1
   0 -19  -4 567.330 200.890   1
   3  -7  17 970.940 210.120   1
  -3  -7 -17 941.700 196.140   1
  -7   3   8 14839.3 453.340   1
  -7  -3   8 15473.1 539.410   1
   0   7  19 902.490 182.040   1
   0  -7  19 493.930 153.920   1
  -6   1  13 299.340 115.140   1
  -6  -1  13 241.790 114.870   1
   0 -12 -16 7048.86 841.350   1
   0 -12  16 7671.73 962.470   1
  -4 -13  11 1910.18 290.880   1
   4 -13 -11 1466.11 582.820   1
   1 -18   7 4835.29 830.930   1
  -1 -18  -7 4428.44 360.450   1
  -1 -18  -7 5846.16 622.540   1
  -6  -5 -11 818.980 199.070   1
  -6  -5 -11 633.540 192.670   1
  -7   7   4 759.210 165.750   1
  -7  -7   4 814.320 174.690   1
  -4 -16  -4 302.500 136.030   1
   4 -16   4 265.110 123.760   1
  -4 -16  -4 131.580 87.7900   1
   2 -13  14 548.910 184.300   1
  -2 -13 -14 447.450 165.180   1
  -1 -19  -3 4644.74 381.890   1
   1 -19   3 5290.88 757.080   1
  -1 -19  -3 6213.98 636.840   1
   5   1  15 4726.52 327.870   1
   5  -1  15 3830.29 585.650   1
  -7  -7  -3 2794.75 355.910   1
  -7   7  -3 3213.26 338.400   1
  -7  -7  -3 3422.58 462.660   1
  -7   3  -7 666.750 196.230   1
  -7  -3  -7 188.980 104.530   1
  -6 -12   0 8677.07 882.320   1
  -6 -12   0 9167.26 923.470   1
  -4 -15  -7 5271.48 781.650   1
   4 -15   7 4045.85 701.510   1
  -4 -15  -7 5707.16 696.460   1
   6 -12  -1 17212.9 474.300   1
  -6 -12   1 18251.1 707.170   1
  -6 -12   1 20783.4 1717.67   1
  -6  -2 -12 4695.74 334.960   1
   6   2  12 4444.34 160.460   1
  -3 -11  15 3837.38 515.870   1
   3 -11 -15 3393.81 449.070   1
   5 -14  -5 19421.4 857.680   1
  -5 -14   5 18234.8 691.580   1
  -3   8  17 12707.8 1546.77   1
  -3  -8  17 10474.8 1071.85   1
  -3   0  19 5155.39 649.500   1
   1 -13 -15 10305.7 1114.46   1
  -1 -13  15 10534.3 1408.95   1
  -6  -8  -9 2242.92 234.920   1
  -6  -8  -9 1843.48 179.410   1
  -3 -17   6 4954.44 518.020   1
   3 -17  -6 4368.49 418.820   1
   3  -9  16 -51.130 74.9800   1
  -3  -9 -16 54.3200 111.390   1
  -4 -14  -9 69539.7 2371.27   1
   4 -14   9 70461.5 2362.62   1
  -4 -14  -9 69417.1 2390.29   1
  -2 -12 -15 64643.5 2178.20   1
   2 -12  15 67978.9 2284.75   1
  -3 -15 -10 1847.92 228.480   1
   3 -15  10 1556.67 217.950   1
  -3 -15 -10 1922.40 272.940   1
  -6  -5  12 489.290 174.900   1
  -6   5  12 507.430 168.000   1
  -6  -9  -8 3492.38 407.180   1
  -6  -9  -8 3785.92 333.450   1
  -2 -15  12 24958.8 947.740   1
   2 -15 -12 22579.5 1198.92   1
   0  -4  20 24419.5 931.750   1
   0   4  20 23190.4 851.670   1
  -1 -14  14 30081.1 1720.61   1
   1 -14 -14 27068.8 946.400   1
  -3   1  19 9302.42 761.120   1
  -3  -1  19 10029.9 1236.09   1
   0 -15  13 174.660 116.250   1
   0 -15 -13 140.380 81.5200   1
   4   2  17 59.9100 46.5800   1
   4  -2  17 321.130 108.050   1
  -2   8  18 1016.93 232.550   1
  -2  -8  18 388.140 161.210   1
  -6 -12  -1 44791.2 1532.49   1
  -6 -12  -1 36631.0 1481.83   1
  -1  -9  18 3150.35 453.610   1
  -5   7  14 305.000 115.800   1
  -5  -7  14 180.060 149.460   1
  -2 -14 -13 66967.6 2219.40   1
   2 -14  13 69630.1 2374.08   1
  -2 -14 -13 66901.1 2385.84   1
  -5 -10 -11 348.060 103.440   1
  -5 -10 -11 495.640 157.160   1
   5 -10  11 549.860 157.780   1
   6 -12  -2 18631.5 6975.61   1
  -6 -12   2 20636.7 734.250   1
  -6   2  13 6227.16 822.260   1
  -6  -2  13 6225.91 909.160   1
  -6   8  10 26743.7 927.960   1
  -6  -8  10 25355.4 860.410   1
  -7  -5   7 5006.76 504.360   1
  -7   5   7 4617.54 566.960   1
  -7   5   7 4621.35 442.530   1
   4  -8  15 8801.79 402.680   1
  -4  -8 -15 10590.1 955.420   1
  -4  -8 -15 9460.75 867.290   1
  -7  -6   6 24662.5 826.310   1
  -7   6   6 21260.5 705.170   1
   5   2  15 3687.80 293.520   1
   5  -2  15 3069.49 1240.71   1
   4 -16  -5 3603.12 536.750   1
  -4 -16   5 4260.50 602.850   1
  -6  -9   9 2672.59 374.000   1
  -6   9   9 2576.48 365.440   1
  -1   7  19 4621.92 545.390   1
  -1  -7  19 3689.63 494.380   1
  -3 -14  12 1433.48 278.980   1
   3 -14 -12 1219.55 214.860   1
   5 -13   7 4472.42 414.280   1
  -5 -13  -7 5490.16 757.880   1
  -5 -13  -7 5454.88 454.020   1
   0 -17 -10 -52.820 139.940   1
   0 -17  10 293.610 162.990   1
  -7   5  -6 109.700 74.4600   1
  -7  -5  -6 -48.850 124.460   1
   4  -6  16 205.270 120.180   1
  -4   9  15 1682.07 244.660   1
  -4  -9  15 1880.27 264.210   1
  -7   6  -5 11212.7 415.820   1
  -7  -6  -5 10368.9 308.400   1
  -7  -6  -5 10822.9 467.900   1
  -5 -11 -10 210.340 112.360   1
   5 -11  10 114.020 61.9600   1
  -5 -11 -10 134.340 74.6100   1
  -5  -5  15 399.060 137.800   1
  -5   5  15 352.960 138.840   1
  -3   6  18 39606.1 1631.65   1
  -3  -6  18 39564.4 1536.70   1
  -1 -12  16 323.770 193.980   1
   1 -12 -16 83.6900 113.010   1
  -6  -7 -10 1134.55 216.290   1
  -6  -7 -10 666.580 179.420   1
   1   3  20 1497.57 245.000   1
   1  -3  20 1501.54 270.750   1
  -6 -11  -5 4612.53 542.630   1
  -6 -11  -5 5445.18 640.610   1
  -7   8   1 27853.3 904.950   1
  -7  -8   1 28150.4 898.150   1
  -7  -8   1 29581.4 1168.88   1
  -7  -8   0 493.200 212.660   1
  -7  -8   0 345.400 111.810   1
  -7   8   0 158.030 90.7300   1
  -4  -5  17 3414.03 493.580   1
  -4   5  17 4795.00 468.930   1
  -2 -18   6 48075.1 1733.09   1
  -5  -9 -12 3637.01 461.160   1
   5  -9  12 3064.25 1193.04   1
  -5  -9 -12 3503.26 383.720   1
  -3   2  19 1495.73 269.900   1
  -3  -2  19 1694.43 272.920   1
  -7   0   9 47824.4 1627.86   1
  -6 -11   6 3460.86 389.160   1
  -6  11   6 3299.50 447.450   1
   1 -13  15 11771.6 501.250   1
  -1 -13 -15 12709.4 1154.99   1
  -1 -19   4 439.730 206.970   1
   1 -19  -4 991.050 236.750   1
   6   3  12 61.0700 37.7100   1
  -6  -3 -12 423.910 158.350   1
  -1  -4  20 148.910 120.630   1
  -1   4  20 215.900 144.540   1
  -6 -12  -2 11368.1 1018.83   1
  -6 -12  -2 11845.2 999.670   1
   1 -14  14 95110.3 3258.63   1
  -1 -14 -14 89595.6 2980.41   1
  -7   0  -8 -23.040 112.660   1
  -6   7  11 13655.9 524.830   1
  -6  -7  11 14381.5 1354.28   1
  -4 -15   8 33732.3 1177.05   1
   4 -15  -8 34017.7 12729.1   1
   0 -18  -8 3628.85 379.800   1
   0 -18   8 2873.10 417.790   1
  -7  -1   9 181.540 74.1100   1
  -7   1   9 210.500 131.470   1
  -7   8   2 17142.1 571.460   1
  -7  -8   2 18942.1 1768.93   1
  -7  -8   2 16446.2 536.190   1
  -5   0  16 152.820 102.150   1
   6 -12  -3 22346.3 752.450   1
  -6 -12   3 22024.8 764.660   1
   3 -18   0 91814.6 3021.39   1
  -3 -18   0 80813.9 2684.87   1
  -3 -18   0 89450.4 3001.09   1
  -7   8  -1 4173.56 487.690   1
  -7  -8  -1 5975.43 596.880   1
  -7  -8  -1 4124.90 480.510   1
  -3 -17  -6 -214.19 150.560   1
   3 -17   6 -23.920 124.080   1
  -3 -17  -6 97.2000 84.5100   1
  -2   0  20 63918.8 2242.28   1
  -6 -10  -7 191.960 87.9000   1
  -6 -10  -7 327.900 116.440   1
   0 -11 -17 3679.57 543.560   1
   0 -11  17 3066.95 1215.74   1
   1 -19   4 6063.59 862.920   1
  -1 -19  -4 6814.33 737.200   1
  -1 -19  -4 5131.46 549.400   1
  -7  -4   8 3816.32 543.370   1
  -7   4   8 3761.21 421.240   1
  -1 -15  13 36108.3 1456.97   1
   1 -15 -13 36886.7 1451.01   1
   2   5  19 1058.43 207.700   1
   2  -5  19 1087.50 228.160   1
   3 -18  -1 25156.5 916.520   1
  -3 -18   1 22533.8 1110.17   1
   2 -10 -17 55063.6 1898.98   1
  -2 -10  17 60417.0 2098.54   1
  -2 -11 -16 1741.84 253.630   1
   2 -11  16 1798.20 237.100   1
  -7  -1  -8 12293.5 1043.52   1
  -7   1  -8 12127.8 1123.06   1
   5 -13  -8 1426.55 251.410   1
  -5 -13   8 2001.91 280.450   1
   4   3  17 341.480 155.970   1
   4  -3  17 123.210 74.4500   1
  -5  -1  16 7069.27 572.130   1
  -5   1  16 6272.48 546.240   1
  -1  -9 -18 2133.25 292.460   1
   1  -9  18 2807.02 314.470   1
  -7  -7   5 16680.8 613.640   1
  -7   7   5 18052.0 526.700   1
  -3 -10  16 50674.4 1835.19   1
  -3  10  16 47402.9 1649.12   1
  -2   6  19 8034.28 885.370   1
  -2  -6  19 9200.67 723.420   1
  -2   1  20 6152.84 598.750   1
  -2  -1  20 5450.47 825.080   1
  -7  -4  -7 19910.5 1408.23   1
  -7   4  -7 17837.3 1576.64   1
  -5 -14  -5 39951.9 1549.05   1
   5 -14   5 42034.3 1440.26   1
  -5 -14  -5 41406.6 1695.93   1
  -3 -18  -1 18897.1 703.090   1
  -3 -18  -1 18941.0 741.580   1
   3 -18   1 21399.9 839.690   1
  -5 -10  12 39090.8 1440.92   1
  -5  10  12 42989.6 1517.58   1
  -7  -7  -4 7904.38 321.220   1
  -7  -7  -4 8500.75 942.900   1
  -7   7  -4 8989.72 3422.89   1
   3  -5  18 142.460 120.050   1
   3   5  18 329.700 110.240   1
  -6   3  13 2083.47 324.620   1
  -6  -3  13 2192.09 333.660   1
   0 -19  -5 415.130 124.570   1
   0 -19  -5 764.090 177.960   1
   0 -19   5 864.500 191.220   1
  -3 -16   9 59747.2 2060.34   1
   3 -16  -9 59703.4 2028.13   1
  -6  10   8 1046.85 206.840   1
  -6 -10   8 930.810 188.420   1
  -2 -18  -6 65111.6 2412.07   1
   2 -18   6 67332.3 2280.28   1
  -2 -18  -6 61580.7 2118.81   1
  -4 -12 -12 3656.90 278.200   1
   4 -12  12 2826.13 444.260   1
  -4 -12 -12 3375.85 375.480   1
   5   3  15 157.480 83.7300   1
   5  -3  15 109.890 72.8500   1
  -5  -6 -14 9185.50 1003.65   1
   5  -6  14 8206.59 267.630   1
  -5  -6 -14 8268.66 884.200   1
   1 -12  16 42700.6 1865.37   1
  -1 -12 -16 39425.4 1726.70   1
  -4 -11 -13 92.5900 93.1900   1
  -4 -11 -13 377.670 131.330   1
   4 -11  13 420.960 135.260   1
  -4 -14  10 728.660 171.330   1
   4 -14 -10 573.030 173.710   1
  -5  11  11 10793.8 399.570   1
  -5 -11  11 12581.7 1273.68   1
  -2 -15 -12 6830.15 910.400   1
  -2 -15 -12 6309.13 694.890   1
   2 -15  12 6650.66 922.630   1
  -1 -17  10 3959.53 419.770   1
   1 -17 -10 3452.58 317.670   1
  -4 -16  -5 23711.9 898.270   1
   4 -16   5 25340.2 880.670   1
  -4 -16  -5 24010.4 833.480   1
   1   7  19 1091.46 211.680   1
   1  -7  19 1525.81 202.750   1
  -5 -12  -9 38550.7 1396.05   1
   5 -12   9 41664.8 1383.77   1
  -5 -12  -9 38930.5 1456.94   1
  -3 -18   2 23494.8 880.780   1
   3 -18  -2 22620.4 846.690   1
  -7   2   9 74716.8 2434.53   1
  -7  -2   9 74518.4 2527.68   1
   3 -12  14 22780.5 1037.41   1
  -3 -12 -14 22380.6 800.800   1
  -3 -12 -14 24574.6 1672.62   1
   3 -13  13 5897.95 737.740   1
  -3 -13 -13 6733.77 487.710   1
  -3 -13 -13 7176.11 865.400   1
  -7  -8   3 5482.18 683.660   1
  -7   8   3 6674.93 200.830   1
   2 -17  -9 6739.13 604.960   1
  -2 -17   9 8496.85 834.300   1
  -7  -8  -2 13866.2 1008.22   1
  -7   8  -2 11686.6 395.860   1
  -7  -8  -2 10917.0 371.870   1
  -7   2  -8 130.670 70.0900   1
  -7  -2  -8 264.300 145.690   1
  -5 -14   6 15736.1 552.300   1
  -3   3  19 2003.59 278.400   1
  -3  -3  19 2132.78 307.790   1
  -5   2  16 1505.82 253.370   1
  -5  -2  16 1439.00 298.350   1
  -1 -15 -13 449.070 170.530   1
   1 -15  13 442.250 157.570   1
  -2   2  20 41082.7 1509.99   1
  -2  -2  20 37572.7 1481.27   1
   0 -16 -12 53715.0 1976.98   1
   0 -16  12 53656.7 1869.94   1
  -5 -15   0 4297.74 496.770   1
  -5 -15   0 4312.96 562.350   1
   5 -15   0 2666.62 520.000   1
  -5   9  13 256.820 110.000   1
  -5  -9  13 464.400 177.650   1
   3 -18   2 3305.19 464.340   1
  -3 -18  -2 4663.36 462.220   1
  -3 -18  -2 4168.80 543.630   1
  -4   0  18 23701.2 1725.95   1
   5 -15  -1 23312.7 818.480   1
  -5 -15   1 23051.9 859.130   1
  -1 -11  17 224.740 130.460   1
   1 -11 -17 272.110 126.490   1
  -6  -6 -11 24949.7 874.910   1
  -2 -19   0 3550.66 448.510   1
  -2 -19   0 4310.84 521.090   1
   2 -19   0 3321.16 342.760   1
   0  -5  20 424.700 160.840   1
   0   5  20 94.8600 149.900   1
  -6 -12  -3 28386.4 1078.56   1
  -6 -12  -3 33510.0 2229.14   1
   1  -4  20 9156.52 682.570   1
   1   4  20 12094.3 1144.17   1
  -5  -8 -13 46301.3 2783.64   1
  -5  -8 -13 43188.2 1632.29   1
   5  -8  13 43587.0 1488.78   1
   1 -18  -8 28691.7 1087.20   1
  -1 -18   8 30821.4 1075.19   1
  -1 -17 -10 1855.79 228.390   1
   1 -17  10 1969.81 313.890   1
  -1 -17 -10 2405.11 306.680   1
  -2 -19   1 4180.59 488.970   1
   2 -19  -1 4126.94 581.690   1
  -4  -1  18 2234.36 384.620   1
  -4   1  18 1983.99 307.060   1
   6 -12  -4 140.740 71.0000   1
  -6 -12   4 51.6400 63.3600   1
  -4 -13 -11 1275.19 236.160   1
   4 -13  11 1231.87 240.470   1
  -4 -13 -11 1170.56 194.630   1
   2  -8  18 23231.3 992.100   1
  -2  -8 -18 25609.2 916.680   1
  -5 -15  -1 13947.4 454.820   1
  -5 -15  -1 13906.0 676.370   1
   5 -15   1 14407.2 362.330   1
  -2 -19  -1 18018.4 831.700   1
   2 -19   1 16028.8 677.160   1
  -2 -19  -1 16546.8 5310.45   1
   3 -15 -11 25040.8 1789.05   1
  -3 -15  11 20249.8 940.500   1
  -4 -10 -14 2398.96 277.190   1
   4 -10  14 1956.66 372.580   1
  -4 -10 -14 2357.58 381.310   1
  -2 -16  11 23013.5 1919.79   1
   2 -16 -11 18444.5 1138.52   1
  -6  -4 -12 838.840 185.800   1
   6   4  12 742.690 173.610   1
  -3 -17   7 5032.10 678.950   1
   3 -17  -7 4511.26 579.530   1
  -4 -16   6 5166.21 565.880   1
   4 -16  -6 4537.99 356.300   1
   5 -15  -2 1733.21 252.270   1
  -5 -15   2 2554.76 353.540   1
   3 -11  15 113.450 87.2900   1
  -3 -11 -15 108.160 111.360   1
  -6   6  12 3330.24 1152.31   1
  -6  -6  12 3334.26 1173.90   1
  -5 -12  10 22352.9 1011.89   1
   5 -12 -10 22490.2 989.490   1
   3 -18  -3 803.360 206.410   1
  -3 -18   3 1319.24 204.840   1
   3 -14  12 22450.2 975.130   1
  -3 -14 -12 23880.5 1737.68   1
  -3 -14 -12 21270.2 1183.20   1
   1 -19  -5 512.710 240.820   1
  -1 -19   5 684.360 279.390   1
   1 -18   8 21079.1 912.950   1
  -1 -18  -8 21295.5 986.250   1
  -1 -18  -8 21880.6 868.130   1
  -7   6   7 3515.52 340.760   1
  -7   6   7 3789.50 614.290   1
  -7  -6   7 4299.05 566.770   1
  -2 -19   2 4881.44 666.590   1
   2 -19  -2 5600.55 594.520   1
  -7  -3   9 137.890 70.3900   1
  -7   3   9 179.110 97.5500   1
   4  -4  17 10167.0 351.550   1
   4   4  17 12183.2 797.660   1
  -4  -8  16 721.430 197.520   1
  -4   8  16 431.770 129.190   1
   3  -8  17 6227.69 775.840   1
  -3  -8 -17 7529.31 864.020   1
  -4 -15  -8 3770.74 482.350   1
   4 -15   8 2963.68 408.890   1
  -4 -15  -8 3556.08 364.670   1
  -4   2  18 24081.4 1048.09   1
  -4  -2  18 24625.3 1111.18   1
  -7  -6  -6 1780.67 213.470   1
  -7  -6  -6 1575.10 248.310   1
  -7   6  -6 1688.88 309.790   1
   2 -17   9 8598.87 605.710   1
  -2 -17  -9 9033.11 830.800   1
  -2 -17  -9 12437.0 1320.61   1
   0  -8  19 128751. 4046.34   1
   0   8  19 126337. 3955.77   1
  -6  -4  13 31102.2 1540.30   1
  -6   4  13 30202.0 1312.81   1
  -1   5  20 1813.25 243.580   1
  -1  -5  20 2248.49 351.990   1
  -5  -6  15 1369.06 247.920   1
  -5   6  15 1037.86 244.890   1
   1 -19   5 466.660 159.030   1
  -1 -19  -5 465.090 139.340   1
  -1 -19  -5 373.280 81.7300   1
  -7   3  -8 1547.34 230.990   1
  -7  -3  -8 1354.96 238.120   1
  -6 -11  -6 -36.400 73.3500   1
  -6 -11  -6 163.940 108.100   1
  -7   8   4 71192.8 2227.22   1
  -7  -8   4 71618.8 2399.35   1
  -2 -19  -2 185.860 117.410   1
   2 -19   2 48.2800 80.7600   1
  -2 -19  -2 199.780 115.440   1
  -5   3  16 7524.28 801.470   1
  -5  -3  16 7429.96 795.400   1
  -3 -16  -9 5149.33 591.470   1
  -3 -16  -9 5317.67 569.620   1
   3 -16   9 4182.26 608.830   1
  -1 -16  12 31065.3 2348.62   1
   1 -16 -12 30523.8 1317.32   1
   5  -4  15 1280.21 246.390   1
   5   4  15 1395.31 193.890   1
  -2   3  20 1406.77 418.080   1
  -2  -3  20 1565.43 256.950   1
   1 -11  17 767.340 179.780   1
  -1 -11 -17 1163.54 257.530   1
  -7  -8  -3 321.040 113.020   1
  -7  -8  -3 356.870 80.4000   1
  -7   8  -3 287.340 71.2200   1
   5 -15   2 -17.220 64.9400   1
  -5 -15  -2 -333.94 152.610   1
  -5 -15  -2 -105.04 134.710   1
  -4  -6  17 318.340 126.760   1
  -4   6  17 232.280 152.820   1
  -3 -18  -3 51605.1 1868.58   1
   3 -18   3 53678.5 1758.36   1
  -3 -18  -3 48685.5 1740.08   1
  -7  -5   8 9341.15 295.610   1
  -7   5   8 8337.23 338.410   1
  -7   5   8 9159.25 284.720   1
   2 -10  17 9929.87 1168.21   1
  -2 -10 -17 9459.17 910.280   1
  -6  11   7 1588.80 191.870   1
  -6 -11   7 1737.03 254.810   1
  -7   7   6 613.100 110.510   1
  -7  -7   6 718.530 154.080   1
   2 -18  -7 22036.4 933.860   1
  -2 -18   7 22104.7 1099.70   1
  -7   5  -7 559.630 106.860   1
  -7  -5  -7 574.760 153.990   1
  -4 -17   0 6643.84 333.680   1
  -4 -17   0 8091.00 799.430   1
   4 -17   0 6717.62 562.120   1
   3   0  19 269861. 86277.5   1
  -5 -15   3 347.760 92.5800   1
   5 -15  -3 12.5900 55.6500   1
   4  -7  16 700.420 258.670   1
  -4  -7 -16 867.050 173.580   1
   4 -17  -1 1487.45 235.710   1
  -4 -17   1 1984.38 327.860   1
  -7  -7  -5 26.8000 47.3800   1
  -7  -7  -5 260.170 143.260   1
  -7   7  -5 350.760 85.7900   1
  -3  -7  18 12747.7 1307.16   1
  -3   7  18 15191.8 1621.17   1
  -3  -4  19 6006.75 777.120   1
  -3   4  19 5684.90 494.870   1
  -4 -12  13 1571.83 278.490   1
   4 -12 -13 1703.35 178.220   1
  -5  -8  14 30179.8 1294.05   1
  -5   8  14 28883.0 1389.71   1
   0 -10  18 6123.89 860.870   1
   0 -10 -18 6130.98 662.980   1
   2   0  20 127060. 4024.74   1
  -3  -9  17 4903.15 525.760   1
  -3   9  17 5940.56 517.520   1
   0 -19  -6 3038.57 390.100   1
   0 -19   6 3400.02 499.110   1
   0 -19  -6 3889.12 351.090   1
   2  -6  19 9573.48 358.790   1
   2   6  19 11584.5 748.440   1
  -5 -13  -8 6655.74 867.070   1
   5 -13   8 6547.87 200.040   1
  -5 -13  -8 6714.94 583.370   1
   4 -17   1 3605.35 549.140   1
  -4 -17  -1 4451.08 617.480   1
  -4 -17  -1 3986.69 398.980   1
  -4 -11  14 731.560 148.670   1
  -6  -9  -9 3843.06 531.760   1
  -6  -9  -9 3776.08 301.190   1
   5 -14   6 3778.34 375.170   1
  -5 -14  -6 3818.51 576.630   1
  -5 -14  -6 4518.95 501.160   1
  -6 -12  -4 11443.8 433.760   1
  -6 -12  -4 11974.1 906.800   1
   2  -1  20 525.320 182.530   1
   2   1  20 875.970 234.370   1
  -2 -19   3 1733.65 338.210   1
   2 -19  -3 679.430 258.550   1
   2 -13 -15 213.960 117.590   1
  -2 -13  15 371.370 149.100   1
   2 -16  11 22085.5 935.820   1
  -2 -16 -11 20819.2 917.280   1
  -2 -16 -11 19944.8 824.000   1
  -3 -17  -7 1549.18 233.600   1
   3 -17   7 1462.29 274.060   1
  -3 -17  -7 1865.30 239.750   1
   1 -16  12 42960.0 1563.96   1
  -1 -16 -12 46105.8 1674.91   1
  -1  -8  19 1931.42 255.050   1
  -1   8  19 1428.03 215.490   1
   3  -6  18 249.880 115.830   1
   3   6  18 280.960 60.0300   1
  -4 -17   2 7031.93 616.540   1
   4 -17  -2 6974.35 640.890   1
  -6 -12   5 15140.2 1081.75   1
  -3 -18   4 4765.81 846.500   1
   3 -18  -4 4370.11 390.630   1
  -6  -8 -10 1857.11 198.940   1
  -6  -8 -10 1822.04 236.430   1
  -2   9  18 7758.50 753.340   1
  -2  -9  18 8373.03 716.910   1
  -4 -16  -6 14177.9 1404.28   1
  -4 -16  -6 11888.2 393.370   1
   4 -16   6 12902.3 395.640   1
  -4 -14 -10 3739.24 483.760   1
  -4 -14 -10 3664.85 517.560   1
   4 -14  10 3285.82 502.120   1
  -2 -14  14 25301.9 1335.02   1
   2 -14 -14 24787.0 1149.59   1
  -4   3  18 1721.67 235.190   1
  -4  -3  18 1242.98 283.480   1
  -6   9  10 1900.07 223.870   1
  -6  -9  10 2153.30 330.040   1
  -2 -19  -3 684.540 243.620   1
   2 -19   3 986.350 207.700   1
  -2 -19  -3 1191.50 223.390   1
  -4 -13  12 1564.42 192.330   1
   4 -13 -12 1421.63 173.650   1
  -4  -9 -15 -3.1600 94.1600   1
   4  -9  15 -46.810 70.3700   1
  -4  -9 -15 228.770 124.330   1
   1   5  20 923.460 196.540   1
   1  -5  20 923.740 211.010   1
  -2 -18  -7 73232.2 2300.56   1
  -2 -18  -7 71015.8 2489.34   1
   2 -18   7 74334.0 2399.16   1
  -2  -7  19 176.640 123.440   1
  -2   7  19 247.950 123.900   1
  -3 -10 -16 11763.7 1238.40   1
   3 -10  16 11368.0 844.280   1
   3  -2  19 162763. 5090.73   1
   3   2  19 171845. 54949.9   1
  -5 -15  -3 14151.0 499.470   1
   5 -15   3 12944.6 359.770   1
  -5 -15  -3 12897.7 447.230   1
   4 -15  -9 897.480 188.960   1
  -4 -15   9 1007.78 204.700   1
  -6   8  11 3046.78 498.790   1
  -6  -8  11 3540.04 486.900   1
  -6 -10  -8 3127.90 297.550   1
  -6 -10  -8 3343.20 1101.88   1
   6   1  13 806.540 188.040   1
  -6  -1 -13 1520.02 202.780   1
   5 -14  -7 21469.2 1206.07   1
  -5 -14   7 21027.1 933.840   1
  -7  -4   9 55099.7 1769.34   1
  -7   4   9 53878.1 1750.23   1
  -4 -17  -2 911.090 203.530   1
   4 -17   2 842.780 197.700   1
  -4 -17  -2 1322.75 218.610   1
  -2 -12  16 6686.64 1072.49   1
   2 -12 -16 6146.53 658.270   1
  -3 -15 -11 1820.58 287.840   1
   3 -15  11 1995.15 318.300   1
  -3 -15 -11 1719.05 281.760   1
  -1 -10  18 1232.35 316.960   1
   1 -10 -18 884.980 183.530   1
   2  -2  20 129556. 4056.65   1
   2   2  20 122208. 3901.52   1
  -7   0  10 51.8400 107.660   1
  -7  -9   1 235.780 123.620   1
  -7  -9   1 364.800 110.390   1
  -7   9   1 363.390 73.9400   1
   5  -7  14 399.700 118.530   1
  -5  -7 -14 372.080 129.760   1
  -5  -7 -14 643.770 130.590   1
  -7   9   0 13243.0 394.550   1
  -7  -9   0 13878.0 539.520   1
   0 -18   9 2971.82 444.190   1
   0 -18  -9 3496.15 360.710   1
  -6  -5 -12 2411.72 329.370   1
   5 -13  -9 10812.9 1188.36   1
  -5 -13   9 12556.1 1287.69   1
  -7  -4  -8 13217.0 804.710   1
  -7   4  -8 12992.0 1006.08   1
   0  -6  20 3280.23 492.600   1
   0   6  20 5822.88 478.610   1
  -5   4  16 445.470 123.560   1
  -5  -4  16 385.970 109.220   1
  -7  -8   5 9612.03 330.180   1
  -7   8   5 8923.70 328.390   1
  -5 -15   4 2521.57 210.160   1
   5 -15  -4 2364.62 255.900   1
  -7   0  -9 23718.3 1028.41   1
  -7   1  10 23060.2 929.610   1
  -7  -1  10 22702.1 1087.84   1
  -6   0  14 45313.3 1529.17   1
  -3 -18  -4 30149.3 1289.14   1
  -3 -18  -4 29664.1 1198.60   1
   3 -18   4 30939.4 1253.19   1
  -2  -4  20 45200.7 1616.32   1
  -2   4  20 45718.2 1586.38   1
  -6  10   9 2207.40 245.240   1
  -6 -10   9 2483.23 291.660   1
   0 -17 -11 11059.4 422.580   1
   0 -17  11 12461.1 970.520   1
  -7  -8  -4 14215.6 1170.65   1
  -7  -8  -4 11779.1 339.700   1
  -4 -10  15 3614.34 468.830   1
  -4  10  15 3447.10 563.920   1
  -3 -13  14 774.690 186.810   1
   3 -13 -14 330.010 90.4600   1
  -4 -17   3 1848.52 237.930   1
   4 -17  -3 1882.96 222.440   1
   0   0  21 336.620 90.2500   1
  -7   9   2 7702.90 195.470   1
  -7  -9   2 7911.72 252.610   1
  -7  -9   2 9207.79 648.620   1
   4  -5  17 191.590 120.460   1
   4   5  17 84.7100 80.8500   1
  -7  -9  -1 8213.85 266.660   1
  -7  -9  -1 9582.40 943.110   1
  -7  -1  -9 2533.30 255.380   1
  -7   1  -9 2712.22 324.580   1
  -6   1  14 819.910 167.900   1
  -6  -1  14 1284.17 208.900   1
  -1 -19   6 347.620 158.510   1
   1 -19  -6 91.8300 83.5700   1
  -5 -11 -11 1502.14 282.870   1
  -5 -11 -11 1789.47 226.760   1
   5 -11  11 1079.26 269.010   1
   3 -12 -15 793.540 152.480   1
  -3 -12  15 1072.55 233.930   1
   0 -14 -15 400.100 121.730   1
   0 -14  15 300.750 142.300   1
  -6  -5  13 3551.09 358.160   1
  -6   5  13 2972.97 409.700   1
   1   8  19 3106.60 401.960   1
   1  -8  19 2003.94 281.330   1
   4 -16  -7 29052.2 1383.47   1
  -4 -16   7 29441.5 1243.94   1
   5 -10  12 611.810 162.730   1
  -5 -10 -12 684.570 241.370   1
  -5 -10 -12 297.340 93.1100   1
  -6  -7 -11 161.890 116.440   1
  -6  -7 -11 164.520 87.0500   1
  -6  -2 -13 35131.2 1305.99   1
   6   2  13 29226.8 1145.57   1
   0  -1  21 3338.95 1127.74   1
   0   1  21 2738.98 389.870   1
   0 -20   0 35392.0 1177.60   1
   0 -20   0 36518.1 1700.37   1
   5   5  15 3422.59 378.890   1
   5  -5  15 2310.31 389.880   1
   2 -15 -13 932.670 176.990   1
  -2 -15  13 1158.00 306.230   1
   2 -19  -4 4080.39 551.510   1
  -2 -19   4 5642.05 656.280   1
  -3 -16  10 60921.8 2068.45   1
   3 -16 -10 61293.7 2018.57   1
   0 -13  16 3566.69 398.800   1
   0 -13 -16 3158.49 374.940   1
  -1 -19  -6 1928.17 244.480   1
   1 -19   6 1650.89 237.950   1
  -1 -19  -6 1771.67 261.220   1
   0 -20  -1 15366.8 505.850   1
   0 -20   1 16492.0 5515.36   1
   0 -20  -1 15665.6 323.530   1
  -7  -2  10 100.820 72.4800   1
  -7   2  10 43.6000 64.7300   1
  -6 -13   0 10012.6 1136.92   1
  -6 -13   0 8799.21 755.540   1
  -6 -13   1 7760.01 793.780   1
  -6 -13   1 7134.36 628.930   1
   3   3  19 2939.70 397.820   1
   3  -3  19 2753.68 488.940   1
  -1  -6  20 1738.53 265.130   1
  -1   6  20 2317.56 348.210   1
  -3 -14  13 7032.53 684.140   1
   3 -14 -13 5719.56 485.710   1
  -3 -17   8 1004.55 212.420   1
   3 -17  -8 605.280 122.470   1
  -6  -7  12 2995.66 416.500   1
  -6   7  12 2603.76 390.670   1
  -3  -5  19 4624.65 453.710   1
  -3   5  19 4993.34 455.040   1
   1 -10  18 54854.2 1846.20   1
  -1 -10 -18 55395.2 1926.55   1
  -4 -17  -3 4558.81 585.010   1
   4 -17   3 3339.62 1146.41   1
  -4 -17  -3 4974.62 606.250   1
  -7  -2  -9 451.570 138.510   1
  -7   2  -9 260.630 134.260   1
   2  -3  20 100.330 64.9900   1
  -6  -2  14 17439.8 1571.21   1
  -6   2  14 16606.2 5503.98   1
   0 -15 -14 7554.32 1002.55   1
   0 -15  14 7844.04 821.900   1
   2 -19   4 385.940 125.830   1
  -2 -19  -4 487.180 214.700   1
   2 -13  15 587.470 175.060   1
  -2 -13 -15 848.720 185.940   1
  -7  -6   8 784.110 158.050   1
  -7   6   8 538.520 154.970   1
  -7   6   8 845.570 202.310   1
  -1 -18   9 216.320 130.890   1
   1 -18  -9 654.210 168.510   1
  -7   9   3 7270.04 225.730   1
  -7  -9   3 6889.86 879.270   1
  -1   0  21 50135.7 2426.40   1
  -4   4  18 25615.4 1112.33   1
  -4  -4  18 27853.5 2106.52   1
   2 -17 -10 452.300 148.870   1
  -2 -17  10 453.400 253.900   1
   5 -12  10 8636.44 235.870   1
  -5 -12 -10 8978.55 725.480   1
  -5 -12 -10 8878.87 808.490   1
   3 -18  -5 3975.86 363.020   1
  -3 -18   5 3852.34 699.060   1
  -4 -14  11 1393.63 222.330   1
   4 -14 -11 1396.58 143.420   1
  -7  -9  -2 5200.12 555.910   1
  -7  -9  -2 3534.57 608.760   1
  -7   7   7 6865.78 211.150   1
  -7   7   7 6719.74 202.270   1
  -7  -7   7 6932.21 817.790   1
   0  -2  21 18159.7 1198.07   1
   0   2  21 20522.7 1594.74   1
   2 -14  14 -46.270 136.470   1
  -2 -14 -14 433.820 149.730   1
  -6 -12  -5 317.460 85.5600   1
  -6 -12  -5 241.000 143.670   1
  -6 -13  -1 5180.78 634.800   1
  -6 -13  -1 7161.21 805.800   1
  -7  -6  -7 31289.9 1550.93   1
   6 -13  -2 1850.49 225.390   1
  -6 -13   2 2310.17 253.630   1
  -6 -11  -7 466.970 137.970   1
  -6 -11  -7 203.950 88.2700   1
  -1 -17  11 1523.03 261.120   1
   1 -17 -11 1525.19 257.640   1
  -1   1  21 6528.53 746.490   1
  -1  -1  21 6187.88 839.800   1
  -7  -7  -6 10655.5 264.840   1
  -7  -7  -6 12422.2 916.470   1
  -5 -15  -4 1338.56 201.170   1
  -5 -15  -4 1979.11 273.050   1
   5 -15   4 1026.46 210.630   1
   2 -11 -17 518.940 140.520   1
  -2 -11  17 764.730 222.390   1
   0 -20  -2 19379.9 821.660   1
   0 -20   2 24175.1 1733.43   1
   0 -20  -2 21254.6 1327.50   1
  -5   7  15 12035.3 418.220   1
  -5  -7  15 12818.4 1115.82   1
   5   0  16 67.0200 51.6100   1
  -1 -14  15 405.000 158.110   1
   1 -14 -15 57.5200 100.900   1
  -6 -12   6 14659.8 452.220   1
  -6  12   6 15645.6 353.500   1
   5  -9  13 1017.27 232.090   1
  -5  -9 -13 1251.85 336.060   1
  -5  -9 -13 1495.67 234.620   1
  -3 -11  16 171.830 212.820   1
   3 -11 -16 208.030 149.830   1
  -4   7  17 6051.25 677.760   1
  -4  -7  17 5830.75 728.400   1
  -5  11  12 4512.35 517.540   1
  -5 -11  12 4521.81 416.970   1
  -4 -17   4 257.960 152.360   1
   4 -17  -4 279.540 135.170   1
  -6  11   8 12619.2 1211.10   1
  -6 -11   8 11309.3 387.360   1
  -2  -9 -18 1269.66 178.750   1
   2  -9  18 1022.47 228.810   1
   5  -1  16 -28.320 64.2700   1
   5   1  16 58.3100 47.4400   1
  -1 -13  16 2785.24 480.350   1
   1 -13 -16 2975.09 341.990   1
  -6  -3 -13 451.810 112.670   1
   6   3  13 158.690 73.0000   1
  -1 -18  -9 18107.0 732.170   1
   1 -18   9 19297.2 1531.06   1
  -1 -18  -9 17389.7 927.210   1
   0 -19   7 1632.34 224.900   1
   0 -19  -7 1122.69 233.320   1
  -5  10  13 6987.14 970.670   1
  -5 -10  13 6354.78 846.950   1
   0 -12 -17 4463.60 684.940   1
   0 -12  17 5539.90 1907.11   1
  -2 -18   8 40543.4 1435.43   1
   2 -18  -8 40083.1 1381.26   1
  -5 -15   5 3131.40 485.530   1
   5 -15  -5 3447.58 278.900   1
  -2 -12 -16 8149.69 1118.88   1
   2 -12  16 7359.51 925.380   1
  -7  -5   9 370.260 107.430   1
  -7   5   9 299.940 111.600   1
  -7  -3  10 17980.0 802.380   1
  -7   3  10 19233.2 786.960   1
   4   0  18 3006.28 477.670   1
  -1 -17 -11 1354.35 169.790   1
   1 -17  11 1876.76 350.340   1
  -1 -17 -11 1553.14 294.670   1
  -5 -14  -7 3174.06 283.220   1
   5 -14   7 1959.36 398.880   1
  -5 -14  -7 3080.80 416.240   1
  -4 -15  -9 -87.370 151.710   1
  -4 -15  -9 51.5200 62.0300   1
   4 -15   9 -33.150 62.3000   1
  -1 -20   0 5986.27 733.040   1
  -1 -20   0 5719.47 488.870   1
   1 -20   0 5284.43 663.060   1
  -1  -2  21 19919.5 1426.49   1
  -1   2  21 23500.8 1748.59   1
   2  -7  19 291.380 152.040   1
   2   7  19 298.780 91.3500   1
  -6 -13  -2 3871.23 586.180   1
  -6 -13  -2 2170.88 338.650   1
  -3 -18  -5 14882.0 1393.98   1
   3 -18   5 12753.7 394.930   1
  -3 -18  -5 12204.0 366.490   1
  -7  -5  -8 3366.63 583.550   1
  -7   5  -8 3415.31 392.850   1
  -1 -15  14 3203.05 469.400   1
   1 -15 -14 3485.27 480.120   1
  -5   5  16 256.270 160.390   1
  -5  -5  16 457.460 121.260   1
  -6 -13   3 116.270 125.200   1
   6 -13  -3 75.2100 52.9800   1
   1   6  20 15556.7 1352.75   1
   1  -6  20 11944.5 470.960   1
  -7   8   6 20210.4 810.640   1
  -7  -8   6 21155.3 932.370   1
  -4  -9  16 9453.05 1020.88   1
  -4   9  16 10523.6 936.280   1
  -7   3  -9 2728.16 302.530   1
  -7  -3  -9 2021.14 256.000   1
  -6  -3  14 19604.9 891.830   1
  -6   3  14 18323.4 995.280   1
   4  -1  18 138.600 84.5900   1
   4   1  18 285.770 111.640   1
  -2  -5  20 1921.48 309.820   1
  -2   5  20 2243.20 242.010   1
   1 -20  -1 27909.3 2514.40   1
  -1 -20   1 26049.1 1134.85   1
   4 -12  13 901.920 245.550   1
  -4 -12 -13 1464.48 197.960   1
  -4 -12 -13 1328.97 150.710   1
   2 -15  13 5626.19 662.960   1
  -2 -15 -13 5500.29 1901.59   1
  -2 -15 -13 6802.78 807.580   1
  -5 -12  11 9951.42 1270.04   1
   5 -12 -11 8981.41 600.910   1
  -4 -16  -7 19089.6 847.840   1
   4 -16   7 19328.1 955.940   1
  -4 -16  -7 19385.9 834.710   1
  -3  -9 -17 2843.54 300.480   1
   3  -9  17 3655.70 406.290   1
  -1 -20  -1 2149.75 250.260   1
   1 -20   1 2172.28 221.710   1
  -1 -20  -1 1658.94 204.320   1
   3   7  18 994.760 221.100   1
   3  -7  18 1497.05 174.150   1
   0  -9  19 455.140 219.640   1
  -4  -8 -16 3004.00 409.640   1
   4  -8  16 2471.82 408.700   1
  -7  -8  -5 405.030 146.750   1
  -7  -8  -5 293.030 78.5300   1
  -3  -8  18 96811.1 3305.41   1
  -3   8  18 100520. 3202.50   1
   5  -2  16 3625.51 576.780   1
   5   2  16 3316.83 1170.27   1
  -7  -9   4 -15.640 94.9900   1
   0  -3  21 869.210 180.940   1
   0   3  21 723.260 193.660   1
  -2 -17 -10 905.230 164.020   1
   2 -17  10 1170.71 207.360   1
  -2 -17 -10 1022.57 209.120   1
  -1 -14 -15 2960.01 357.060   1
   1 -14  15 3298.49 524.390   1
  -2 -19   5 2247.53 244.260   1
   2 -19  -5 2472.47 227.730   1
   0 -20   3 21751.0 1015.77   1
   0 -20  -3 21964.6 995.670   1
  -7  -9  -3 2620.65 397.920   1
  -7  -9  -3 2013.45 323.450   1
  -3 -17  -8 69.6300 71.9700   1
   3 -17   8 55.7100 67.8600   1
  -3 -17  -8 98.4600 90.2600   1
   1   0  21 4063.86 494.730   1
  -6  -6 -12 1514.45 168.830   1
  -6  -6 -12 1233.70 252.970   1
   3  -4  19 89060.7 2848.35   1
   3   4  19 97426.3 3119.06   1
  -3 -15  12 211.690 178.030   1
   3 -15 -12 139.990 90.0200   1
  -3 -16 -10 22180.0 1166.31   1
   3 -16  10 22899.5 1030.86   1
  -3 -16 -10 24657.5 1313.27   1
  -2 -16  12 671.850 169.870   1
   2 -16 -12 821.330 169.940   1
   0 -16 -13 58812.8 1996.43   1
   0 -16  13 58361.5 1947.29   1
  -4 -17  -4 4134.64 526.020   1
   4 -17   4 3496.74 451.140   1
  -4 -17  -4 4590.09 429.240   1
  -4 -13 -12 439.050 118.670   1
  -4 -13 -12 867.950 190.760   1
   4 -13  12 798.910 204.550   1
   2   4  20 41771.4 1464.30   1
   2  -4  20 40194.4 1519.58   1
  -4 -11 -14 429.930 152.120   1
  -4 -11 -14 480.730 127.370   1
   4 -11  14 678.750 163.190   1
   1 -13  16 1312.02 222.000   1
  -1 -13 -16 1251.11 267.390   1
   1   1  21 222.130 125.880   1
   1  -1  21 165.380 105.370   1
  -1 -12  17 5053.93 638.180   1
   1 -12 -17 3856.43 363.460   1
  -5 -13  -9 3552.90 465.810   1
   5 -13   9 2853.44 296.230   1
  -5 -13  -9 3990.09 532.070   1
  -5 -14   8 2760.71 259.790   1
   5 -14  -8 2319.38 231.920   1
   1 -20  -2 36790.1 1471.07   1
  -1 -20   2 35804.2 1269.39   1
   2 -18   8 69728.4 2278.92   1
  -2 -18  -8 66780.9 2410.95   1
  -2 -18  -8 65142.3 2054.76   1
   4   6  17 7569.00 904.520   1
   4  -6  17 6361.11 427.840   1
  -5  -9  14 594.090 138.700   1
  -5   9  14 960.120 173.620   1
  -3 -13 -14 2427.77 276.940   1
   3 -13  14 3217.73 584.060   1
  -3 -13 -14 2984.60 364.740   1
   4  -2  18 16386.6 5255.76   1
   4   2  18 17301.6 754.750   1
   1 -20   2 5491.47 1827.81   1
  -1 -20  -2 6388.34 652.950   1
  -1 -20  -2 4865.35 513.640   1
  -6  -6  13 31903.2 1481.61   1
  -6   6  13 31898.5 1310.30   1
   1 -15  14 1298.27 202.860   1
  -1 -15 -14 1153.99 241.830   1
  -2 -19  -5 3076.15 425.850   1
  -2 -19  -5 3160.97 500.220   1
   2 -19   5 2788.63 413.720   1
   1 -19  -7 242.080 126.120   1
  -1 -19   7 77.7600 141.850   1
   0  -7  20 4988.28 680.320   1
   0   7  20 5723.25 740.220   1
  -5  -6 -15 1593.53 250.960   1
   5  -6  15 1472.33 238.640   1
  -5   0  17 74138.0 2566.80   1
  -2   8  19 2393.01 421.480   1
  -2  -8  19 2518.03 411.680   1
  -1  -9  19 1966.58 367.460   1
  -1   9  19 2013.41 237.740   1
  -1  -3  21 -0.1100 142.250   1
  -1   3  21 282.440 167.080   1
  -4  -5  18 5110.71 630.150   1
  -4   5  18 5005.19 697.970   1
  -3   0  20 -77.710 160.220   1
  -3 -12 -15 7440.62 681.200   1
   3 -12  15 7867.81 898.450   1
   6   4  13 29097.7 1137.23   1
  -6  -4 -13 30045.6 1454.07   1
  -6 -13  -3 3016.49 350.700   1
  -6 -13  -3 3043.79 321.340   1
  -6  -9 -10 10641.0 805.190   1
  -6  -9 -10 11056.2 348.020   1
   4 -17  -5 2099.79 254.790   1
  -4 -17   5 2252.44 238.340   1
  -5   1  17 1700.19 318.780   1
  -5  -1  17 2291.78 301.550   1
  -3 -18   6 2193.05 246.610   1
   3 -18  -6 2082.99 275.300   1
  -5  -8 -14 8920.08 938.780   1
   5  -8  14 8293.69 315.540   1
  -5  -8 -14 8455.36 297.780   1
   1   2  21 1418.96 248.830   1
   1  -2  21 1466.74 243.500   1
  -3 -14 -13 255.860 139.440   1
   3 -14  13 396.490 102.030   1
  -3 -14 -13 186.430 126.040   1
  -5 -15  -5 573.720 124.370   1
   5 -15   5 424.880 127.600   1
  -5 -15  -5 804.470 188.770   1
  -6 -13   4 3715.53 689.590   1
   6 -13  -4 3098.28 582.840   1
  -3  10  17 10883.1 1231.62   1
  -3 -10  17 11289.2 1056.16   1
  -1 -19  -7 2007.71 227.960   1
   1 -19   7 1439.05 194.590   1
  -1 -19  -7 1491.41 185.310   1
  -3  -1  20 10820.9 873.570   1
  -3   1  20 10084.4 758.700   1
   4 -16  -8 516.180 113.510   1
  -4 -16   8 1156.37 214.970   1
   5   3  16 1891.96 251.400   1
   5  -3  16 1843.41 296.270   1
  -8   0   1 113.560 94.5700   1
  -3   6  19 8739.11 977.370   1
  -3  -6  19 8213.86 947.620   1
  -2 -11 -17 535.250 166.990   1
   2 -11  17 724.200 132.790   1
  -6 -10  -9 2149.06 216.650   1
  -6 -10  -9 2423.48 232.210   1
  -8   0   0 124040. 3972.49   1
  -7  -4  10 3218.74 389.690   1
  -7   4  10 2843.07 395.060   1
   4 -15 -10 23791.0 1211.81   1
  -4 -15  10 22815.8 1311.96   1
  -1 -16  13 1496.76 225.030   1
   1 -16 -13 983.360 237.700   1
  -6   9  11 665.330 123.140   1
  -6  -9  11 785.700 155.880   1
  -6 -12  -6 3426.89 461.410   1
  -6 -12  -6 3603.41 471.360   1
  -8   1   1 14834.5 1317.09   1
  -8  -1   1 16044.0 1314.14   1
   5 -13 -10 4513.45 502.520   1
  -5 -13  10 5286.68 883.300   1
  -2  10  18 2304.43 233.730   1
  -2 -10  18 1804.42 288.750   1
  -8  -1   0 1758.41 242.590   1
  -8   1   0 1344.99 241.000   1
   0 -11  18 1146.74 224.060   1
   0 -11 -18 1353.03 185.180   1
  -7  -4  -9 15300.6 1641.50   1
  -7   4  -9 14266.7 1184.55   1
  -6   4  14 33400.5 1450.42   1
  -6  -4  14 35193.4 1291.32   1
   1 -20  -3 53653.4 1836.92   1
  -1 -20   3 55196.5 1922.01   1
   1 -12  17 34054.8 10905.1   1
  -1 -12 -17 35970.4 1265.82   1
   0 -18  10 11123.3 790.600   1
   0 -18 -10 12245.2 1309.83   1
   0 -20  -4 14071.7 1323.95   1
   0 -20   4 15502.6 1447.55   1
  -8   0   2 3736.18 523.120   1
  -1   7  20 9319.16 1185.69   1
  -1  -7  20 9404.06 990.450   1
  -6  10  10 3003.04 409.140   1
  -6 -10  10 3338.55 1164.22   1
  -4 -14 -11 4751.80 532.370   1
   4 -14  11 4253.69 545.180   1
  -4 -14 -11 5184.91 531.500   1
  -6  -8 -11 44085.0 1586.53   1
  -6  -8 -11 45133.3 1621.61   1
   5 -15  -6 2917.99 233.360   1
  -5 -15   6 3866.19 627.450   1
  -6  12   7 110.730 78.6300   1
  -6 -12   7 174.490 100.290   1
   0   4  21 45044.3 1623.80   1
   0  -4  21 47085.2 1619.76   1
  -4 -10 -15 777.590 151.730   1
   4 -10  15 578.250 159.570   1
  -4 -10 -15 769.380 164.740   1
  -1 -20  -3 879.040 180.960   1
   1 -20   3 866.380 171.980   1
  -1 -20  -3 745.690 124.330   1
  -8   0  -1 303.670 111.920   1
  -7  -9   5 20250.5 897.920   1
  -5  -2  17 60836.3 2034.36   1
  -5   2  17 61524.4 2105.77   1
  -7   0  11 56635.2 1890.17   1
   4  -3  18 141.480 91.4400   1
   4   3  18 -9.4500 79.1700   1
   2 -16  12 1625.68 280.560   1
  -2 -16 -12 2054.97 686.470   1
  -2 -16 -12 2039.04 713.610   1
  -8  -1   2 2373.78 335.940   1
  -8   1   2 2783.39 326.560   1
  -7  -7   8 18238.8 992.580   1
  -7   7   8 18429.3 797.020   1
  -7   7   8 17969.0 813.160   1
  -7  -9  -4 2551.20 357.290   1
  -7  -9  -4 2631.63 312.100   1
  -3  -2  20 10029.4 1078.02   1
  -3   2  20 12992.9 1516.32   1
  -8  -1  -1 28483.4 1260.64   1
  -8   1  -1 25076.4 1194.73   1
  -7  -1  11 348.720 108.330   1
  -7   1  11 294.180 141.490   1
  -7 -10   1 30009.7 2297.49   1
  -7 -10   1 24172.9 1000.89   1
  -7 -10   0 2304.16 403.530   1
  -7 -10   0 2274.55 293.430   1
  -7  -7  -7 3692.84 344.920   1
  -7  -7  -7 4051.03 550.290   1
  -7   0 -10 219.800 113.400   1
  -1  -9 -19 -44.050 146.650   1
   1  -9  19 266.500 161.530   1
   3 -17  -9 6757.34 583.410   1
  -3 -17   9 5716.04 805.170   1
  -6  -8  12 327.820 114.830   1
  -6   8  12 89.3700 96.4100   1
  -8   2   1 1682.85 243.510   1
  -8  -2   1 1997.39 222.220   1
  -7  -6   9 48196.9 1618.28   1
  -7   6   9 46314.2 1518.99   1
  -7   6   9 52105.8 1668.43   1
   4 -12 -14 5720.80 435.600   1
  -4 -12  14 7229.29 802.060   1
  -8   2   0 122958. 3896.13   1
  -8  -2   0 120332. 3939.21   1
  -3 -18  -6 32346.5 1326.69   1
  -3 -18  -6 33587.3 1410.07   1
   3 -18   6 35926.6 1238.64   1
   1 -16  13 33561.4 1384.74   1
  -1 -16 -13 30434.4 1333.06   1
   3 -11  16 697.440 282.660   1
  -3 -11 -16 1111.51 194.430   1
  -7   1 -10 1109.64 216.830   1
  -7  -1 -10 1102.20 199.550   1
   1   3  21 290.810 149.050   1
   1  -3  21 414.230 153.490   1
  -5 -16   0 6656.30 485.160   1
  -5 -16   0 6141.49 585.950   1
   3   5  19 99.3100 83.6100   1
   3  -5  19 300.620 89.7600   1
   5 -16  -1 2512.74 433.330   1
  -5 -16   1 3252.05 376.700   1
  -4 -17  -5 1593.04 201.700   1
   4 -17   5 1192.09 259.280   1
  -4 -17  -5 1774.94 268.340   1
   2 -19  -6 711.950 183.280   1
  -7  -6  -8 1933.61 310.170   1
  -6 -11  -8 17587.2 784.290   1
  -6 -11  -8 17544.3 803.840   1
  -7  -8   7 12793.0 372.780   1
  -7   8   7 13471.5 307.500   1
  -8   0   3 23.9300 115.800   1
  -7 -10   2 35795.3 2528.56   1
  -7 -10   2 32590.8 1333.26   1
  -5   6  16 1320.86 174.080   1
  -5  -6  16 1102.34 225.390   1
   4 -13 -13 602.500 127.410   1
  -4 -13  13 646.920 225.130   1
   1 -11 -18 513.870 142.980   1
  -1 -11  18 342.870 114.890   1
  -7 -10  -1 1632.81 192.480   1
  -7 -10  -1 1562.19 256.250   1
   2  -5  20 227.190 136.050   1
   2   5  20 112.060 92.7100   1
  -2  -6  20 17024.1 1089.07   1
  -2   6  20 18971.9 1292.62   1
   3 -15  12 1469.99 215.730   1
  -3 -15 -12 1520.39 285.610   1
  -3 -15 -12 1469.63 227.150   1
  -8  -2   2 17959.4 827.480   1
  -8   2   2 18380.5 799.480   1
  -1   4  21 17140.4 1402.85   1
  -1  -4  21 17443.5 1059.83   1
  -7  -8  -6 15871.5 498.660   1
  -7  -8  -6 16602.3 5318.36   1
  -5   8  15 248.100 127.320   1
  -5  -8  15 480.500 142.410   1
  -8   0  -2 17303.8 806.530   1
   0 -19   8 344.040 116.850   1
   0 -19  -8 92.1000 87.7300   1
  -8  -1   3 3917.53 368.430   1
  -8   1   3 3801.64 453.270   1
   5 -16   1 -111.84 77.6400   1
  -5 -16  -1 134.390 87.6200   1
  -5 -16  -1 314.760 124.410   1
  -3 -16  11 50637.8 1726.91   1
   3 -16 -11 49361.6 1685.98   1
  -8  -2  -1 439.050 118.590   1
  -8   2  -1 603.870 151.760   1
   3 -19   0 10805.5 953.300   1
  -3 -19   0 11733.2 1295.70   1
  -3 -19   0 11172.4 1204.76   1
  -6 -13  -4 4286.63 431.430   1
  -6 -13  -4 4757.29 712.610   1
  -7  -2  11 37709.5 1287.94   1
  -7   2  11 37872.3 1268.10   1
  -6 -11   9 4056.14 429.780   1
  -6  11   9 3835.07 411.610   1
   0 -17  12 4798.30 595.540   1
   0 -17 -12 4542.27 444.060   1
  -4   8  17 1723.54 214.130   1
  -4  -8  17 1790.24 330.420   1
  -4   0  19 -173.93 142.860   1
   1 -18 -10 7432.67 967.190   1
  -1 -18  10 8390.91 969.180   1
   3 -19  -1 2159.78 316.150   1
  -3 -19   1 2246.59 311.120   1
   5 -16  -2 3568.79 587.270   1
  -5 -16   2 4389.87 531.910   1
  -4 -11  15 5315.39 739.680   1
  -4  11  15 4888.64 494.800   1
  -8  -1  -2 4074.93 404.600   1
  -8   1  -2 4506.37 635.850   1
   5  -4  16 6833.45 711.560   1
   5   4  16 7144.00 494.000   1
  -6 -13   5 517.860 140.730   1
   6 -13  -5 558.040 160.480   1
  -2   1  21 15618.5 1817.61   1
  -2  -1  21 14188.3 1754.91   1
   1  -7  20 2312.43 251.260   1
   1   7  20 2542.08 291.200   1
  -5  -3  17 313.380 162.500   1
  -5   3  17 177.390 116.990   1
  -7   2 -10 11031.2 786.290   1
  -7  -2 -10 11990.8 1034.67   1
   1 -20  -4 27467.3 1247.61   1
  -1 -20   4 28159.1 1215.41   1
  -3 -19  -1 2348.49 310.430   1
  -3 -19  -1 2534.33 311.200   1
   3 -19   1 2564.14 383.390   1
  -4  -1  19 16912.4 820.760   1
  -4   1  19 17368.6 813.070   1
   2 -18  -9 61459.5 2019.06   1
  -2 -18   9 56085.8 2343.65   1
  -5 -14  -8 9462.85 985.560   1
  -5 -14  -8 9190.71 999.150   1
   5 -14   8 9204.16 255.710   1
  -3  -3  20 9500.06 912.520   1
  -3   3  20 9747.54 1473.64   1
  -5 -11 -12 1800.93 266.570   1
   5 -11  12 1148.40 276.210   1
  -5 -11 -12 2054.50 721.580   1
   6   5  13 1335.27 192.090   1
  -6  -5 -13 868.530 184.720   1
  -2 -19  -6 1029.65 229.940   1
   2 -19   6 1498.58 282.290   1
  -2 -19  -6 941.350 181.150   1
   2 -14 -15 15969.5 1656.26   1
  -2 -14  15 16575.3 5493.52   1
   2 -17 -11 -201.05 157.740   1
  -2 -17  11 265.480 147.990   1
  -6  -7 -12 499.910 150.490   1
  -1 -20  -4 513.970 122.180   1
  -1 -20  -4 591.760 125.520   1
   1 -20   4 433.220 154.770   1
  -7 -10   3 2753.54 401.760   1
  -4 -16  -8 221.630 140.180   1
  -4 -16  -8 340.470 122.610   1
   4 -16   8 119.020 111.490   1
  -4 -17   6 120.010 120.100   1
   4 -17  -6 -53.480 109.790   1
   2   8  19 5616.70 783.230   1
   2  -8  19 5981.68 820.430   1
  -7 -10  -2 451.020 116.360   1
  -7 -10  -2 429.230 159.820   1
  -8  -3   1 34663.3 1332.60   1
  -8   3   1 34890.7 1185.85   1
   3 -19  -2 651.200 143.920   1
  -3 -19   2 808.070 188.860   1
  -8   2   3 2714.14 234.340   1
  -8  -2   3 1933.53 291.130   1
   2 -13 -16 346.520 103.260   1
  -2 -13  16 270.920 168.230   1
  -8  -3   0 1172.93 225.890   1
  -8   3   0 1801.93 203.680   1
   6   1  14 71.5400 40.8200   1
  -7  -5  10 11815.9 1102.03   1
  -7   5  10 10586.8 382.620   1
   4   4  18 344.830 88.4300   1
   4  -4  18 98.2600 65.8900   1
   1 -18  10 950.520 205.010   1
  -1 -18 -10 736.560 177.330   1
  -1 -18 -10 1289.72 195.580   1
  -5 -12 -11 683.860 255.880   1
  -5 -12 -11 854.630 223.050   1
   5 -12  11 666.680 172.320   1
  -5 -16  -2 49165.1 1710.63   1
   5 -16   2 50127.1 1598.67   1
  -5 -16  -2 50483.6 1727.63   1
  -4  -6  18 6667.97 909.990   1
  -4   6  18 6580.36 717.180   1
   3  -8  18 1131.35 248.160   1
  -3  -8 -18 1620.64 302.330   1
   0 -20   5 333.370 129.890   1
   0 -20  -5 132.880 123.350   1
  -8  -2  -2 44275.8 1712.92   1
  -8   2  -2 38445.1 1583.80   1
   4 -14 -12 3304.01 309.810   1
  -4 -14  12 3894.97 668.340   1
   4  -7  17 1609.90 230.990   1
   5 -15   6 38.2000 60.1900   1
  -5 -15  -6 346.150 116.440   1
  -5 -15  -6 190.440 105.020   1
   1 -11  18 265.830 141.860   1
  -1 -11 -18 286.440 135.650   1
  -5 -10 -13 6695.29 741.920   1
   5 -10  13 6925.24 218.480   1
  -5 -10 -13 6834.65 732.410   1
  -7  -5  -9 1161.58 240.210   1
  -8   0   4 5608.40 518.880   1
  -6   5  14 1017.56 216.630   1
  -6  -5  14 1233.84 275.210   1
   5 -16  -3 344.470 127.040   1
  -5 -16   3 749.170 174.850   1
  -4  -2  19 -26.970 140.690   1
  -4   2  19 -77.170 135.590   1
  -8  -3   2 2323.46 348.430   1
  -8   3   2 2302.57 376.480   1
   3 -19   2 7841.97 834.800   1
  -3 -19  -2 9856.83 1100.12   1
  -3 -19  -2 8678.15 1041.72   1
  -3 -18   7 6411.31 727.590   1
   3 -18  -7 7236.55 595.300   1
  -6  -7  13 5474.72 1875.67   1
  -6   7  13 4606.97 604.940   1
  -6   0  15 -11.060 121.710   1
  -2 -10 -18 9728.31 1183.30   1
   2 -10  18 12120.8 1368.83   1
   0   5  21 1268.14 225.290   1
   0  -5  21 1238.53 271.110   1
  -8  -3  -1 25087.9 2306.56   1
  -8   3  -1 27320.5 1175.44   1
   3 -17   9 717.080 248.350   1
  -3 -17  -9 1017.33 200.110   1
  -3 -17  -9 999.420 225.970   1
  -7  -9   6 612.630 134.690   1
  -1 -17  12 428.160 183.030   1
   1 -17 -12 214.970 145.910   1
  -5  -7 -15 9728.71 367.130   1
   5  -7  15 8816.84 298.040   1
  -5  -7 -15 9324.47 775.670   1
  -8  -1   4 8775.85 620.050   1
  -8   1   4 8816.40 971.540   1
  -7   3  11 156.750 111.970   1
  -7  -3  11 273.830 147.690   1
  -4 -15 -10 3188.53 392.450   1
   4 -15  10 2359.06 364.450   1
  -4 -15 -10 3134.45 343.190   1
   1  -4  21 -74.090 129.800   1
   1   4  21 570.890 165.340   1
  -1 -19   8 7779.92 1162.04   1
   1 -19  -8 8585.14 1147.87   1
   2 -15 -14 118.750 116.300   1
  -2 -15  14 261.160 183.440   1
  -8   0  -3 282.150 143.570   1
   5 -14  -9 7984.69 990.210   1
  -5 -14   9 8977.48 962.240   1
  -3 -13  15 1135.41 294.060   1
   3 -13 -15 1191.99 211.170   1
  -4  -9 -16 2104.92 239.250   1
   4  -9  16 1838.90 319.840   1
  -6  -1  15 273.330 160.540   1
  -6   1  15 123.160 123.900   1
  -7  -9  -5 1731.42 195.140   1
  -7  -9  -5 1351.93 195.020   1
  -3  -9  18 603.850 133.880   1
  -3   9  18 942.760 211.820   1
   6   2  14 9896.23 284.100   1
  -7   3 -10 264.200 114.350   1
  -7  -3 -10 377.420 146.410   1
  -8   1  -3 611.450 152.370   1
  -8  -1  -3 219.070 115.900   1
   2 -18   9 3524.67 506.080   1
  -2 -18  -9 3996.91 422.690   1
  -2 -18  -9 3777.57 556.340   1
   3 -14 -14 13243.6 1162.10   1
  -3 -14  14 11186.3 483.800   1
   2 -20   0 40.6500 132.430   1
  -2 -20   0 287.690 120.630   1
   0   8  20 11805.9 1309.85   1
   0  -8  20 9971.49 852.740   1
  -3   7  19 9693.87 987.650   1
  -3  -7  19 8540.59 986.930   1
   5 -15  -7 679.530 153.570   1
  -5 -15   7 891.130 183.530   1
  -3 -19   3 408.950 115.790   1
   3 -19  -3 526.040 166.540   1
  -4  10  16 1143.85 269.670   1
  -4 -10  16 1366.44 234.350   1
  -5 -11  13 22744.2 2054.25   1
  -5  11  13 21207.6 948.370   1
  -6 -12  -7 1792.24 297.790   1
  -6 -12  -7 1761.24 287.010   1
  -1 -19  -8 8524.55 822.770   1
   1 -19   8 7643.62 525.210   1
  -1 -19  -8 7507.23 247.670   1
   2 -20  -1 13946.6 1112.99   1
  -2 -20   1 13409.0 1170.86   1
  -3 -10 -17 1799.83 322.210   1
   3 -10  17 1964.37 324.350   1
   0 -10  19 59517.8 2043.07   1
   0 -10 -19 58650.2 2133.19   1
   2 -12 -17 39994.1 1426.70   1
  -2 -12  17 38386.1 1618.71   1
  -7 -10   4 69940.7 2370.57   1
  -8   3   3 1815.51 249.320   1
  -8  -3   3 2205.71 270.170   1
   2 -20   1 2338.33 356.750   1
  -2 -20  -1 2673.38 269.440   1
  -2 -20  -1 2057.67 702.920   1
  -3 -12  16 67472.6 2653.77   1
   3 -12 -16 66949.3 2177.59   1
  -8  -2   4 688.640 239.930   1
  -8   2   4 671.160 160.670   1
  -5   4  17 26959.3 1294.26   1
  -5  -4  17 26616.1 1167.88   1
  -7 -10  -3 2860.57 337.060   1
  -7 -10  -3 3614.67 327.060   1
  -4 -18   0 57815.9 1907.44   1
   4 -18   0 59862.6 2085.50   1
  -4 -18   0 56841.8 2033.13   1
  -2 -17 -11 6090.23 477.290   1
  -2 -17 -11 7064.17 652.130   1
   2 -17  11 6860.81 878.350   1
  -1 -17 -12 4365.62 633.950   1
   1 -17  12 4579.38 630.100   1
  -5 -12  12 18128.7 1904.62   1
  -5  12  12 16985.3 743.120   1
  -1   5  21 5692.93 606.210   1
  -1  -5  21 6225.94 787.340   1
  -5 -16  -3 545.710 176.010   1
  -5 -16  -3 666.200 144.100   1
   5 -16   3 237.560 119.690   1
   0 -14  16 339.450 123.930   1
   0 -14 -16 526.030 133.020   1
  -6   2  15 950.440 197.320   1
  -6  -2  15 650.890 141.270   1
   4 -18  -1 41604.3 1491.37   1
  -4 -18   1 41491.8 1475.68   1
  -4 -16   9 15322.4 1790.32   1
   4 -16  -9 12806.8 958.860   1
   5 -13  10 3152.42 293.830   1
  -5 -13 -10 3802.10 573.370   1
  -5 -13 -10 3534.50 519.320   1
  -6  12   8 585.750 113.200   1
  -6 -12   8 757.380 181.040   1
  -3  -4  20 12478.1 908.290   1
  -3   4  20 11689.5 1132.06   1
  -8  -3  -2 4730.09 756.870   1
  -8   3  -2 5295.34 509.040   1
  -2   3  21 6617.85 569.430   1
  -2  -3  21 5865.66 1065.50   1
  -6 -13  -5 307.820 89.2200   1
  -6 -13  -5 458.970 122.530   1
  -3 -16 -11 12759.7 1386.40   1
   3 -16  11 12204.3 417.150   1
  -3 -16 -11 12680.5 963.260   1
  -4 -17  -6 11345.7 859.800   1
   4 -17   6 9880.36 332.760   1
  -4 -17  -6 9557.90 373.240   1
   3   0  20 137.470 105.080   1
  -2   9  19 645.290 184.800   1
  -2  -9  19 632.660 197.640   1
  -6 -14   0 42287.9 1427.51   1
  -6 -14   0 41104.3 1610.78   1
   1 -20  -5 64108.8 2122.79   1
  -1 -20   5 63644.2 2430.69   1
  -6 -14   1 2183.62 301.740   1
  -6 -14   1 2619.35 282.230   1
   3  -6  19 44542.8 1585.71   1
   3   6  19 45226.5 1682.60   1
  -4   3  19 3311.21 299.930   1
  -4  -3  19 3316.08 1116.22   1
  -3 -19  -3 4101.70 553.690   1
   3 -19   3 3450.01 544.830   1
  -3 -19  -3 4624.09 670.740   1
  -8  -2  -3 -45.570 127.750   1
  -8   2  -3 118.040 116.860   1
   0 -15 -15 5737.17 486.360   1
   0 -15  15 5418.67 1944.04   1
  -4 -18  -1 21279.8 664.280   1
  -4 -18  -1 21068.9 714.350   1
   4 -18   1 23271.1 657.180   1
   5  -5  16 725.270 211.250   1
   5   5  16 889.900 176.210   1
  -8  -4   1 667.600 198.980   1
  -8   4   1 235.620 139.120   1
   2 -20  -2 2853.89 390.990   1
  -2 -20   2 2891.99 391.780   1
  -6 -13   6 9693.57 900.170   1
   6 -13  -6 7626.33 768.780   1
  -8   4   0 54697.2 1357.73   1
  -8  -4   0 55160.3 1621.71   1
  -5 -16   4 4130.86 549.920   1
   5 -16  -4 3757.66 623.420   1
  -5  10  14 63221.5 1488.39   1
  -5 -10  14 59380.6 1932.35   1
   3   1  20 52.6500 71.9600   1
   3  -1  20 112.990 118.110   1
   2   6  20 30465.2 856.140   1
   2  -6  20 27632.8 839.600   1
   5  -9  14 3080.07 624.490   1
  -5  -9 -14 4368.15 548.430   1
  -5  -9 -14 4676.98 455.340   1
   2 -19  -7 12498.8 1193.96   1
  -2 -19   7 12113.2 926.040   1
  -3 -18  -7 21011.8 569.800   1
   3 -18   7 22689.3 773.280   1
  -3 -18  -7 21890.7 675.940   1
   2 -14  15 58245.0 1476.84   1
  -2 -14 -15 52438.8 1438.17   1
  -1   8  20 20040.5 745.840   1
  -1  -8  20 20202.3 853.140   1
  -1 -20  -5 12018.2 1307.76   1
   1 -20   5 12363.1 1288.18   1
  -1 -20  -5 10905.8 289.810   1
   4 -18  -2 22003.5 700.890   1
  -4 -18   2 21324.7 690.270   1
  -7   7   9 -8.1700 57.2800   1
  -7   7   9 207.090 101.360   1
  -7  -7   9 174.670 76.9700   1
   2 -20   2 384.250 169.650   1
  -2 -20  -2 397.910 111.880   1
  -2 -20  -2 1019.40 250.430   1
  -6 -14  -1 26035.8 850.070   1
  -6 -14  -1 26610.0 903.270   1
   6   3  14 1774.53 377.040   1
  -6  -3 -14 2900.04 369.500   1
  -8   0   5 266.440 144.350   1
   6 -14  -2 18293.5 497.710   1
  -6 -14   2 17672.0 748.180   1
  -1  10  19 3603.81 1490.38   1
  -1 -10  19 3842.44 592.570   1
   0 -13 -17 2108.14 359.850   1
   0 -13  17 2545.27 468.920   1
  -8  -4   2 9690.28 817.260   1
  -8   4   2 8424.67 954.840   1
  -7  -8   8 1763.57 347.720   1
  -7   8   8 1472.96 230.630   1
   3 -15 -13 9609.39 856.730   1
  -3 -15  13 11054.2 1162.58   1
  -2 -13 -16 6358.84 661.250   1
   2 -13  16 6933.79 706.280   1
  -7  -7  -8 18429.4 568.000   1
  -7  -7  -8 21830.3 1861.87   1
  -6 -10 -10 14929.9 1092.43   1
  -6 -10 -10 14139.9 425.790   1
  -5   7  16 15512.2 1136.69   1
  -5  -7  16 14934.8 496.320   1
  -8  -4  -1 1093.27 461.060   1
  -8   4  -1 1198.77 179.100   1
   2 -16 -13 13866.7 847.910   1
  -2 -16  13 15961.3 1345.57   1
  -7  -4  11 15685.0 468.240   1
  -7   4  11 15678.0 485.420   1
   4  -5  18 930.680 187.340   1
   4   5  18 884.680 166.080   1
  -8   1   5 4115.57 468.560   1
  -8  -1   5 4672.00 549.970   1
  -2  -7  20 9336.82 1192.35   1
  -2   7  20 8227.58 928.160   1
  -7  -8  -7 44312.6 1102.08   1
  -7  -8  -7 47254.1 1241.41   1
   2  -1  21 211.230 119.660   1
   2   1  21 240.670 136.850   1
   4 -15 -11 6524.07 732.240   1
  -4 -15  11 7550.29 1039.88   1
  -6  -9 -11 81.3500 58.1100   1
  -6  -9 -11 -52.990 86.6900   1
  -1 -14  16 241.660 152.290   1
   1 -14 -16 779.970 155.270   1
  -6  -6 -13 49308.5 1344.60   1
  -6  -6 -13 53554.2 1216.06   1
  -8   0  -4 4299.05 654.450   1
   3 -19  -4 466.020 210.960   1
  -3 -19   4 547.310 206.160   1
  -2 -15 -14 -6.8400 118.730   1
   2 -15  14 131.080 104.450   1
   4 -18   2 20937.9 619.740   1
  -4 -18  -2 20636.6 638.260   1
  -4 -18  -2 19071.7 580.230   1
   3   2  20 1171.15 230.520   1
   3  -2  20 1448.98 262.710   1
  -8  -3   4 1419.95 218.380   1
  -8   3   4 1101.36 459.740   1
  -4 -12 -14 491.130 147.070   1
  -4 -12 -14 468.910 152.690   1
   4 -12  14 446.040 158.420   1
   4 -13  13 176.330 103.920   1
  -4 -13 -13 174.080 85.4900   1
  -4 -13 -13 184.590 95.4500   1
  -7  -4 -10 7078.66 713.360   1
   5 -13 -11 301.840 94.7000   1
  -5 -13  11 555.280 212.940   1
   0 -20   6 449.220 168.350   1
   0 -20  -6 552.580 184.230   1
  -6   3  15 4108.16 483.450   1
  -6  -3  15 4468.60 492.600   1
  -4 -17   7 2140.04 900.100   1
   4 -17  -7 1886.59 312.690   1
  -6 -10  11 584.750 162.870   1
  -6  10  11 880.510 145.590   1
  -8   1  -4 377.140 127.720   1
  -8  -1  -4 629.320 143.320   1
   1 -15 -15 -150.13 144.480   1
  -1 -15  15 62.3000 115.160   1
  -2 -19  -7 6921.59 775.230   1
   2 -19   7 6037.72 641.690   1
  -2 -19  -7 6073.23 842.380   1
   2 -20  -3 3966.55 473.160   1
  -2 -20   3 4378.24 476.550   1
  -7  -6  10 535.560 158.340   1
  -7   6  10 684.290 161.410   1
   1   5  21 677.230 168.600   1
   1  -5  21 328.690 112.680   1
   0 -16  14 11196.8 1107.99   1
   0 -16 -14 11011.3 935.870   1
  -3 -17  10 326.670 171.290   1
   3 -17 -10 420.210 117.610   1
   0 -18 -11 18318.7 1635.52   1
   0 -18  11 21183.0 1468.87   1
  -8   3  -3 10692.0 946.410   1
  -8  -3  -3 9539.62 653.640   1
  -3 -11  17 15879.2 1182.20   1
  -3  11  17 14502.9 1351.10   1
  -6 -14  -2 634.670 155.760   1
  -6 -14  -2 437.610 149.120   1
  -4 -18   3 4714.72 658.000   1
   4 -18  -3 3676.57 494.460   1
  -6  -9  12 441.480 166.030   1
  -6   9  12 173.710 115.080   1
  -8  -4   3 2847.13 458.490   1
  -8   4   3 2591.19 359.580   1
  -6 -11  -9 339.460 123.010   1
  -6 -11  -9 211.980 82.7900   1
   6 -14  -3 28395.0 702.990   1
  -6 -14   3 28600.1 825.680   1
  -7 -10   5 4484.26 520.720   1
  -7  -6  -9 7699.08 644.510   1
  -6   6  14 8724.40 831.420   1
  -6  -6  14 9815.22 1026.05   1
  -8  -2   5 327.710 99.1000   1
  -8   2   5 240.670 132.950   1
   0 -19   9 3294.83 381.980   1
   0 -19  -9 3524.04 478.610   1
   5   0  17 5528.27 741.920   1
   2  -2  21 -2.2300 133.120   1
  -7 -10  -4 6243.33 591.100   1
  -7 -10  -4 7174.93 850.500   1
  -5 -16  -4 19012.9 585.680   1
  -5 -16  -4 19659.3 657.120   1
   5 -16   4 19306.7 607.570   1
  -1 -13  17 1648.08 256.160   1
   1 -13 -17 2129.61 289.520   1
   2 -20   3 586.710 212.240   1
  -2 -20  -3 373.110 108.940   1
  -2 -20  -3 495.530 185.580   1
  -8  -4  -2 22931.5 1678.67   1
  -8   4  -2 21790.0 622.510   1
  -7  -9   7 23403.8 641.470   1
   0   6  21 22536.2 1062.72   1
   0  -6  21 22438.8 816.500   1
   2 -11 -18 4783.45 694.920   1
  -2 -11  18 5022.95 578.820   1
  -2   4  21 10139.8 544.280   1
  -2  -4  21 9110.79 656.420   1
   1  -8  20 24532.2 9741.40   1
   1   8  20 23228.8 968.570   1
  -7   0  12 57.2800 54.8900   1
   3 -19   4 -84.120 107.340   1
  -3 -19  -4 -32.900 77.0400   1
  -3 -19  -4 -32.450 160.540   1
   5  -1  17 30.6600 45.4300   1
   5   1  17 131.450 89.3500   1
  -5 -15  -7 10546.0 368.790   1
   5 -15   7 10604.5 296.430   1
  -5 -15  -7 11332.2 938.320   1
  -4   4  19 1558.67 251.420   1
  -4  -4  19 1472.17 242.800   1
  -4   7  18 5079.55 540.520   1
  -4  -7  18 5080.42 697.800   1
  -7  -9  -6 -11.110 144.870   1
  -7  -9  -6 190.030 74.8400   1
  -6  11  10 779.620 133.480   1
  -6 -11  10 645.960 174.230   1
   1 -10  19 6924.81 991.970   1
  -1 -10 -19 8341.21 946.880   1
  -5  -9  15 9842.23 1026.96   1
  -5   9  15 8010.08 672.560   1
  -8   2  -4 3086.74 325.280   1
  -8  -2  -4 4863.83 453.320   1
   2 -12  17 38070.4 1446.30   1
  -2 -12 -17 40263.8 1098.80   1
  -4 -11 -15 1721.44 226.230   1
   4 -11  15 1961.46 479.980   1
  -4 -11 -15 2016.87 279.280   1
  -7  -1  12 7107.87 704.490   1
  -7   1  12 7078.88 725.590   1
  -4 -14 -12 6159.83 746.980   1
   4 -14  12 5236.61 592.160   1
  -4 -14 -12 6323.80 792.810   1
  -5   5  17 3626.65 283.910   1
  -5  -5  17 2854.97 530.850   1
  -7   0 -11 1276.80 196.870   1
   1 -14  16 15269.4 903.460   1
  -1 -14 -16 15987.6 1275.79   1
  -4   9  17 3969.53 574.770   1
  -4  -9  17 4512.05 508.240   1
  -6  -8 -12 2414.95 374.460   1
  -6  -8 -12 2230.39 254.860   1
   5 -16  -5 10303.0 392.840   1
  -5 -16   5 9793.70 623.700   1
  -3 -18   8 24906.3 9890.36   1
   3 -18  -8 24010.6 1077.21   1
  -3  -5  20 1274.53 256.550   1
  -3   5  20 2352.81 278.100   1
  -5 -14  -9 33715.0 916.050   1
   5 -14   9 35687.0 853.570   1
  -5 -14  -9 32577.8 1379.52   1
  -3 -13 -15 1454.88 205.980   1
   3 -13  15 1490.71 249.080   1
   1 -15  15 474.300 174.770   1
  -1 -15 -15 878.200 226.050   1
   4 -18   3 12926.9 1154.67   1
  -4 -18  -3 13450.8 429.410   1
  -4 -18  -3 12274.5 433.600   1
   0 -12 -18 1222.22 212.370   1
   0 -12  18 1635.48 274.370   1
   6   4  14 2424.89 401.200   1
  -6  -4 -14 3260.51 365.860   1
   3  -3  20 578.680 182.600   1
   3   3  20 769.210 160.530   1
  -3 -14 -14 26704.8 1130.79   1
   3 -14  14 29518.6 810.020   1
  -3 -14 -14 25717.7 810.490   1
  -7 -11   1 5287.72 841.770   1
  -7 -11   1 6757.16 689.890   1
  -7   1 -11 8792.87 767.870   1
  -7  -1 -11 9356.15 1014.45   1
  -7 -11   0 356.110 168.730   1
  -7 -11   0 220.680 113.210   1
   4 -16   9 59719.9 1548.84   1
  -4 -16  -9 57510.7 2641.00   1
  -4 -16  -9 53989.7 1538.89   1
  -2 -18  10 44315.6 1159.54   1
   2 -18 -10 44021.6 1266.44   1
   0   0  22 10810.6 1311.57   1
   1 -16 -14 6587.30 739.380   1
  -1 -16  14 6365.16 781.790   1
  -8   5   1 831.350 153.670   1
  -8  -5   1 593.180 192.530   1
  -4  -8 -17 47515.6 1477.27   1
   4  -8  17 48128.4 1181.70   1
  -8   5   0 3090.40 314.680   1
  -8  -5   0 2689.64 271.190   1
   1 -20  -6 2987.92 423.460   1
  -1 -20   6 2122.42 304.740   1
  -2 -16 -13 24870.9 9872.21   1
  -2 -16 -13 24937.7 9899.55   1
   2 -16  13 25239.3 1342.76   1
   5   2  17 12395.4 336.630   1
   5  -2  17 13012.1 316.470   1
   1 -18 -11 636.510 216.040   1
  -1 -18  11 575.090 221.240   1
  -1   6  21 5148.34 547.470   1
  -1  -6  21 4935.32 730.030   1
  -6  -8  13 38365.3 986.840   1
  -6   8  13 37615.7 1021.73   1
   2  -9  19 92.2700 96.2500   1
  -2  -9 -19 -75.170 112.570   1
  -5 -15   8 1081.16 248.610   1
   5 -15  -8 919.880 147.490   1
  -6 -13  -6 1076.48 236.150   1
  -6 -13  -6 709.970 180.780   1
   0  -1  22 121.710 94.5300   1
   0   1  22 67.1300 112.970   1
  -6 -14  -3 24392.9 1634.92   1
  -6 -14  -3 22059.6 736.930   1
  -7 -11   2 250.910 110.920   1
  -7 -11   2 205.610 118.620   1
  -7   2  12 2365.40 405.460   1
  -7  -2  12 2524.33 399.270   1
  -8   0   6 3371.03 591.500   1
  -7 -11  -1 19202.7 678.970   1
  -7 -11  -1 17709.0 525.370   1
   5  -8  15 17026.0 452.240   1
  -5  -8 -15 17897.3 1782.45   1
  -5  -8 -15 17185.0 530.580   1
  -8   4   4 1295.54 276.250   1
  -8  -4   4 2103.03 402.310   1
  -8  -3   5 1374.49 337.930   1
  -8   3   5 1767.03 373.830   1
   2 -20  -4 8291.33 1041.56   1
  -2 -20   4 9054.52 1230.18   1
  -1 -13 -17 227.060 128.080   1
   1 -13  17 16.2400 87.5700   1
   3 -16 -12 1324.67 271.770   1
  -3 -16  12 1204.94 207.240   1
  -8  -5   2 1072.83 183.070   1
  -8   5   2 638.010 183.420   1
   2  -3  21 2834.42 466.700   1
   2   3  21 2016.38 304.470   1
  -1 -19   9 2378.80 420.760   1
   1 -19  -9 1807.09 287.970   1
   6 -14  -4 3287.81 488.930   1
  -6 -14   4 3568.10 1519.60   1
   4 -18  -4 3085.77 482.750   1
  -4 -18   4 4285.40 631.490   1
  -3  -9 -18 106.680 64.8600   1
   3  -9  18 -7.3400 48.7000   1
  -6   4  15 18234.3 543.670   1
  -6  -4  15 19320.5 1850.55   1
  -3 -19   5 1508.90 289.160   1
   3 -19  -5 1076.87 194.140   1
  -1 -20  -6 9175.97 308.210   1
   1 -20   6 10491.3 752.420   1
  -1 -20  -6 9810.65 645.260   1
   5   6  16 27467.0 1031.66   1
   5  -6  16 31023.6 754.380   1
  -6 -13   7 1416.71 228.230   1
  -8   5  -1 11787.6 353.400   1
  -8  -5  -1 12940.6 932.800   1
  -8  -1   6 18011.7 1375.59   1
  -8   1   6 17311.0 542.970   1
  -7  -5  11 37.2500 84.1400   1
  -7   5  11 28.2500 72.1600   1
   4   0  19 150.460 73.1800   1
  -7  -2 -11 17884.4 575.810   1
  -7   2 -11 17973.5 1343.97   1
   3 -12  16 10165.5 365.940   1
  -3 -12 -16 10549.7 1007.58   1
   4 -17   7 620.200 153.170   1
  -4 -17  -7 609.790 163.070   1
  -4 -17  -7 734.650 177.110   1
  -8  -4  -3 1691.59 309.000   1
  -8   4  -3 1745.29 269.470   1
  -6 -12  -8 1661.38 232.400   1
  -6 -12  -8 1894.37 289.440   1
  -3   8  19 9022.11 1126.76   1
  -3  -8  19 8767.53 1127.33   1
  -8   3  -4 2194.90 305.590   1
  -8  -3  -4 1563.29 254.160   1
   5 -14 -10 9253.37 443.420   1
  -5 -14  10 10120.7 963.740   1
   0 -21   0 679.820 180.370   1
   1 -12 -18 5904.37 703.270   1
  -1 -12  18 5355.26 844.550   1
  -8   0  -5 146.490 111.540   1
   4   1  19 295.770 107.620   1
   4  -1  19 403.570 152.350   1
  -7  -5 -10 194.960 122.720   1
  -1   0  22 442.610 190.740   1
  -3 -15 -13 450.830 159.220   1
   3 -15  13 270.440 116.040   1
  -3 -15 -13 344.950 109.810   1
  -2 -20  -4 34036.5 872.740   1
  -2 -20  -4 34328.8 996.730   1
   2 -20   4 33226.8 1433.05   1
  -1 -18 -11 52950.0 1364.04   1
   1 -18  11 55305.6 1373.37   1
   3   7  19 2242.04 336.030   1
   3  -7  19 2256.98 339.540   1
   3 -17  10 3528.67 710.620   1
  -3 -17 -10 4001.42 570.060   1
  -3 -17 -10 3684.51 288.450   1
   1 -16  14 24425.3 1058.70   1
  -1 -16 -14 25908.8 2040.42   1
   2 -17 -12 7596.74 576.020   1
  -2 -17  12 8522.19 783.570   1
   0  -2  22 4344.18 540.570   1
   0   2  22 4805.85 574.790   1
   0 -17 -13 3476.68 546.730   1
   0 -17  13 4041.19 427.230   1
   0 -21  -1 1064.49 214.770   1
   0 -21   1 1085.00 468.440   1
   0 -21   1 440.520 146.280   1
  -4 -13  14 607.940 217.060   1
   4 -13 -14 597.540 169.520   1
  -1 -19  -9 168.260 83.9600   1
   1 -19   9 214.880 148.880   1
  -8  -1  -5 168.680 92.5300   1
  -8   1  -5 257.650 106.440   1
   2   7  20 347.480 141.820   1
   2  -7  20 277.880 148.370   1
  -5   0  18 -46.290 184.860   1
   4  -6  18 8791.45 305.430   1
   4   6  18 9221.05 1146.90   1
  -6  12   9 5454.56 577.700   1
  -6 -12   9 6691.98 799.570   1
  -1   1  22 7983.63 683.240   1
  -1  -1  22 6794.84 955.560   1
  -7 -11   3 9247.56 825.260   1
  -2 -19   8 783.680 245.580   1
   2 -19  -8 456.410 155.900   1
  -4 -12  15 1313.81 211.380   1
  -7 -11  -2 241.470 163.050   1
  -7 -11  -2 331.070 98.9600   1
   0  -9  20 739.380 154.870   1
   0   9  20 581.010 161.960   1
  -8   5   3 85.7700 74.3000   1
  -8  -5   3 247.490 127.650   1
  -2 -18 -10 4374.52 391.340   1
   2 -18  10 3977.86 450.960   1
  -2 -18 -10 3890.09 537.880   1
  -8  -2   6 3630.63 577.710   1
  -8   2   6 3638.04 549.280   1
  -7 -10   6 30197.3 783.070   1
  -5   1  18 22358.0 694.010   1
  -5  -1  18 21293.8 1127.11   1
   3 -18   8 21019.3 630.810   1
  -3 -18  -8 18042.7 581.080   1
  -3 -18  -8 19202.9 1360.37   1
  -5 -16  -5 999.860 200.140   1
  -5 -16  -5 1232.84 211.350   1
   5 -16   5 684.770 153.900   1
   5  -3  17 346.070 154.570   1
   5   3  17 461.920 145.560   1
   4 -10  16 13.9900 101.000   1
  -4 -10 -16 114.250 65.1100   1
  -7 -10  -5 581.370 185.830   1
  -7 -10  -5 621.090 188.840   1
  -4 -15 -11 4216.53 553.660   1
   4 -15  11 2783.21 556.730   1
  -4 -15 -11 3532.72 513.860   1
   3 -19   5 2375.50 475.580   1
  -3 -19  -5 2928.63 471.720   1
  -3 -19  -5 2409.27 346.220   1
  -5 -12 -12 11094.0 904.320   1
  -5 -12 -12 10484.2 351.640   1
   5 -12  12 10115.2 256.120   1
  -3  10  18 55946.4 1535.13   1
  -3 -10  18 53503.2 1644.45   1
  -8   5  -2 1554.63 221.880   1
  -8  -5  -2 940.020 189.910   1
   4 -18   4 692.550 144.160   1
  -4 -18  -4 445.610 152.620   1
  -4 -18  -4 223.600 124.350   1
  -2  -5  21 7528.38 880.900   1
  -2   5  21 7221.85 1075.51   1
  -7   3  12 1928.00 384.240   1
  -7  -3  12 2410.27 355.680   1
   5 -11  13 135.480 77.0700   1
  -5 -11 -13 204.190 101.740   1
  -5 -11 -13 -71.220 130.960   1
   3  -4  20 550.750 182.210   1
   3   4  20 435.040 170.010   1
   4   2  19 4365.47 595.260   1
   4  -2  19 4533.91 548.850   1
   1  -6  21 4274.28 618.940   1
   1   6  21 4580.26 500.080   1
  -4 -16  10 676.940 161.480   1
   4 -16 -10 730.610 150.230   1
   0 -20   7 176.980 124.390   1
   0 -20  -7 340.810 151.180   1
  -4  -5  19 24606.0 9981.74   1
  -4   5  19 22131.5 1825.63   1
   0 -21   2 2224.61 364.300   1
   0 -21  -2 2054.45 486.140   1
   2 -11  18 1717.46 290.150   1
  -2 -11 -18 1919.34 319.100   1
  -6  -7 -13 312.590 136.620   1
  -6  -7 -13 247.680 104.460   1
  -7  -8   9 19582.1 620.060   1
  -7   8   9 20266.2 491.430   1
  -4 -14  13 620.800 198.280   1
   4 -14 -13 215.880 118.430   1
  -8   2  -5 13220.4 1046.33   1
  -8  -2  -5 13286.8 1180.59   1
  -7  -3 -11 1940.12 357.040   1
  -1  -2  22 12053.0 1216.92   1
  -1   2  22 11229.9 661.540   1
  -7  -8  -8 39811.5 880.200   1
  -7  -8  -8 44340.0 1181.41   1
  -4 -17   8 3511.55 517.810   1
   4 -17  -8 3437.44 359.970   1
   5 -16  -6 35733.0 983.580   1
  -5 -16   6 33485.1 980.110   1
  -5  -8  16 5419.59 515.810   1
  -5   8  16 5375.03 536.570   1
  -1 -12 -18 15083.9 6003.07   1
   1 -12  18 15072.3 465.770   1
  -6 -14  -4 2205.48 448.680   1
  -6 -14  -4 2501.89 395.530   1
   6   5  14 698.840 146.530   1
  -6  -5 -14 754.230 180.570   1
  -7  -7  10 3261.70 512.390   1
  -7   7  10 2265.71 484.980   1
  -7   7  10 2063.40 375.570   1
  -5  -2  18 392.690 131.750   1
  -8  -4   5 -12.620 103.460   1
  -8   4   5 228.580 123.490   1
  -2  -8  20 8050.44 1313.99   1
  -2   8  20 10066.9 1107.91   1
   2   4  21 5479.56 693.390   1
   2  -4  21 5923.71 802.660   1
   1 -17 -13 10797.2 1272.58   1
  -1 -17  13 11220.6 1595.17   1
  -1   9  20 46.2500 105.130   1
  -1  -9  20 -50.710 164.170   1
   0  -3  22 2220.39 404.700   1
   0   3  22 2106.70 356.490   1
   6 -14  -5 25257.8 800.590   1
  -6 -14   5 25924.9 801.350   1
  -2 -19  -8 3010.07 432.220   1
   2 -19   8 2815.40 536.970   1
  -2 -19  -8 2855.75 469.980   1
  -2 -20   5 3317.28 432.600   1
   2 -20  -5 3339.14 383.020   1
  -4  11  16 6617.93 756.030   1
  -4 -11  16 6365.22 851.570   1
  -7  -7  -9 18266.5 617.310   1
  -7  -7  -9 17042.0 507.900   1
  -4 -18   5 12187.9 946.410   1
   4 -18  -5 11101.6 408.440   1
  -6  -7  14 15780.2 1545.06   1
  -6   7  14 13384.7 1468.13   1
  -5   6  17 26771.5 1355.50   1
  -5  -6  17 32026.6 2149.46   1
  -2  10  19 13244.5 821.760   1
  -2 -10  19 11714.8 1563.72   1
   1   0  22 439.320 155.460   1
   5 -13  11 93.3600 62.7800   1
  -5 -13 -11 207.900 99.9400   1
  -5 -13 -11 4.19000 127.570   1
  -1 -21   0 5203.13 782.920   1
  -1 -21   0 6870.43 897.290   1
   1 -21   0 6687.56 638.670   1
   3 -11  17 4267.20 534.440   1
  -3 -11 -17 5505.24 792.700   1
  -7   9   8 1105.93 483.500   1
  -7  -9   8 1391.64 218.220   1
   0 -11 -19 4154.47 578.790   1
   0 -11  19 4744.05 480.380   1
  -3  -6  20 14728.6 1032.41   1
  -3   6  20 16529.1 1798.06   1
  -8   4  -4 6146.61 468.530   1
  -8  -4  -4 5884.61 509.660   1
  -7 -11   4 158.680 90.4700   1
   0  -7  21 4225.72 621.490   1
   0   7  21 3082.89 473.960   1
  -8   3   6 204.620 84.0300   1
  -8  -5   4 883.270 175.800   1
  -8   5   4 819.930 169.900   1
  -5 -10 -14 9755.26 877.890   1
  -5 -10 -14 10260.9 926.920   1
   5 -10  14 10019.9 302.810   1
  -1 -21   1 538.590 205.780   1
   1 -21  -1 206.810 171.430   1
  -7 -11  -3 6222.99 469.500   1
  -7 -11  -3 5408.07 543.350   1
  -7  -9  -7 4313.31 387.870   1
  -7  -9  -7 4686.99 477.570   1
   1   1  22 1442.77 266.170   1
   1  -1  22 2233.50 322.100   1
  -2 -17 -12 3098.58 450.000   1
   2 -17  12 2741.60 438.470   1
  -2 -17 -12 2896.36 307.270   1
  -3   0  21 28823.5 2251.26   1
  -1 -21  -1 473.650 173.000   1
  -1 -21  -1 330.100 103.180   1
   1 -21   1 -21.320 101.580   1
  -6  -5  15 304.660 109.270   1
  -6   5  15 -62.790 86.3600   1
  -8   6   1 5621.39 2302.37   1
  -8  -6   1 6181.32 837.760   1
   2 -14 -16 5754.17 633.530   1
  -2 -14  16 5771.28 624.490   1
  -8  -6   0 29453.9 1064.01   1
  -8   6   0 28107.2 798.980   1
   0 -21  -3 15590.9 1365.63   1
   0 -21   3 14556.4 1584.30   1
  -3 -19   6 10917.6 911.170   1
   3 -19  -6 10050.7 1214.27   1
   4   3  19 1119.00 478.640   1
   4  -3  19 1032.20 196.880   1
  -3 -16 -12 784.850 164.990   1
  -3 -16 -12 648.850 128.680   1
   3 -16  12 277.210 116.140   1
  -5  12  13 4286.20 431.490   1
  -5 -12  13 4144.55 571.110   1
  -3  -1  21 10231.8 1417.95   1
  -3   1  21 12419.1 1258.02   1
  -8  -5  -3 233.250 119.130   1
  -8   5  -3 216.860 96.3600   1
  -5 -15  -8 118.620 94.4400   1
   5 -15   8 109.410 83.5100   1
  -5 -15  -8 247.150 113.840   1
  -8   0   7 129.840 144.610   1
  -2 -20  -5 20216.7 1116.31   1
   2 -20   5 21317.5 1092.56   1
  -2 -20  -5 21450.1 665.130   1
   1 -20  -7 6057.41 736.060   1
  -1 -20   7 4828.23 560.630   1
  -5  11  14 4412.74 623.440   1
  -5 -11  14 4348.28 715.270   1
   1 -17  13 841.310 214.660   1
  -1 -17 -13 1566.03 241.320   1
  -8   3  -5 2547.17 259.060   1
  -8  -3  -5 2828.22 460.010   1
  -2 -15  15 792.150 182.990   1
   2 -15 -15 723.020 174.730   1
  -1  -3  22 7078.41 687.530   1
  -1   3  22 6449.22 835.010   1
  -5 -17   0 350.260 142.710   1
   5 -17   0 314.030 111.620   1
  -5 -17   0 163.920 122.110   1
   5  -4  17 1297.92 232.740   1
   5   4  17 1592.28 324.140   1
  -8  -6   2 8653.65 984.130   1
  -8   6   2 6884.37 841.470   1
  -4   8  18 1412.41 264.880   1
  -4  -8  18 1484.38 290.320   1
   5 -17  -1 10673.6 332.640   1
  -5 -17   1 10231.0 411.380   1
  -5 -17   1 11308.9 1109.65   1
  -8   1   7 19044.8 590.730   1
  -1 -21   2 2315.27 331.600   1
   1 -21  -2 2399.47 291.560   1
  -6 -10 -11 77053.9 1930.37   1
  -6 -10 -11 79072.3 1823.38   1
  -6   0  16 424.270 161.070   1
  -7   4  12 1945.55 359.930   1
  -7  -4  12 2701.36 456.580   1
  -8   6  -1 5231.58 778.450   1
  -8  -6  -1 5882.24 778.520   1
  -5  -3  18 28295.2 850.260   1
  -5   3  18 28243.0 873.680   1
  -7  -6  11 958.130 165.050   1
  -7   6  11 618.750 152.900   1
   1  -2  22 2916.25 497.590   1
  -1 -21  -2 3415.40 635.020   1
  -1 -21  -2 4787.04 731.720   1
   1 -21   2 4912.12 469.510   1
  -6 -13  -7 647.130 137.150   1
  -6 -13  -7 358.500 161.280   1
   1 -11 -19 2467.38 358.440   1
  -1 -11  19 2250.48 318.470   1
   0 -19 -10 -7.2300 138.710   1
   0 -19  10 311.080 137.240   1
  -3 -14  15 344.800 147.800   1
   3 -14 -15 381.860 175.160   1
  -1   7  21 4571.25 523.020   1
  -1  -7  21 4223.04 568.170   1
  -2 -13  17 4479.92 565.330   1
   2 -13 -17 4609.06 442.150   1
  -3 -18   9 24045.4 2151.16   1
   3 -18  -9 21997.7 837.540   1
  -1 -20  -7 4798.31 483.330   1
  -1 -20  -7 3520.28 546.070   1
   1 -20   7 4096.25 493.190   1
  -6   1  16 2373.15 428.160   1
  -6  -1  16 2224.04 358.560   1
  -5 -17  -1 7034.12 1120.77   1
  -5 -17  -1 7236.70 660.600   1
   5 -17   1 5124.79 661.120   1
  -4 -15  12 15180.1 6123.00   1
   4 -15 -12 17274.2 1009.20   1
  -6 -11 -10 2226.01 269.360   1
  -6 -11 -10 1967.31 260.630   1
   1   9  20 238.040 109.480   1
   1  -9  20 -26.530 139.710   1
   3 -17 -11 6630.07 875.740   1
  -3 -17  11 7127.83 1090.46   1
  -3 -13  16 4265.18 766.620   1
   3 -13 -16 5324.70 565.040   1
  -8   0  -6 5212.84 385.900   1
   6   2  15 75.0100 54.4000   1
  -7  -4 -11 6678.45 654.860   1
  -7  -6 -10 6049.27 879.330   1
   5 -13 -12 863.850 153.300   1
  -5 -13  12 587.200 169.630   1
  -3   2  21 26970.0 1728.52   1
  -3  -2  21 27257.0 2018.83   1
   5 -17  -2 491.390 141.050   1
  -5 -17   2 764.540 162.970   1
  -4 -18  -5 4200.05 603.780   1
   4 -18   5 3053.87 542.420   1
  -4 -18  -5 3565.31 1519.39   1
  -6 -13   8 5559.63 564.820   1
  -6  13   8 6156.93 450.650   1
  -6  10  12 634.210 130.820   1
  -6 -10  12 557.340 150.530   1
   5  -7  16 26.9300 68.5100   1
   3   5  20 57.4700 109.290   1
   3  -5  20 235.970 103.210   1
  -8   1  -6 1537.50 223.630   1
  -8  -1  -6 1648.44 246.760   1
  -6  -9 -12 395.080 109.470   1
  -6  -9 -12 776.120 192.850   1
  -5 -15   9 4388.72 540.550   1
   5 -15  -9 3801.32 496.860   1
  -8   2   7 3040.55 411.950   1
  -6 -11  11 207.010 135.000   1
  -6  11  11 58.3200 98.2600   1
   0  -4  22 605.540 285.610   1
   0   4  22 1228.78 186.830   1
  -7 -10   7 6814.06 734.360   1
  -8  -6   3 1880.43 320.160   1
  -8   6   3 1788.51 310.740   1
  -5 -16  -6 2358.90 276.920   1
   5 -16   6 1911.61 440.070   1
  -5 -16  -6 2908.57 311.050   1
   3 -19   6 2409.00 501.860   1
  -3 -19  -6 2400.84 325.500   1
  -3 -19  -6 3514.57 424.360   1
  -4   0  20 12199.4 1166.69   1
   0 -18  12 40714.9 1066.11   1
   0 -18 -12 42222.2 1172.72   1
   4 -17   8 645.150 123.220   1
  -4 -17  -8 527.040 193.980   1
  -4 -17  -8 526.590 147.820   1
  -7 -10  -6 9456.81 867.400   1
  -7 -10  -6 11392.5 999.820   1
   5 -14  10 28472.0 736.280   1
  -5 -14 -10 27821.2 828.560   1
  -5 -14 -10 26319.3 770.480   1
  -5 -10  15 7432.69 670.680   1
  -5  10  15 6770.03 965.120   1
   3 -15 -14 562.620 153.050   1
  -3 -15  14 862.890 173.570   1
  -6  -2  16 61.9800 103.220   1
  -6   2  16 243.000 115.580   1
  -8  -6  -2 22897.8 1663.72   1
  -8   6  -2 21453.2 583.120   1
  -4  -9 -17 402.340 139.820   1
   4  -9  17 468.910 169.560   1
  -2  -6  21 8322.63 979.030   1
  -2   6  21 7953.92 469.290   1
  -6 -14  -5 3056.10 680.270   1
  -6 -14  -5 3904.73 430.820   1
  -8  -4   6 5917.91 218.980   1
  -8   4   6 5211.56 666.020   1
  -7 -11   5 12272.6 1070.39   1
  -4 -16 -10 1122.18 473.170   1
   4 -16  10 636.760 164.590   1
  -4 -16 -10 1018.31 236.150   1
  -4   1  20 8090.16 604.930   1
  -4  -1  20 7899.74 1293.11   1
  -1 -21   3 1167.30 205.030   1
   4   7  18 52.4300 60.6600   1
   4  -7  18 88.3100 66.8100   1
  -8   5   5 458.990 123.290   1
  -8  -5   5 613.460 175.440   1
  -8  -5   5 418.670 131.570   1
  -2 -16  14 25795.9 887.890   1
   2 -16 -14 25469.5 839.800   1
  -5 -17  -2 1072.31 189.630   1
  -5 -17  -2 1097.24 462.360   1
   5 -17   2 1057.73 169.900   1
  -4  10  17 8275.55 1143.27   1
  -4 -10  17 7946.73 1233.08   1
  -4   6  19 9252.74 1065.72   1
  -4  -6  19 9627.98 1329.79   1
   0 -21  -4 437.040 187.690   1
   0 -21   4 69.0500 107.600   1
   2  -5  21 2753.01 576.310   1
   2   5  21 2439.03 433.020   1
  -7 -11  -4 2073.37 333.410   1
  -7 -11  -4 2816.76 435.280   1
  -6  -9  13 267.370 115.620   1
  -6   9  13 87.6800 71.4400   1
  -6 -14   6 33734.2 891.810   1
   6 -14  -6 30918.1 907.400   1
  -1 -21  -3 1335.71 236.610   1
  -1 -21  -3 890.800 173.070   1
   1 -21   3 1558.98 253.810   1
  -5  -9 -15 2615.54 329.320   1
  -5  -9 -15 2755.15 332.210   1
   5  -9  15 1888.51 439.400   1
  -8  -2  -6 11038.5 440.930   1
  -8   2  -6 11799.5 1207.15   1
   4   4  19 19607.3 615.590   1
   4  -4  19 19410.1 561.210   1
  -2 -18  11 12362.7 1177.34   1
   2 -18 -11 12009.9 1292.76   1
   1  -3  22 -50.470 138.460   1
   1   3  22 220.790 119.810   1
   3  -8  19 29596.9 841.720   1
   3   8  19 27612.3 814.550   1
   5 -17  -3 6583.14 900.700   1
  -5 -17   3 7242.94 795.790   1
   4 -18  -6 4776.78 672.900   1
  -4 -18   6 5689.44 602.910   1
  -1 -19  10 8872.28 3632.85   1
   1 -19 -10 8919.39 949.550   1
  -3 -12  17 193.480 121.870   1
   3 -12 -17 386.580 132.670   1
   0 -15  16 155.500 82.1400   1
   0 -15 -16 389.210 127.540   1
  -1 -11 -19 923.090 199.440   1
   1 -11  19 877.320 157.720   1
  -7   0  13 953.670 181.590   1
   2 -20  -6 29196.4 981.110   1
  -2 -20   6 30295.8 1975.15   1
  -8  -5  -4 9128.65 770.340   1
  -8   5  -4 8453.89 704.850   1
  -5 -16   7 4509.55 530.160   1
   5 -16  -7 3522.52 462.620   1
  -6 -12  -9 4044.91 672.120   1
  -6 -12  -9 4415.98 430.490   1
  -6  -6 -14 32685.3 1548.89   1
   6   6  14 31745.5 775.230   1
  -8  -4  -5 23276.8 1661.18   1
  -8   4  -5 21683.0 629.250   1
   2  -8  20 15415.8 1340.89   1
   2   8  20 15707.2 1633.47   1
   6   3  15 4466.75 437.450   1
   4 -13  14 2848.90 694.680   1
  -4 -13 -14 4008.45 398.610   1
  -4 -13 -14 3829.93 303.890   1
   1   7  21 394.770 178.770   1
   1  -7  21 535.660 199.490   1
  -1   4  22 297.750 164.310   1
  -1  -4  22 570.020 175.490   1
  -6 -15   0 16565.0 1162.12   1
  -6 -15   0 15105.4 6012.21   1
  -3   3  21 2257.41 363.370   1
  -3  -3  21 2502.10 463.360   1
  -6 -15   1 1009.36 229.790   1
  -6 -15   1 1092.44 468.080   1
   0 -14  17 5022.23 699.570   1
   0 -14 -17 6147.23 717.840   1
   2 -10  19 767.340 180.510   1
  -2 -10 -19 305.850 136.220   1
  -2 -19   9 18487.3 1356.28   1
   2 -19  -9 17064.9 1343.83   1
  -2   0  22 147693. 3172.18   1
  -7  -1  13 339.090 113.010   1
  -7   1  13 336.810 130.880   1
  -2 -14 -16 304.700 160.870   1
   2 -14  16 114.210 83.6800   1
  -3   9  19 25560.0 787.810   1
  -3  -9  19 27899.7 1742.48   1
   0 -20   8 3722.73 589.220   1
   0 -20  -8 4461.59 564.220   1
  -7   0 -12 122.320 117.640   1
   2 -12 -18 5439.63 622.640   1
  -2 -12  18 5485.02 684.070   1
   3 -20   0 8254.33 953.440   1
  -3 -20   0 8589.69 741.220   1
  -3 -20   0 8003.74 660.880   1
  -5   4  18 18439.3 598.800   1
  -5  -4  18 19475.5 1894.95   1
  -4   2  20 5528.60 622.520   1
  -4  -2  20 5032.30 584.960   1
  -2 -15 -15 1053.75 175.430   1
   2 -15  15 767.910 146.290   1
   3 -10  18 3298.42 636.570   1
  -3 -10 -18 3904.15 453.900   1
  -3 -20   1 8067.57 689.230   1
   3 -20  -1 6892.60 794.350   1
  -6 -12  10 2368.99 306.100   1
  -6  12  10 2138.23 392.930   1
  -2   1  22 1082.11 518.850   1
  -2  -1  22 835.370 271.200   1
  -8  -3   7 1069.29 250.870   1
  -8   3   7 750.710 150.870   1
  -7  -1 -12 276.250 142.750   1
  -7   1 -12 396.760 191.980   1
  -4 -12 -15 16651.4 1382.98   1
   4 -12  15 17047.2 501.040   1
  -4 -12 -15 15198.0 6114.08   1
  -3 -18  -9 3504.41 332.910   1
   3 -18   9 2958.06 414.320   1
  -3 -18  -9 4125.98 548.540   1
  -6 -15  -1 5533.80 784.630   1
  -6 -15  -1 4184.63 507.860   1
  -1 -18  12 16355.7 1137.70   1
   1 -18 -12 17288.5 1514.12   1
  -8  -6   4 358.220 153.730   1
  -8   6   4 258.090 98.6200   1
  -8  -6   4 188.840 83.7000   1
  -4 -14 -13 741.030 127.580   1
  -4 -14 -13 870.860 167.240   1
   4 -14  13 421.420 130.880   1
  -1 -19 -10 1995.37 425.960   1
  -1 -19 -10 2923.43 493.150   1
   1 -19  10 2702.11 470.960   1
   5 -14 -11 21675.8 1432.17   1
  -5 -14  11 24407.1 820.400   1
  -6 -15   2 2589.06 361.690   1
   5   5  17 2362.18 348.070   1
   5  -5  17 1604.92 345.430   1
   3 -20   1 21648.3 725.980   1
  -3 -20  -1 22373.8 887.780   1
  -3 -20  -1 21087.1 626.560   1
   0 -16 -15 1709.98 237.310   1
   0 -16  15 1772.99 289.170   1
  -6  -6  15 34427.7 941.160   1
  -6   6  15 35538.4 940.010   1
  -6  -3  16 8854.51 3614.02   1
  -6   3  16 9050.20 983.820   1
  -6  -8 -13 67938.5 1845.42   1
  -6  -8 -13 67913.9 1725.08   1
  -2 -20  -6 12512.0 319.530   1
   2 -20   6 13565.2 455.040   1
  -2 -20  -6 12041.7 1023.64   1
  -7  -5  12 2447.34 290.250   1
  -7   5  12 2011.02 351.640   1
  -5  -7  17 4684.49 555.870   1
  -5   7  17 4248.10 374.020   1
  -7 -12   1 15870.6 537.300   1
  -7 -12   1 19245.7 1304.56   1
  -7 -12   0 859.190 185.560   1
  -7 -12   0 1621.90 300.120   1
  -8  -6  -3 1789.72 274.010   1
  -8   6  -3 1794.31 274.130   1
  -5 -17  -3 1235.32 200.570   1
  -5 -17  -3 1270.20 209.480   1
   5 -17   3 729.690 137.460   1
  -3 -19   7 769.480 166.840   1
   3 -19  -7 253.110 167.610   1
   4 -17  -9 114.780 93.9700   1
  -4 -17   9 170.540 130.150   1
  -7  -2  13 1443.86 255.290   1
  -7   2  13 1842.37 322.750   1
  -3   7  20 20385.8 1645.85   1
  -3  -7  20 22151.7 1821.07   1
   1 -15 -16 5417.44 695.580   1
  -1 -15  16 6022.12 774.950   1
  -3 -20   2 6286.59 628.340   1
   3 -20  -2 6523.16 894.960   1
   2 -13  17 1198.70 239.490   1
  -2 -13 -17 1094.01 519.950   1
   3 -17  11 752.530 161.840   1
  -3 -17 -11 490.570 133.020   1
  -3 -17 -11 434.670 168.010   1
  -7   8  10 3641.19 516.240   1
  -7  -8  10 4891.38 620.370   1
  -8  -3  -6 189.820 103.370   1
  -8   3  -6 436.930 144.730   1
  -7  -5 -11 2104.44 270.900   1
  -1 -21   4 1524.35 255.690   1
   1 -21  -4 1349.87 291.470   1
  -1 -14  17 16317.8 1514.33   1
   1 -14 -17 17164.3 1503.93   1
   3 -16 -13 3854.76 368.010   1
  -3 -16  13 4673.34 633.750   1
  -2   2  22 177087. 3717.31   1
  -2  -2  22 182159. 72229.2   1
   0  10  20 674.460 150.040   1
   0 -10  20 748.930 189.940   1
  -8  -7   1 12414.2 500.810   1
  -8   7   1 12814.1 1023.96   1
  -7  -9   9 3692.97 508.090   1
  -7   9   9 2976.29 463.310   1
  -7 -12   2 2559.95 308.180   1
  -7 -12   2 2498.76 438.200   1
  -7  -2 -12 5508.77 659.070   1
  -8   7   0 195.160 82.9100   1
  -8  -7   0 243.310 125.470   1
   5 -17  -4 7310.60 258.230   1
  -5 -17   4 8377.28 892.730   1
  -7 -12  -1 14147.1 1314.12   1
  -7 -12  -1 16411.8 1453.25   1
   0 -13  18 247.430 137.200   1
   0 -13 -18 217.920 103.480   1
  -7  -8  -9 1491.91 249.390   1
  -7  -8  -9 2307.54 245.960   1
  -6   8  14 1012.86 191.130   1
  -6  -8  14 1513.51 259.990   1
  -2 -18 -11 11585.9 559.390   1
   2 -18  11 11339.9 747.460   1
  -2 -18 -11 11360.2 405.430   1
   1 -18  12 73083.0 1691.23   1
  -1 -18 -12 75880.5 1873.18   1
  -1 -21  -4 1445.66 277.230   1
   1 -21   4 1251.79 229.690   1
  -1 -21  -4 1653.45 254.720   1
  -3 -20  -2 8576.33 1071.44   1
   3 -20   2 7418.35 1129.25   1
  -3 -20  -2 10212.1 1286.07   1
  -2 -19  -9 802.510 170.690   1
   2 -19   9 820.730 163.750   1
  -2 -19  -9 1618.91 289.910   1
  -6 -15  -2 9024.81 387.210   1
  -6 -15  -2 9035.97 765.960   1
  -4 -16  11 14677.4 1805.39   1
   4 -16 -11 12122.3 710.470   1
  -7  -9  -8 956.500 169.710   1
  -7  -9  -8 947.110 188.010   1
   0  -5  22 1094.87 464.380   1
   0   5  22 817.480 169.160   1
   0   8  21 53887.4 1366.94   1
   0  -8  21 52691.2 2798.23   1
   2 -16  14 8115.62 1048.94   1
  -2 -16 -14 9522.02 861.490   1
  -5  -9  16 363.410 127.490   1
  -5   9  16 424.750 156.690   1
  -6 -15   3 6387.75 858.490   1
   6 -15  -3 5107.66 633.460   1
  -4 -18  -6 945.000 221.560   1
   4 -18   6 777.000 206.320   1
  -4 -18  -6 1024.05 184.790   1
  -4   3  20 209.550 168.580   1
  -4  -3  20 89.2000 84.8800   1
  -2   9  20 18672.5 1430.82   1
  -2  -9  20 14881.8 1456.82   1
   1 -20  -8 802.080 185.010   1
  -1 -20   8 455.670 166.660   1
   1  -4  22 984.320 192.040   1
   1   4  22 640.900 128.630   1
  -8  -7   2 247.790 103.700   1
  -8   7   2 460.560 168.460   1
   0 -21   5 2850.13 380.780   1
   0 -21  -5 3125.46 506.790   1
   3 -14  15 21752.9 685.480   1
  -3 -14 -15 21547.9 925.760   1
   1 -16 -15 6567.18 603.410   1
  -1 -16  15 6874.77 539.650   1
  -8   7  -1 8220.46 258.500   1
  -8  -7  -1 10040.6 1299.74   1
  -8  -5   6 2986.04 532.290   1
  -8   5   6 3392.38 568.130   1
  -7 -11   6 5095.44 517.080   1
   3   6  20 986.460 248.660   1
   3  -6  20 1002.44 308.420   1
  -2 -17  13 1540.08 253.410   1
   2 -17 -13 1622.17 263.540   1
   6   4  15 5067.93 412.610   1
  -6  -4 -15 6083.92 738.260   1
  -7   7  11 562.200 192.110   1
  -7  -7  11 880.020 158.030   1
   4 -19   0 370.340 208.340   1
  -4 -19   0 391.570 149.840   1
  -4 -19   0 262.200 122.600   1
  -3  -4  21 41755.1 2460.31   1
  -3   4  21 39643.7 1268.93   1
  -4 -11 -16 1687.87 242.050   1
   4 -11  16 1662.44 248.310   1
   4 -19  -1 1613.83 291.510   1
  -4 -19   1 1665.63 299.220   1
  -4 -19   1 1772.34 419.780   1
  -7 -11  -5 33.1700 69.6700   1
  -7 -11  -5 52.7300 122.580   1
  -3  11  18 1066.11 229.510   1
  -3 -11  18 1610.62 254.830   1
  -3 -20   3 3477.57 437.420   1
   3 -20  -3 2775.42 367.990   1
  -8   0  -7 213.840 102.640   1
  -4 -15 -12 47.2600 126.770   1
  -4 -15 -12 4.34000 68.8600   1
   4 -15  12 236.990 101.120   1
   4  -5  19 79.5200 61.4900   1
   4   5  19 152.260 96.7200   1
  -3 -13 -16 118.260 91.3400   1
   3 -13  16 182.660 118.020   1
  -1 -15 -16 889.590 169.810   1
   1 -15  16 884.190 219.860   1
  -7  -7 -10 3694.39 329.460   1
  -1 -20  -8 1900.69 316.410   1
  -1 -20  -8 1503.67 261.610   1
   1 -20   8 1447.08 244.540   1
  -7 -12   3 1259.14 206.330   1
  -1 -10  20 16822.0 1015.51   1
  -1  10  20 21110.5 1630.11   1
   3   0  21 3252.38 601.660   1
  -7   3  13 298.600 113.620   1
  -7  -3  13 255.900 111.360   1
  -4 -19  -1 11652.1 969.160   1
  -4 -19  -1 12493.3 1374.81   1
   4 -19   1 9724.66 979.890   1
  -8  -4   7 2274.76 376.560   1
  -8   4   7 2463.06 449.200   1
  -5 -15  -9 2257.11 282.740   1
   5 -15   9 1365.03 339.060   1
  -5 -15  -9 2255.74 292.150   1
  -7 -12  -2 6798.25 624.540   1
  -7 -12  -2 5808.16 666.920   1
  -6 -13  -8 6617.80 694.990   1
  -6 -13  -8 8140.85 852.980   1
  -6 -14  -6 393.570 120.330   1
  -6 -14  -6 213.470 94.1000   1
  -8  -1  -7 1898.91 271.290   1
  -8   1  -7 1668.82 239.110   1
   1 -13 -18 1030.98 229.560   1
  -1 -13  18 841.300 226.920   1
  -8  -5  -5 1130.76 480.330   1
  -8   5  -5 1033.16 175.990   1
  -3 -15 -14 2572.21 369.780   1
   3 -15  14 2478.50 593.470   1
  -3 -15 -14 2615.97 384.240   1
  -8  -6   5 707.260 157.390   1
  -8   6   5 1028.03 233.400   1
  -8  -6   5 583.080 186.090   1
  -8   2   8 -54.030 101.590   1
  -8  -2   8 117.370 53.5100   1
   1 -14  17 11754.5 966.810   1
  -1 -14 -17 11257.1 923.500   1
  -3 -19  -7 6316.65 868.580   1
   3 -19   7 4740.93 866.150   1
  -3 -19  -7 6228.76 763.150   1
  -1  -5  22 1848.16 318.070   1
  -1   5  22 2072.07 355.200   1
   0 -17  14 3088.29 527.030   1
   0 -17 -14 4358.33 408.640   1
   5 -16   7 5045.53 602.510   1
  -5 -16  -7 6727.61 669.580   1
  -5 -16  -7 6684.01 803.270   1
  -7 -10   8 115.850 63.5900   1
   2  -6  21 3350.32 753.180   1
   2   6  21 2917.04 596.250   1
  -1  -8  21 4353.63 530.470   1
  -1   8  21 4483.12 492.790   1
   3  -1  21 29.5900 66.6100   1
   3   1  21 210.840 100.160   1
  -2  -3  22 1753.45 297.810   1
  -2   3  22 682.420 204.040   1
   5   0  18 97.3800 67.4700   1
  -4 -19   2 6699.60 1071.79   1
   4 -19  -2 5305.76 736.360   1
  -6   4  16 737.540 143.210   1
  -6  -4  16 309.000 157.870   1
  -2 -21   0 293.780 175.350   1
   2 -21   0 48.8200 89.3700   1
  -2 -21   0 59.9200 75.7900   1
  -8  -7   3 5838.21 201.050   1
  -8  -7   3 6866.06 637.290   1
  -8   7   3 5024.52 640.790   1
  -6 -14   7 5770.69 510.880   1
   6 -14  -7 4700.59 473.410   1
  -7  -3 -12 387.800 144.600   1
  -5 -12 -13 2593.06 270.670   1
  -5 -12 -13 2667.82 317.220   1
  -5  -5  18 6884.99 1026.59   1
  -5   5  18 6203.69 842.600   1
  -6 -13   9 989.270 182.290   1
  -6  13   9 813.290 145.790   1
  -7 -10  -7 24351.3 753.950   1
  -7 -10  -7 28257.4 1988.78   1
   2 -21  -1 1774.96 260.030   1
  -2 -21   1 2032.74 309.860   1
  -2 -21   1 2509.30 376.590   1
   3 -20   3 46481.8 1196.73   1
  -3 -20  -3 43800.0 1155.49   1
  -3 -20  -3 46158.9 1196.03   1
  -4  -9  18 23119.6 831.870   1
  -4   9  18 21183.5 1330.89   1
  -5 -17  -4 3213.22 532.540   1
  -5 -17  -4 3529.07 378.770   1
   5 -17   4 2344.93 552.520   1
   4 -13 -15 2685.42 281.040   1
  -4 -13  15 2119.85 456.210   1
   5  -1  18 1023.18 255.170   1
   5   1  18 1101.41 493.400   1
   4 -18  -7 11104.6 1263.22   1
  -4 -18   7 11211.3 948.490   1
  -2 -12 -18 14497.1 540.670   1
   2 -12  18 13314.3 429.810   1
  -8   7  -2 1970.32 318.940   1
  -8  -7  -2 2014.85 416.490   1
  -5  -8 -16 93963.8 2036.38   1
   5  -8  16 86776.1 1824.96   1
  -8   6  -4 10329.5 937.070   1
  -8  -6  -4 10426.6 853.450   1
  -6 -15  -3 383.380 154.770   1
  -6 -15  -3 394.060 164.520   1
   2 -21   1 11063.7 794.710   1
  -2 -21  -1 9573.33 289.030   1
  -2 -21  -1 12296.4 1187.60   1
  -2  -7  21 16033.0 1273.24   1
  -2   7  21 16023.2 1282.69   1
   1 -16  15 888.960 170.550   1
  -1 -16 -15 908.660 182.320   1
  -8   4  -6 3421.16 401.280   1
  -8  -4  -6 3376.56 389.160   1
  -2 -11  19 476.600 217.350   1
  -2  11  19 365.830 162.610   1
  -2 -20   7 6386.18 959.870   1
   2 -20  -7 6690.40 796.060   1
  -3 -18  10 46284.1 1400.23   1
   3 -18 -10 45225.8 1333.84   1
  -4  -7  19 2174.02 326.130   1
  -4   7  19 2066.45 347.320   1
   6 -15  -4 2757.28 387.730   1
  -6 -15   4 3496.33 428.310   1
  -5 -13 -12 1156.32 159.390   1
  -5 -13 -12 1095.65 170.790   1
  -4 -14  14 4131.26 462.000   1
   4 -14 -14 4273.08 327.110   1
  -4 -19  -2 345.650 142.570   1
   4 -19   2 409.160 146.830   1
  -4 -19  -2 308.640 138.370   1
  -8  -2  -7 8871.33 885.330   1
  -8   2  -7 9584.76 747.110   1
  -5 -11 -14 159.700 125.640   1
   5 -11  14 306.620 126.130   1
  -5 -11 -14 395.670 159.330   1
  -1 -21   5 1130.38 212.540   1
   1 -21  -5 1260.15 222.760   1
   5 -17  -5 6399.94 736.490   1
  -5 -17   5 6670.75 605.730   1
   3   2  21 19248.9 899.450   1
   3  -2  21 18212.0 544.770   1
   2   0  22 4135.64 530.450   1
   5 -16  -8 11480.3 439.390   1
  -5 -16   8 11017.0 881.330   1
  -2 -21   2 500.200 121.850   1
   2 -21  -2 412.270 201.840   1
   5 -15 -10 1705.34 210.940   1
  -5 -15  10 1748.33 291.820   1
  -4  12  16 35276.5 1108.58   1
  -4 -12  16 33630.4 1390.92   1
  -6  -7 -14 1227.80 185.720   1
  -6  -7 -14 1282.08 174.940   1
  -4   4  20 16396.3 1611.17   1
  -4  -4  20 15455.1 1100.99   1
   4  -8  18 3595.69 512.190   1
   5   6  17 195.950 117.870   1
   5  -6  17 101.520 63.9200   1
  -4 -17  -9 82.2600 88.2300   1
  -4 -17  -9 -73.180 158.950   1
   4 -17   9 166.300 128.650   1
   0 -19 -11 10892.0 815.520   1
   0 -19  11 10264.8 964.320   1
  -3 -12 -17 3438.84 327.980   1
   3 -12  17 3206.68 586.810   1
   0 -12  19 60487.9 2293.38   1
   0 -12 -19 58318.8 2007.03   1
   2  -1  22 258.750 123.630   1
   5   2  18 11440.8 350.590   1
   5  -2  18 12017.6 341.270   1
  -1 -21  -5 1853.10 355.490   1
   1 -21   5 2144.86 308.800   1
  -1 -21  -5 3148.03 412.930   1
  -4 -19   3 487.030 163.080   1
   4 -19  -3 296.850 126.130   1
  -1 -17  14 2125.21 248.860   1
   1 -17 -14 3009.82 431.650   1
  -7 -12   4 75016.3 2186.09   1
   3 -20  -4 2625.55 314.030   1
  -3 -20   4 3314.64 473.430   1
  -2 -21  -2 599.410 123.490   1
   2 -21   2 789.700 189.830   1
  -2 -21  -2 592.130 189.760   1
  -1 -13 -18 2097.67 247.470   1
   1 -13  18 2138.42 237.150   1
   1 -10  20 57039.4 1708.19   1
  -1 -10 -20 57246.0 1766.97   1
  -7   6  12 668.960 134.450   1
  -7  -6  12 665.170 148.130   1
  -8  -3   8 493.830 123.560   1
  -8   3   8 695.800 124.100   1
  -7 -12  -3 48637.4 3314.16   1
  -7 -12  -3 45819.6 1351.92   1
  -2 -17 -13 4105.48 464.840   1
   2 -17  13 3799.46 489.410   1
  -2 -17 -13 3539.11 378.790   1
  -6 -11 -11 118.090 189.970   1
  -6 -11 -11 308.160 133.440   1
   2 -20   7 29294.9 955.450   1
  -2 -20  -7 26542.8 810.500   1
  -2 -20  -7 28599.7 1000.90   1
  -8   7   4 6491.81 719.300   1
  -8  -7   4 7879.45 1032.72   1
  -8  -7   4 6739.17 272.470   1
  -7  -6 -11 3757.80 330.950   1
   1   8  21 373.190 185.560   1
   1  -8  21 444.770 174.240   1
  -3 -16 -13 298.190 141.760   1
   3 -16  13 51.2900 93.1100   1
  -3 -16 -13 227.820 128.490   1
   1   5  22 1223.66 254.440   1
   1  -5  22 1609.76 363.710   1
  -6 -10 -12 1256.49 208.720   1
  -6 -10 -12 1266.50 180.980   1
  -3 -17  12 3684.90 520.500   1
   3 -17 -12 2818.91 285.240   1
  -6   7  15 2458.43 358.580   1
  -6  -7  15 1784.57 344.710   1
  -7   4  13 3183.99 401.850   1
  -7  -4  13 3284.64 502.340   1
  -5  12  14 38212.5 1140.94   1
  -5 -12  14 37250.3 1205.29   1
   6   5  15 187.930 93.6200   1
  -6  -5 -15 -27.020 132.400   1
   0 -20   9 5925.28 818.450   1
   0 -20  -9 6118.07 516.540   1
  -3  -5  21 2359.24 378.300   1
  -3   5  21 2816.60 469.040   1
   3  -9  19 1566.28 285.870   1
  -3  -9 -19 1866.32 281.080   1
  -8   7  -3 842.310 198.310   1
  -8  -7  -3 809.540 196.800   1
   0 -21  -6 2186.52 235.190   1
   0 -21   6 2249.86 252.030   1
  -2   4  22 70744.8 2595.43   1
  -2  -4  22 75176.5 2204.04   1
   2  -2  22 12721.3 871.290   1
   2   2  22 14576.0 1638.14   1
   3 -19  -8 15359.3 636.410   1
  -3 -19   8 15734.1 717.890   1
  -6 -11  12 9628.70 1319.44   1
  -6  11  12 12118.8 1006.26   1
   0  -6  22 4420.12 640.310   1
   0   6  22 4023.75 551.200   1
  -7  -4 -12 28310.1 966.990   1
   4 -10  17 29119.7 966.080   1
  -4 -10 -17 27405.3 933.870   1
  -8  -3  -7 4198.66 390.920   1
  -8   3  -7 4926.33 817.140   1
   4 -19   3 4336.36 640.520   1
  -4 -19  -3 5372.10 594.660   1
  -4 -19  -3 4769.62 676.770   1
  -4 -15  13 3005.70 451.230   1
   4 -15 -13 3031.28 289.920   1
   2   9  20 1211.85 209.970   1
   2  -9  20 1065.77 226.400   1
  -2 -21   3 1806.09 300.060   1
   2 -21  -3 1671.87 241.440   1
   3 -20   4 3468.36 315.840   1
  -3 -20  -4 3829.69 374.670   1
  -3 -20  -4 4028.28 554.960   1
  -5 -14 -11 17229.7 514.100   1
  -5 -14 -11 16873.2 980.180   1
  -5 -13  13 1317.26 235.820   1
  -5  13  13 1360.86 211.850   1
   1 -12 -19 6392.94 828.220   1
  -1 -12  19 5882.45 701.780   1
  -2 -19  10 1871.95 385.120   1
   2 -19 -10 1152.44 146.910   1
  -6 -10  13 37985.1 1284.14   1
  -6  10  13 37777.7 1219.64   1
   3   3  21 114.090 124.770   1
   3  -3  21 272.740 134.200   1
  -1 -17 -14 5301.27 659.320   1
   1 -17  14 5059.25 872.140   1
  -8   5   7 8007.27 268.960   1
  -8  -5   7 7129.29 225.520   1
  -4 -16 -11 4831.61 410.540   1
   4 -16  11 3633.96 564.380   1
  -4 -16 -11 5247.68 730.190   1
  -7 -11   7 13882.8 1343.07   1
  -5   0  19 156741. 19556.4   1
  -6 -12 -10 945.880 183.600   1
  -6 -12 -10 1068.02 159.350   1
  -8  -6   6 3373.82 541.150   1
  -8   6   6 3547.23 628.330   1
  -6 -15  -4 62.1400 92.7800   1
  -6 -15  -4 286.020 125.830   1
  -5 -10 -15 14129.4 927.900   1
  -5 -10 -15 15750.0 1136.32   1
  -5  -8  17 10241.8 1283.17   1
  -5   8  17 9598.75 1293.32   1
  -4 -18  -7 6762.93 545.820   1
  -4 -18  -7 7769.29 865.390   1
   4 -18   7 5666.16 838.880   1
  -1 -19  11 1396.34 295.870   1
   1 -19 -11 2217.52 405.600   1
  -7 -11  -6 24.9500 54.8000   1
  -7 -11  -6 153.060 111.760   1
  -5 -11  15 22695.3 1120.97   1
  -5  11  15 25393.9 3207.61   1
   5  -3  18 102.400 70.1600   1
   5   3  18 395.290 146.720   1
  -3   8  20 36713.8 1661.09   1
  -3  -8  20 39794.1 2215.42   1
  -2 -21  -3 2372.43 355.690   1
  -2 -21  -3 3179.36 400.120   1
   2 -21   3 2537.03 280.670   1
  -6   5  16 10981.5 1220.43   1
  -6  -5  16 10587.4 1201.43   1
   6 -15  -5 12263.1 460.070   1
  -6 -15   5 12800.2 420.540   1
  -5   1  19 4890.75 523.200   1
  -5  -1  19 5112.12 880.070   1
   4   0  20 10280.5 833.050   1
   4   6  19 5053.54 992.800   1
   4  -6  19 4292.02 706.450   1
  -5 -17  -5 35.4100 91.2800   1
   5 -17   5 119.410 73.3900   1
  -5 -17  -5 -172.93 102.910   1
  -4  11  17 439.590 265.630   1
  -4 -11  17 -3.9700 157.340   1
  -4 -19   4 629.910 235.170   1
   4 -19  -4 -16.560 108.590   1
  -3 -18 -10 8936.11 906.600   1
   3 -18  10 8726.44 1280.43   1
  -3 -18 -10 9089.78 356.420   1
  -6 -12  11 3594.63 511.000   1
  -6  12  11 2539.96 333.210   1
  -2 -18  12 1871.63 337.560   1
   2 -18 -12 2083.71 204.150   1
  -8  -8   1 397.590 193.280   1
  -8   8   1 127.920 73.0300   1
  -6  -9 -13 146.300 93.8100   1
  -6  -9 -13 -32.910 84.0100   1
  -3  10  19 12443.0 885.350   1
  -3 -10  19 10092.3 1536.18   1
   0 -18 -13 45935.0 1381.83   1
   0 -18  13 44364.3 1347.00   1
   4   1  20 46.1300 89.1200   1
   4  -1  20 214.390 114.610   1
  -8   8   0 20982.6 507.020   1
  -8  -8   0 20844.7 726.530   1
  -8   6  -5 48704.0 1447.37   1
  -8  -6  -5 51780.4 1588.59   1
   3  -7  20 327.880 155.770   1
   3   7  20 356.650 191.600   1
  -8   5  -6 6781.37 643.010   1
  -8  -5  -6 7437.68 746.670   1
  -4 -17  10 12995.2 1483.50   1
   4 -17 -10 10928.5 839.870   1
  -1  -6  22 2199.76 240.570   1
  -1   6  22 2472.05 350.350   1
  -8  -1   9 4787.31 645.570   1
   2 -15 -16 2597.32 336.000   1
  -2 -15  16 3158.79 394.890   1
  -7 -12   5 1352.83 173.400   1
  -7   9  10 1600.90 293.880   1
  -7  -9  10 3138.76 368.100   1
  -5   6  18 15639.9 1405.95   1
  -5  -6  18 15571.9 1474.39   1
  -8  -4   8 728.040 160.810   1
  -8   4   8 827.560 184.640   1
  -6 -14  -7 2102.76 291.680   1
  -6 -14  -7 2174.87 301.410   1
  -1 -19 -11 1923.35 286.170   1
   1 -19  11 2138.72 224.330   1
  -8   8   2 1070.63 161.710   1
  -8  -8   2 865.440 180.130   1
  -8  -8   2 1215.74 186.660   1
   1 -20  -9 1413.87 237.190   1
  -1 -20   9 944.370 195.720   1
  -7 -12  -4 14570.5 518.760   1
  -7 -12  -4 16811.3 1776.74   1
   2 -11  19 582.660 150.900   1
  -2 -11 -19 277.170 168.100   1
   2 -14 -17 33305.7 1111.44   1
  -2 -14  17 34344.2 1154.70   1
  -3 -20   5 2315.30 271.510   1
   3 -20  -5 1801.93 301.250   1
   2  -3  22 896.910 182.490   1
   2   3  22 663.430 136.600   1
   5 -17  -6 5265.75 731.820   1
  -5 -17   6 5312.02 633.030   1
  -5  -2  19 115740. 3473.88   1
  -5   2  19 117808. 14759.3   1
  -8   8  -1 2988.92 481.890   1
  -8  -8  -1 4568.39 617.790   1
  -7  -9  -9 11616.0 329.580   1
  -7  -9  -9 12221.4 1089.65   1
  -3 -14  16 41698.8 1489.96   1
   3 -14 -16 42954.8 2553.20   1
  -6  -9  14 19711.9 591.780   1
  -6   9  14 19912.2 564.640   1
  -7   8  11 173.600 128.440   1
  -7  -8  11 237.260 94.1200   1
  -4  -5  20 1982.13 365.930   1
  -4   5  20 1993.03 389.400   1
  -8   7   5 10963.0 337.790   1
  -8  -7   5 10589.5 300.690   1
   1 -21  -6 614.250 155.840   1
  -1 -21   6 262.360 144.970   1
   5 -14 -12 8235.92 677.150   1
  -5 -14  12 9702.05 939.590   1
   2   7  21 1166.82 218.270   1
   2  -7  21 1353.20 276.760   1
   0   1  23 2313.03 323.110   1
   0  -1  23 2487.11 374.520   1
   3 -11  18 2272.96 387.860   1
  -3 -11 -18 2741.32 267.400   1
   1 -12  19 7974.49 589.830   1
  -1 -12 -19 8233.04 1233.26   1
  -8   0  -8 40327.0 1322.13   1
   6 -14  -8 2597.65 383.330   1
  -6 -14   8 3045.60 511.810   1
  -6   0  17 207.670 145.900   1
   0   9  21 279.750 126.280   1
   0  -9  21 246.930 121.520   1
   2 -19  10 2339.78 318.200   1
  -2 -19 -10 2310.17 380.690   1
  -2 -19 -10 2889.30 364.400   1
   4   2  20 17012.2 490.530   1
   4  -2  20 16477.8 495.590   1
  -7   0  14 63.4100 98.5400   1
  -2 -21   4 6108.28 596.620   1
   2 -21  -4 5040.26 885.180   1
  -7  -8 -10 44248.5 1399.46   1
   3 -19   8 5545.94 842.790   1
  -3 -19  -8 6417.68 835.770   1
  -3 -19  -8 6014.90 791.660   1
   3 -15 -15 391.440 198.520   1
  -3 -15  15 404.690 160.870   1
  -8  -2   9 7768.48 294.870   1
  -8   1  -8 1964.97 237.580   1
  -8  -1  -8 1907.53 246.710   1
  -5 -16  -8 4608.38 432.170   1
   5 -16   8 3779.66 386.020   1
  -5 -16  -8 4892.57 649.780   1
   4 -18  -8 1264.66 202.760   1
  -4 -18   8 1175.92 216.900   1
  -1 -21  -6 541.340 165.360   1
   1 -21   6 561.390 168.180   1
  -1 -21  -6 246.830 97.7200   1
  -6   1  17 12000.4 1244.89   1
  -6  -1  17 14881.4 1462.08   1
  -8  -7  -4 7778.58 1020.06   1
  -8   7  -4 6726.99 734.330   1
  -7  10   9 7497.52 275.610   1
  -7 -10   9 8094.12 853.080   1
  -4 -19  -4 382.550 134.780   1
   4 -19   4 314.830 143.240   1
  -4 -19  -4 366.960 140.840   1
   1 -20   9 27970.6 1453.91   1
  -1 -20  -9 29814.4 843.310   1
  -1 -20  -9 32441.5 1061.75   1
  -8   4  -7 6220.25 554.390   1
  -8  -4  -7 6167.13 889.240   1
  -7  -1  14 3921.80 599.200   1
  -7   1  14 3810.49 497.800   1
   2 -16 -15 7357.48 699.690   1
  -2 -16  15 7673.86 1001.14   1
  -2 -20   8 15010.4 1505.77   1
   2 -20  -8 15715.7 1182.03   1
   3 -13 -17 4045.15 563.050   1
  -3 -13  17 4602.25 627.650   1
  -1 -18  13 27.4600 129.370   1
   1 -18 -13 355.690 127.620   1
   3  -4  21 18187.0 549.780   1
   3   4  21 17448.6 528.080   1
  -7  -5  13 1536.70 277.110   1
  -7   5  13 1342.88 203.730   1
  -7 -10  -8 1683.53 290.780   1
  -7 -10  -8 1255.14 181.430   1
  -1   0  23 38774.5 1314.97   1
  -8  -8   3 5300.93 611.650   1
  -8  -8   3 6772.97 944.910   1
  -6 -13  -9 886.020 160.990   1
  -6 -13  -9 715.230 146.840   1
  -5 -10  16 315.210 166.760   1
  -5  10  16 -30.670 134.760   1
  -2 -10  20 100.090 138.000   1
  -2  10  20 365.910 169.100   1
   3 -17  12 1388.55 303.360   1
  -3 -17 -12 1917.94 309.940   1
  -3 -17 -12 2388.28 336.910   1
   2 -21   4 2170.89 354.810   1
  -2 -21  -4 2573.18 328.950   1
  -2 -21  -4 2196.57 255.380   1
  -7  -1 -13 329.640 142.360   1
   0   2  23 482.270 131.910   1
   0  -2  23 668.680 156.160   1
  -2  -5  22 368.220 224.020   1
  -2   5  22 -13.890 179.140   1
   5   4  18 27897.3 844.020   1
   5  -4  18 29653.6 905.640   1
  -3 -20  -5 13030.6 428.800   1
   3 -20   5 13203.2 1247.84   1
  -3 -20  -5 13012.8 858.190   1
  -8  -8  -2 10607.1 1450.76   1
  -8   8  -2 9322.26 300.110   1
   0 -11 -20 981.670 209.640   1
   0 -11  20 1120.15 166.340   1
  -1  -1  23 420.200 204.790   1
  -1   1  23 216.940 135.530   1
  -7  -5 -12 229.220 151.230   1
   4 -16 -12 3161.18 375.230   1
  -4 -16  12 3042.83 412.950   1
  -2 -13  18 22535.7 709.110   1
   2 -13 -18 23233.1 1403.37   1
  -2  -8  21 2359.68 424.310   1
  -2   8  21 1956.64 345.450   1
   1  -6  22 8668.80 1575.73   1
   1   6  22 9609.80 765.270   1
  -2 -18 -12 485.470 103.130   1
   2 -18  12 424.430 161.300   1
  -2 -18 -12 806.950 160.550   1
   5   7  17 1182.15 255.480   1
   5  -7  17 1357.83 264.890   1
  -4  -8  19 2238.86 311.710   1
  -4   8  19 2496.59 287.190   1
  -1   9  21 13588.6 1561.23   1
  -1  -9  21 10844.5 1444.47   1
  -6  13  10 1214.65 196.790   1
  -6 -13  10 1067.86 180.420   1
  -5 -15 -10 7095.66 1003.62   1
  -5 -15 -10 6605.81 514.270   1
  -8  -2  -8 11759.8 885.740   1
  -8   2  -8 11560.6 1054.28   1
  -6   2  17 4461.09 645.650   1
  -6  -2  17 5297.99 661.620   1
  -5  -3  19 81.5600 98.3700   1
  -5   3  19 106.740 117.800   1
  -4 -13 -15 102.800 71.8800   1
  -4 -13 -15 342.590 135.620   1
   4 -13  15 219.060 88.0800   1
   0 -22   0 30484.4 1099.91   1
  -7   7  12 587.810 152.170   1
  -7  -7  12 628.050 134.310   1
  -6 -15  -5 3412.22 532.700   1
  -6 -15  -5 3637.32 443.080   1
   4 -19  -5 8934.65 918.030   1
  -4 -19   5 9163.35 964.310   1
  -7   2  14 2462.99 455.040   1
  -7  -2  14 2470.95 324.650   1
   6   6  15 6424.15 602.650   1
  -6  -6 -15 7901.90 665.450   1
  -4 -14 -14 24417.6 1394.76   1
   4 -14  14 23650.3 802.750   1
  -4 -14 -14 23411.3 648.110   1
  -3  -6  21 51190.2 1550.92   1
  -3   6  21 52068.5 1546.84   1
   5 -16  -9 1049.61 176.610   1
  -5 -16   9 1150.12 225.420   1
  -5  -9 -16 195.900 108.850   1
  -5  -9 -16 412.820 174.270   1
   0 -22   1 12670.4 1718.73   1
   0 -22  -1 13410.5 2039.46   1
   6 -15  -6 11396.1 782.340   1
  -6 -15   6 12333.9 414.360   1
   4   3  20 113.790 91.3300   1
   4  -3  20 -19.130 91.8100   1
   1 -18  13 20035.1 803.040   1
  -1 -18 -13 21037.5 629.960   1
  -6  -8 -14 25897.7 3280.97   1
  -6  -8 -14 26310.5 921.180   1
  -7 -13   1 1815.99 274.970   1
  -7 -13   1 2105.87 271.770   1
  -7  -7 -11 10512.8 844.820   1
  -7 -13   0 2712.46 343.290   1
  -7 -13   0 2537.29 450.750   1
   0 -21  -7 4616.29 612.960   1
   0 -21   7 4284.07 480.920   1
  -5 -18   0 10096.5 737.460   1
  -5 -18   0 9360.44 983.060   1
   5 -18   0 9357.01 308.750   1
  -8  -3   9 1056.30 228.770   1
  -8   3   9 1031.73 224.170   1
  -7  -2 -13 926.660 151.240   1
  -5 -18   1 16294.0 976.430   1
   5 -18  -1 17455.9 448.600   1
  -5 -18   1 17659.7 1724.36   1
  -3 -16  14 11207.3 1002.08   1
   3 -16 -14 10504.7 800.400   1
   2  -4  22 3992.42 432.620   1
   2   4  22 3425.29 514.960   1
  -8   6   7 3273.15 603.580   1
  -8  -6   7 3176.05 511.850   1
  -1   2  23 16866.5 1807.71   1
  -1  -2  23 15372.1 1218.42   1
  -2 -20  -8 49814.2 1447.28   1
  -2 -20  -8 52838.4 1562.39   1
   6   3  16 968.670 220.700   1
   0 -15 -17 2826.21 384.660   1
   0 -15  17 2583.07 380.270   1
  -4 -10  18 859.080 172.710   1
  -4  10  18 760.060 157.040   1
  -1  11  20 3209.98 602.340   1
  -1 -11  20 3387.80 476.550   1
   2 -15  16 4281.09 590.250   1
  -2 -15 -16 4474.61 574.630   1
  -6  -6  16 427.490 174.260   1
  -6   6  16 196.690 94.4700   1
   0  -7  22 5027.69 813.440   1
   0   7  22 4703.88 720.760   1
  -3   0  22 422.190 329.610   1
  -5 -18  -1 159.460 108.420   1
   5 -18   1 177.990 117.140   1
  -5 -18  -1 174.700 113.370   1
  -7 -13   2 297.490 164.970   1
  -7 -13   2 30.9900 114.360   1
  -5 -17  -6 164.720 107.890   1
   5 -17   6 295.480 117.040   1
  -5 -17  -6 727.400 134.520   1
  -3 -18  11 32523.7 1142.04   1
   3 -18 -11 30327.6 1248.17   1
  -7 -12   6 19310.2 576.640   1
  -7 -13  -1 442.080 244.250   1
  -7 -13  -1 94.4600 112.020   1
  -8  -8   4 374.870 127.700   1
  -8  -8   4 506.650 118.680   1
   4  -9  18 538.090 122.470   1
  -4  -9 -18 466.150 135.120   1
  -8  -5   8 3354.02 510.320   1
  -8   5   8 3065.79 489.080   1
  -7 -11   8 4457.07 480.310   1
   0   3  23 8701.73 1456.94   1
   0  -3  23 7863.20 1161.20   1
   4 -12  16 4149.19 787.240   1
  -4 -12 -16 5216.93 728.830   1
   0 -16  16 3052.97 498.670   1
   0 -16 -16 3668.95 469.320   1
  -6  -8  15 65850.5 1862.44   1
  -6   8  15 60520.9 1670.49   1
   5 -18  -2 7223.14 831.510   1
  -5 -18   2 7875.80 718.720   1
   0 -22   2 40030.4 2247.44   1
   0 -22  -2 38990.9 1471.42   1
  -7 -12  -5 3057.24 448.480   1
  -7 -12  -5 2741.01 395.620   1
  -3  12  18 42511.0 1305.62   1
  -3 -12  18 45139.7 1447.51   1
   2 -14  17 4492.06 702.540   1
  -2 -14 -17 3639.20 427.300   1
  -3   1  22 15441.6 1192.85   1
  -3  -1  22 15619.7 1320.85   1
  -8  -7   6 13396.9 1696.68   1
  -8   7   6 13358.4 1695.99   1
  -2 -21   5 3757.18 503.200   1
   2 -21  -5 3123.92 333.770   1
   1   0  23 34088.9 2082.70   1
  -8   6  -6 337.570 114.290   1
  -8  -6  -6 475.580 115.500   1
   4 -17  10 178.920 119.010   1
  -4 -17 -10 -11.790 131.130   1
  -4 -17 -10 163.970 87.5100   1
  -3 -20   6 1651.37 264.900   1
   3 -20  -6 1475.21 199.630   1
   4 -15  13 23.5000 56.5800   1
  -4 -15 -13 204.950 137.170   1
  -4 -15 -13 237.730 104.870   1
  -7 -11  -7 287.380 194.440   1
  -7 -11  -7 331.760 125.140   1
  -5 -15  11 8945.30 864.890   1
   5 -15 -11 7184.73 678.410   1
   2 -17 -14 1529.82 183.150   1
  -2 -17  14 1581.59 269.280   1
  -6 -16   0 774.010 174.610   1
  -6 -16   0 338.820 167.480   1
  -6 -16   1 1555.32 293.210   1
  -6 -16   1 1888.73 285.900   1
  -8  -8  -3 3871.55 584.210   1
  -8   8  -3 2605.82 358.870   1
  -3 -19   9 7944.88 740.860   1
   3 -19  -9 9621.68 976.660   1
  -8   3  -8 599.060 141.310   1
  -8  -3  -8 133.440 87.2300   1
  -6   3  17 9655.42 1113.81   1
  -6  -3  17 10360.9 1529.10   1
   0 -14  18 1997.05 407.560   1
   0 -14 -18 2150.74 291.120   1
   1  -1  23 599.040 178.270   1
   1   1  23 317.650 136.100   1
  -7  -3  14 8235.85 966.020   1
  -7   3  14 7899.58 808.410   1
   4   7  19 205.240 109.800   1
   4  -7  19 44.6500 72.1200   1
   1   9  21 455.710 202.240   1
   1  -9  21 1120.99 243.140   1
  -2 -16 -15 37800.4 1232.57   1
   2 -16  15 35788.5 1167.95   1
  -4 -18  -8 903.560 155.710   1
   4 -18   8 621.670 146.490   1
  -4 -18  -8 1042.31 209.740   1
  -4 -19  -5 397.780 153.230   1
   4 -19   5 276.270 119.960   1
  -4 -19  -5 245.480 135.910   1
  -5 -17   7 10320.1 910.270   1
   5 -17  -7 8680.56 1337.79   1
  -8  -5  -7 1122.45 205.300   1
  -8   5  -7 1503.83 215.060   1
  -6 -16  -1 15149.2 557.850   1
  -6 -16  -1 16142.6 1360.35   1
  -8  -7  -5 2113.78 257.610   1
  -8   7  -5 1969.04 340.100   1
  -4  -6  20 7589.33 1200.17   1
  -4   6  20 7151.64 659.540   1
  -1  -7  22 8219.60 984.380   1
  -1   7  22 7992.72 750.490   1
  -6 -16   2 14887.3 1284.77   1
  -6 -16   2 12778.9 1107.24   1
  -5 -18  -2 19696.4 1631.56   1
   5 -18   2 18137.8 601.530   1
  -5 -18  -2 17980.7 621.060   1
  -1 -22   0 2989.27 337.660   1
  -1 -22   0 2088.03 482.580   1
   1 -22   0 2864.51 465.440   1
   0 -20  10 7013.82 752.620   1
   0 -20 -10 9990.29 1397.73   1
  -7 -13   3 792.180 177.490   1
  -7 -13   3 987.520 200.180   1
  -7  -3 -13 50.6300 75.8400   1
   1 -15 -17 590.440 186.960   1
  -1 -15  17 324.470 149.540   1
   3   5  21 1034.95 202.400   1
   3  -5  21 901.220 179.550   1
  -4   0  21 303.580 135.340   1
  -7 -13  -2 889.700 163.140   1
  -7 -13  -2 539.120 128.750   1
  -2 -21  -5 -80.990 64.0200   1
   2 -21   5 137.820 105.560   1
   1 -21  -7 647.610 148.370   1
  -1 -21   7 395.450 191.020   1
  -1  -3  23 1326.99 234.630   1
  -1   3  23 1898.14 387.730   1
  -3  -2  22 859.980 217.730   1
  -3   2  22 828.830 289.090   1
  -5  -4  19 50516.0 1547.01   1
  -5   4  19 51306.9 1586.17   1
  -5  -7  18 20592.4 640.370   1
  -5   7  18 19411.5 626.090   1
  -2 -12  19 9907.47 1261.36   1
  -1 -22   1 14926.7 447.960   1
  -1 -22   1 16030.0 568.610   1
   0 -19  12 2056.74 235.000   1
   0 -19 -12 2131.46 253.470   1
   5 -18  -3 14698.0 487.990   1
  -5 -18   3 15855.9 1547.27   1
   1 -22   1 458.500 173.970   1
  -1 -22  -1 691.540 191.190   1
  -1 -22  -1 179.480 100.580   1
  -4   1  21 13607.4 1195.55   1
  -4  -1  21 13019.7 1667.77   1
   5  -5  18 877.430 200.400   1
   5   5  18 1138.48 231.570   1
  -1 -16  16 1835.78 329.810   1
   1 -16 -16 2093.50 221.560   1
   4  -4  20 23797.7 656.020   1
   4   4  20 23168.1 635.780   1
  -1 -11 -20 4595.31 663.030   1
   1 -11  20 4113.27 483.700   1
  -5 -13 -13 365.650 168.880   1
  -5 -13 -13 -21.360 88.6300   1
   3   8  20 1135.73 243.720   1
   3  -8  20 896.790 200.400   1
   1  -2  23 51894.7 1933.92   1
   1   2  23 55604.1 1701.49   1
   0 -22   3 8884.93 1133.47   1
   0 -22  -3 8605.58 1273.15   1
  -5   9  17 3144.17 474.070   1
  -5  -9  17 3634.94 369.640   1
  -5 -12 -14 1653.37 274.110   1
  -5 -12 -14 2273.89 321.880   1
  -3 -14 -16 22496.4 671.540   1
   3 -14  16 20716.5 940.980   1
  -3 -10 -19 23566.4 679.930   1
   3 -10  19 22407.7 933.820   1
  -8   4   9 10326.2 542.080   1
  -8  -4   9 10045.3 587.080   1
   0 -17  15 71.2100 79.4200   1
   0 -17 -15 532.190 173.920   1
  -8   0  10 7639.92 325.440   1
  -7  -6  13 298.900 147.200   1
  -7   6  13 214.220 99.3800   1
  -1 -21  -7 1889.13 228.920   1
   1 -21   7 2055.11 310.730   1
  -3  -9  20 201.240 117.370   1
  -3   9  20 138.010 114.040   1
   3 -15  15 1078.76 181.870   1
  -3 -15 -15 1251.99 196.850   1
  -6 -14  -8 12472.2 422.710   1
  -6 -14  -8 13380.8 2216.33   1
   2 -13  18 291.070 171.570   1
  -2 -13 -18 739.420 178.260   1
   6   4  16 10965.6 387.790   1
  -1 -14  18 18588.1 642.590   1
   1 -14 -18 18635.3 626.100   1
  -3 -20  -6 18320.2 1740.84   1
   3 -20   6 14394.1 702.160   1
  -3 -20  -6 17892.0 1378.54   1
   2 -10  20 796.780 186.880   1
  -2 -10 -20 984.800 188.400   1
  -2 -19  11 235.760 148.830   1
   2 -19 -11 -2.1400 146.900   1
  -6 -11 -12 2597.92 231.160   1
  -6 -11 -12 2039.88 287.080   1
  -4 -19   6 267.100 170.060   1
   4 -19  -6 -64.040 116.230   1
  -8  -1  10 14787.3 381.640   1
  -6 -16  -2 2148.49 278.200   1
  -6 -16  -2 2171.44 378.700   1
  -2  -6  22 48592.6 1498.39   1
  -2   6  22 43870.3 1360.62   1
  -1 -22   2 7732.50 781.570   1
   1 -22  -2 6949.01 642.870   1
  -8  -9   1 1365.68 244.510   1
  -8  -9   1 882.460 184.100   1
  -7  -6 -12 27722.1 2167.46   1
  -6 -16   3 10903.4 1258.69   1
  -8  -9   0 631.800 168.440   1
  -8  -9   0 1465.92 257.660   1
  -8  -8   5 3730.92 594.860   1
  -6 -14   9 229.540 156.620   1
  -1 -22  -2 22709.3 1668.17   1
   1 -22   2 18664.9 600.370   1
  -1 -22  -2 17473.1 428.120   1
   2   8  21 1908.09 275.030   1
   2  -8  21 1978.35 400.430   1
   0  -4  23 8221.58 862.580   1
   0   4  23 7883.27 953.100   1
  -4 -14  15 3662.35 779.800   1
   4 -14 -15 2996.71 289.910   1
  -3 -17  13 201.770 123.370   1
   3 -17 -13 291.250 133.290   1
   2  -5  22 202.410 126.550   1
   2   5  22 136.020 91.8300   1
  -4   2  21 9877.27 1193.17   1
  -4  -2  21 9574.09 949.680   1
  -6 -12 -11 66055.1 1912.15   1
  -6 -12 -11 69295.5 2162.89   1
  -6 -15  -6 645.300 110.320   1
  -6 -15  -6 1141.06 241.680   1
   4 -11  17 553.510 155.730   1
  -4 -11 -17 476.790 105.890   1
  -4 -13  16 1968.01 349.670   1
  -4  13  16 2175.82 239.150   1
   1 -15  17 358.960 160.440   1
  -1 -15 -17 -16.480 153.560   1
  -8  -9   2 315.690 121.860   1
  -8  -9   2 459.570 184.020   1
  -3 -13 -17 1913.73 285.760   1
   3 -13  17 1185.87 317.300   1
  -5 -18  -3 1205.10 174.620   1
  -5 -18  -3 1130.75 180.200   1
   5 -18   3 651.660 189.520   1
  -1 -20  10 573.240 208.760   1
   1 -20 -10 351.150 207.320   1
   0 -13 -19 219.250 90.6700   1
   0 -13  19 351.960 168.070   1
  -6  11  13 737.930 178.860   1
  -6 -11  13 674.830 139.250   1
  -4 -18   9 10408.0 945.110   1
   4 -18  -9 10807.5 845.440   1
  -8  -4  -8 22060.8 643.990   1
  -8   4  -8 22883.3 637.680   1
   4 -17 -11 849.710 140.960   1
  -4 -17  11 814.580 168.980   1
  -5 -14 -12 9865.20 841.940   1
  -5 -14 -12 9711.81 726.550   1
  -6  -4  17 6380.04 947.200   1
  -6   4  17 5658.32 687.530   1
  -6 -10 -13 19301.1 1105.79   1
  -6 -10 -13 17690.1 1071.03   1
  -8  -8  -4 700.240 180.570   1
  -7 -13   4 871.140 147.540   1
  -3  -3  22 3446.66 539.640   1
  -3   3  22 3309.68 413.590   1
  -6 -15   7 706.440 139.470   1
   6 -15  -7 597.600 144.810   1
  -2 -17 -14 96.0100 82.6200   1
   2 -17  14 227.690 163.880   1
  -8  -9  -1 5292.40 563.160   1
  -3 -19  -9 3129.00 419.140   1
   3 -19   9 2735.69 486.500   1
  -3 -19  -9 3555.74 378.160   1
  -3 -18 -11 85.1800 113.000   1
   3 -18  11 448.580 155.920   1
  -3 -18 -11 307.540 110.690   1
  -4 -16 -12 4235.48 732.560   1
   4 -16  12 2637.16 532.290   1
  -4 -16 -12 4304.97 512.290   1
   1 -19 -12 546.400 166.010   1
  -1 -19  12 409.140 168.010   1
  -5 -11 -15 9033.81 745.850   1
  -5 -11 -15 10258.3 716.860   1
  -8   0  -9 360.430 141.230   1
  -7  -4  14 30.6800 85.1500   1
  -7   4  14 7.51000 72.3000   1
  -7   9  11 -5.2100 66.7400   1
  -7  -9  11 147.440 115.290   1
  -1 -16 -16 5762.84 941.340   1
   1 -16  16 5230.50 859.580   1
  -7 -13  -3 453.710 215.260   1
  -7 -13  -3 229.080 89.5000   1
   1  -7  22 151.110 144.160   1
   1   7  22 428.940 169.840   1
  -8  -2  10 4154.29 519.980   1
   2 -20  -9 31358.3 1015.74   1
  -2 -20   9 30725.1 1105.65   1
  -5 -16  -9 31671.0 1086.29   1
  -5 -16  -9 29159.5 927.630   1
  -6  12  12 152.440 119.800   1
  -6 -12  12 343.370 160.460   1
  -1 -17  15 4603.27 787.660   1
   1 -17 -15 4905.26 684.420   1
  -5 -18   4 23047.6 921.470   1
   5 -18  -4 22049.6 720.300   1
  -3 -16 -14 17984.8 852.060   1
   3 -16  14 19390.8 569.200   1
  -3 -16 -14 18562.0 1282.53   1
   1   3  23 4528.70 547.920   1
   1  -3  23 4148.93 621.260   1
  -7  10  10 90.1600 76.0800   1
  -7 -10  10 166.260 87.3500   1
  -8  -1  -9 14945.4 1071.72   1
  -8   1  -9 14036.2 965.000   1
   6   7  15 6689.68 539.350   1
  -6  -7 -15 8185.69 1073.16   1
  -7  -9 -10 371.790 141.290   1
  -7  -9 -10 308.080 115.250   1
  -3  -7  21 1830.97 306.050   1
  -3   7  21 1302.31 205.120   1
  -7  -4 -13 3811.43 599.580   1
  -2 -21   6 346.820 152.610   1
   2 -21  -6 480.110 151.460   1
  -1  -4  23 31157.6 2223.01   1
  -1   4  23 27782.9 2146.80   1
  -3  11  19 12587.6 1598.28   1
  -3 -11  19 11581.7 1509.23   1
  -7 -12   7 888.330 160.280   1
  -4 -15  14 920.150 196.940   1
   4 -15 -14 654.700 119.490   1
   1 -14  18 21401.5 855.780   1
  -1 -14 -18 24222.7 723.400   1
  -5 -13  14 882.570 250.580   1
  -5  13  14 915.910 147.140   1
  -7 -10  -9 670.110 173.810   1
  -7 -10  -9 526.670 94.7800   1
  -6  10  14 -6.4200 118.330   1
  -6 -10  14 146.280 116.190   1
  -1 -22   3 18945.5 629.560   1
   1 -22  -3 19864.3 1768.90   1
  -8  -6   8 6951.24 252.610   1
  -8   6   8 4883.69 878.750   1
   1 -20  10 3606.25 499.510   1
  -1 -20 -10 4619.39 388.390   1
   0 -22   4 21044.5 2121.82   1
   0 -22  -4 22097.0 936.850   1
  -7 -12  -6 6408.50 713.490   1
  -7 -12  -6 8029.75 621.290   1
  -5  12  15 259.510 129.860   1
  -5 -12  15 101.960 140.730   1
  -8  -7   7 20569.7 746.460   1
   0 -21  -8 -12.320 157.490   1
   0 -21   8 94.3100 82.9100   1
  -8  -9   3 953.820 199.360   1
  -8  -9   3 716.910 144.470   1
  -6 -16  -3 42405.9 1329.50   1
  -6 -16  -3 41168.2 1217.84   1
   0  10  21 43372.1 1426.49   1
   0 -10  21 46313.4 1842.04   1
   1 -22   3 5060.56 973.640   1
  -1 -22  -3 5497.31 673.670   1
  -7  -8  12 254.240 136.910   1
  -7   8  12 121.790 102.480   1
  -2  -1  23 9664.93 1055.29   1
  -2   1  23 11233.1 1066.55   1
   3 -21   0 20370.2 652.410   1
  -3 -21   0 16741.9 1379.37   1
  -3 -21   0 17890.5 592.320   1
   2 -18 -13 485.840 146.790   1
  -2 -18  13 388.570 196.350   1
  -2 -19 -11 2189.53 356.940   1
  -2 -19 -11 2632.41 336.200   1
   2 -19  11 1934.42 315.890   1
   1 -19  12 7597.79 771.640   1
  -1 -19 -12 9198.50 1288.14   1
  -4  12  17 4164.35 444.770   1
  -4 -12  17 3294.11 513.930   1
   1 -13 -19 11894.5 1034.90   1
  -1 -13  19 11960.7 1165.43   1
   5 -17   7 668.310 133.300   1
  -5 -17  -7 409.880 202.410   1
  -5 -17  -7 826.670 172.970   1
   6 -16  -4 4991.21 751.880   1
  -6 -16   4 5824.35 632.820   1
   3 -20  -7 16791.7 614.140   1
  -3 -20   7 18064.6 1827.50   1
  -3 -21   1 130.800 101.080   1
   3 -21  -1 32.5100 123.640   1
  -3 -21   1 347.810 211.010   1
  -4   3  21 33.6800 108.690   1
  -4  -3  21 170.020 115.470   1
  -6   7  16 6323.98 667.180   1
  -6  -7  16 6716.05 803.540   1
  -8  -9  -2 6020.75 612.250   1
  -5   5  19 743.510 198.470   1
  -5  -5  19 1456.06 232.230   1
  -6 -13 -10 5721.35 626.600   1
  -6 -13 -10 5597.44 720.640   1
  -2   9  21 1018.42 177.220   1
  -2  -9  21 777.630 222.610   1
  -4 -19  -6 4373.66 483.370   1
  -4 -19  -6 4672.13 435.760   1
   4 -19   6 3879.39 688.480   1
  -8  -2  -9 2005.58 365.860   1
  -8   2  -9 1474.02 263.770   1
  -7  -8 -11 183.930 97.8500   1
  -7  -8 -11 430.700 238.610   1
  -3 -21  -1 -29.100 119.210   1
  -3 -21  -1 171.820 182.710   1
   3 -21   1 348.350 141.720   1
  -4   9  19 11613.1 1060.11   1
  -4  -9  19 11337.5 1520.97   1
   5   0  19 1231.00 202.680   1
   5 -16 -10 6688.63 659.700   1
  -5 -16  10 8699.82 1333.31   1
  -8  -6  -7 37071.3 1170.30   1
   2 -21   6 -27.340 134.320   1
  -2 -21  -6 69.9500 187.010   1
  -2 -21  -6 -20.570 60.7500   1
   4  -5  20 -8.5500 93.6100   1
   4   5  20 160.090 138.190   1
   1 -17  15 4184.84 767.050   1
  -1 -17 -15 4409.99 432.280   1
  -8  -7  -6 1417.15 243.120   1
   0 -18  14 34278.2 1384.52   1
   0 -18 -14 37621.6 1208.27   1
  -5 -14  13 8599.74 1461.85   1
   5 -14 -13 8336.42 950.570   1
  -8  -5   9 1632.45 296.020   1
  -8   5   9 1095.47 246.970   1
   2 -20   9 963.040 188.830   1
  -2 -20  -9 1013.58 205.670   1
  -2 -20  -9 876.060 165.150   1
   2 -12  19 793.780 160.610   1
  -2 -12 -19 475.350 172.720   1
  -8  -3  10 453.090 179.950   1
   3  -6  21 24908.8 3224.48   1
   3   6  21 25128.9 3184.96   1
  -6 -13  11 145.540 109.970   1
  -6  13  11 254.050 108.210   1
   0  -8  22 7548.67 872.110   1
   0   8  22 8337.49 948.070   1
   5   1  19 99.2500 122.890   1
   5  -1  19 238.510 103.080   1
  -3 -21   2 2476.47 285.610   1
   3 -21  -2 2231.17 320.220   1
  -7 -11   9 -29.870 99.1700   1
   6   5  16 1111.72 241.040   1
  -6  -9 -14 4489.66 648.490   1
  -6  -9 -14 4409.25 524.960   1
  -1  10  21 142.420 118.140   1
  -1 -10  21 166.300 127.730   1
  -5 -18  -4 10258.6 807.680   1
  -5 -18  -4 9772.40 1238.35   1
   5 -18   4 8693.47 1110.35   1
   3 -12  18 445.600 196.710   1
  -3 -12 -18 388.750 140.030   1
   5  -6  18 32555.5 1015.39   1
   5   6  18 33479.3 1205.18   1
  -7 -11  -8 4245.87 536.040   1
  -7 -11  -8 3631.66 487.010   1
   5 -17  -8 1816.36 300.780   1
  -5 -17   8 2326.95 382.560   1
  -3   4  22 1635.97 251.100   1
  -3  -4  22 1381.73 315.920   1
  -5  11  16 -132.23 137.390   1
  -5 -11  16 61.4200 91.4600   1
  -8  -8   6 390.350 151.930   1
  -7 -13   5 17461.6 502.430   1
  -4   7  20 2566.22 442.770   1
  -4  -7  20 3068.25 317.470   1
  -2  11  20 2742.03 310.260   1
  -2 -11  20 2724.20 446.490   1
   4 -20   0 46357.9 1420.32   1
  -4 -20   0 39661.0 1257.37   1
  -4 -20   0 42906.6 1307.32   1
  -5 -15 -11 108.010 69.6500   1
  -5 -15 -11 165.440 104.370   1
  -3 -21  -2 4188.86 744.950   1
  -3 -21  -2 3398.07 601.340   1
   3 -21   2 3846.37 647.940   1
  -7 -13  -4 911.630 180.730   1
  -7 -13  -4 1103.38 188.040   1
   0   5  23 90.5300 100.430   1
   0  -5  23 49.4000 105.480   1
   4 -20  -1 25018.9 3159.55   1
  -4 -20   1 24116.3 714.910   1
  -4 -20   1 24386.6 728.280   1
  -5 -10 -16 62549.0 1859.68   1
  -5 -10 -16 60108.5 1865.26   1
   1   4  23 20455.6 1500.05   1
   1  -4  23 18727.3 631.130   1
  -8  -9   4 5339.90 524.230   1
  -8  -9   4 3891.51 663.650   1
   4  -8  19 28051.0 1024.45   1
   4   8  19 30009.6 2137.85   1
  -1 -21   8 7086.63 1024.23   1
   1 -21  -8 7597.00 1001.66   1
  -1 -22   4 37621.6 2559.21   1
   1 -22  -4 34871.8 1229.28   1
  -5 -18   5 35529.6 1202.57   1
   5 -18  -5 37099.1 1288.30   1
  -6  -9  15 3508.06 674.520   1
  -6   9  15 3519.68 430.410   1
   1 -13  19 215.520 146.590   1
  -1 -13 -19 375.690 136.880   1
  -8   5  -8 3763.92 392.580   1
  -8  -5  -8 3862.06 643.810   1
  -4 -20  -1 12983.0 399.120   1
  -4 -20  -1 13136.4 451.710   1
   4 -20   1 12037.5 742.020   1
  -4 -19   7 6921.08 484.440   1
   4 -19  -7 7084.36 673.030   1
  -6   5  17 4235.60 447.210   1
  -6  -5  17 3337.44 485.340   1
   5   2  19 5743.84 433.020   1
   5  -2  19 5880.07 644.340   1
   3   0  22 131.180 98.8900   1
   4 -16 -13 -56.710 127.280   1
  -4 -16  13 666.510 214.160   1
  -8  -8  -5 54346.6 1691.98   1
  -8  -3  -9 2571.99 311.190   1
  -8   3  -9 2595.10 426.700   1
  -7   5  14 1125.36 193.100   1
  -7  -5  14 1235.82 188.710   1
   3 -20   7 15697.8 586.140   1
  -3 -20  -7 14741.7 508.040   1
  -3 -20  -7 15260.7 458.500   1
  -1   8  22 960.550 193.490   1
  -1  -8  22 1131.79 187.600   1
  -3 -17 -13 795.720 164.460   1
  -3 -17 -13 750.620 161.860   1
   3 -17  13 404.180 165.030   1
  -7   0  15 19053.2 559.050   1
  -4 -18  -9 19433.8 1281.59   1
  -4 -18  -9 18838.5 989.530   1
   4 -18   9 19012.8 603.040   1
   3 -19 -10 47.7200 86.8500   1
  -3 -19  10 191.210 127.470   1
  -8  -9  -3 8758.69 1540.19   1
   1 -22   4 966.420 186.310   1
  -1 -22  -4 1155.87 187.900   1
   2   6  22 3974.37 514.680   1
   2  -6  22 4037.48 647.600   1
  -7  -7  13 2990.04 399.110   1
  -7   7  13 2617.05 475.880   1
  -4 -20   2 12516.7 1223.82   1
   4 -20  -2 12634.9 999.330   1
   0 -12  20 789.150 228.500   1
   0 -12 -20 1358.48 213.510   1
   1 -18 -14 5017.20 931.820   1
  -1 -18  14 4802.18 781.380   1
   3   1  22 478.710 118.320   1
   3  -1  22 896.510 240.660   1
  -3 -21   3 1765.90 346.350   1
   3 -21  -3 1091.05 218.440   1
  -6 -16  -4 13446.8 1236.25   1
  -6 -16  -4 12824.1 1197.83   1
  -5  -8  18 11319.1 897.320   1
  -5   8  18 9925.06 931.980   1
  -4 -10 -18 109.110 119.080   1
   4 -10  18 56.7500 70.7700   1
   2 -18  13 18137.2 620.180   1
  -2 -18 -13 18728.8 1578.95   1
  -7   1  15 41.5600 120.910   1
  -7  -1  15 110.540 80.7700   1
  -1 -21  -8 9610.89 846.840   1
   1 -21   8 8970.83 1356.45   1
  -7  -5 -13 453.910 207.120   1
   0 -22  -5 3069.79 394.420   1
   0 -22   5 3299.12 390.990   1
  -2   7  22 1498.49 293.770   1
  -2  -7  22 2569.38 356.480   1
  -4  -4  21 26970.2 2038.26   1
  -4   4  21 25161.0 3197.80   1
  -1   5  23 496.420 285.890   1
  -1  -5  23 373.200 156.430   1
   6 -16  -5 16419.6 470.760   1
  -6 -16   5 17333.6 1568.86   1
  -7  -7 -12 551.480 166.710   1
  -2   3  23 4758.31 676.310   1
  -2  -3  23 4567.47 664.940   1
  -6 -15  -7 203.150 127.340   1
  -6 -15  -7 338.670 150.250   1
   3 -18 -12 627.400 130.190   1
  -3 -18  12 -36.970 160.730   1
  -4 -11  18 5518.45 820.200   1
  -4  11  18 4807.89 681.440   1
   2 -15 -17 5781.63 714.600   1
  -2 -15  17 5767.73 736.170   1
  -4 -17 -11 6248.96 685.540   1
   4 -17  11 4591.58 723.070   1
  -4 -17 -11 6300.61 622.030   1
  -4 -20  -2 9548.03 771.470   1
  -4 -20  -2 8778.55 1338.67   1
   4 -20   2 8285.56 944.600   1
  -3 -15  16 6136.68 881.360   1
   3 -15 -16 5246.03 787.560   1
   1  10  21 2590.89 326.760   1
   1 -10  21 3147.51 469.130   1
   5 -15 -12 334.640 146.500   1
  -5 -15  12 896.040 206.880   1
  -3 -21  -3 651.880 132.980   1
  -3 -21  -3 908.620 209.450   1
   3 -21   3 721.860 170.760   1
  -3 -14  17 1668.93 244.380   1
   3 -14 -17 2050.38 228.800   1
  -8   4  10 801.930 151.660   1
  -8  -4  10 536.880 124.690   1
   6 -15  -8 8735.00 1381.93   1
  -6 -15   8 11808.4 1155.57   1
   3  -2  22 330.310 157.340   1
   3   2  22 332.010 158.420   1
  -6 -14  -9 12598.9 456.790   1
  -6 -14  -9 13713.6 1148.81   1
  -2 -16  16 1881.52 364.730   1
   2 -16 -16 1661.50 259.070   1
   3  -9  20 129.540 88.5800   1
   3   9  20 419.100 156.590   1
   2 -21  -7 12271.7 1121.97   1
  -2 -21   7 13416.0 2205.78   1
  -7   2  15 2829.78 447.050   1
  -7  -2  15 2898.23 430.940   1
   0 -20  11 7878.94 807.020   1
   0 -20 -11 8493.36 695.190   1
  -5   0  20 -193.45 168.710   1
  -1 -12  20 6308.00 831.490   1
   1 -12 -20 5845.04 686.590   1
  -1 -18 -14 22834.3 1893.66   1
   1 -18  14 20664.2 1587.57   1
   4 -20  -3 3216.12 624.540   1
  -4 -20   3 3938.00 422.980   1
  -2 -22   0 1964.43 300.790   1
  -2 -22   0 1949.88 224.130   1
   2 -22   0 2020.67 433.350   1
   5   3  19 404.900 155.900   1
   2 -14 -18 13031.2 698.730   1
  -2 -14  18 12780.2 608.230   1
  -2 -22   1 2023.41 482.550   1
  -2 -22   1 2429.29 318.350   1
   2 -22  -1 2304.88 317.920   1
  -7 -12   8 311.730 151.380   1
  -8   0  11 1.87000 66.5500   1
  -5  -1  20 18336.2 635.530   1
  -5   1  20 18429.2 616.480   1
  -6 -14  10 1270.94 169.040   1
  -6  14  10 1102.10 196.670   1
   2   0  23 -12.600 122.790   1
  -6   0  18 18796.3 691.680   1
  -7  -2 -14 3245.03 535.570   1
  -5   6  19 42362.8 1795.63   1
  -5  -6  19 44813.3 1435.35   1
  -4 -14 -15 1986.11 321.040   1
  -4 -14 -15 1917.99 394.940   1
   4 -14  15 2116.53 456.350   1
  -2 -22  -1 11326.4 1383.29   1
   2 -22   1 10423.2 3846.02   1
  -2 -22  -1 9864.63 317.140   1
  -5  10  17 1741.01 296.160   1
  -5 -10  17 1428.13 322.770   1
  -8  -9   5 65.8000 51.5800   1
  -8  -7   8 3054.78 556.030   1
  -7 -12  -7 10624.2 3963.96   1
  -7 -12  -7 8800.89 932.420   1
   1  -8  22 2069.15 391.250   1
   1   8  22 1405.58 281.770   1
   5 -18   5 3122.51 578.110   1
  -5 -18  -5 4374.39 654.230   1
  -5 -18  -5 4928.44 566.810   1
   3 -16 -15 2803.23 272.630   1
  -3 -16  15 2800.25 414.960   1
   2  -9  21 50.2600 50.9000   1
   2   9  21 -10.900 126.450   1
  -8  -1  11 1851.66 370.480   1
  -8   1  11 1751.22 371.310   1
   2  -1  23 74.8000 122.420   1
   2   1  23 200.330 102.750   1
  -6  -1  18 421.770 211.150   1
  -6   1  18 532.800 190.050   1
  -3 -10  20 6517.63 843.370   1
  -3  10  20 7245.98 926.800   1
  -3  -5  22 4848.79 711.100   1
  -3   5  22 3533.78 536.630   1
   3 -21  -4 159.840 128.320   1
  -3 -21   4 328.650 154.500   1
   4  -6  20 26543.2 944.170   1
   4   6  20 26870.8 1929.21   1
[truncated: 1,802,435 more chars]
