# Supplementary material for: Crystal structure of bis­[N-(2-hy­droxy­eth­yl)-N-methyl­dithio­carbamato-κ2 S,S′](pyridine)­zinc(II) pyridine monosolvate and its N-ethyl analogue
Source: Acta Crystallogr E Crystallogr Commun. 2017 Jul 21;73(Pt 8):1246–51. doi: 10.1107/S2056989017010568 (PMC5598858; doi:10.1107/S2056989017010568)
Supplement: Supplementary file 2 [file e-73-01246-Isup2.hkl]

data_I                                                                          
_shelx_title ' 1'                                                               
_shelx_refln_list_code          4                                               
_shelx_F_calc_maximum      245.16                                               
_exptl_crystal_F_000      1088.00                                               
_reflns_d_resolution_high  0.5446                                               
                                                                                
loop_                                                                           
 _space_group_symop_operation_xyz                                               
 'x, y, z'                                                                      
 '-x+1/2, y+1/2, -z+1/2'                                                        
 '-x, -y, -z'                                                                   
 'x-1/2, -y-1/2, z-1/2'                                                         
                                                                                
_cell_length_a     6.9457                                                       
_cell_length_b    17.6380                                                       
_cell_length_c    18.5520                                                       
_cell_angle_alpha  90.000                                                       
_cell_angle_beta   91.619                                                       
_cell_angle_gamma  90.000                                                       
                                                                                
_shelx_F_squared_multiplier     1.000                                           
                                                                                
loop_                                                                           
 _refln_index_h                                                                 
 _refln_index_k                                                                 
 _refln_index_l                                                                 
 _refln_F_squared_calc                                                          
 _refln_F_squared_meas                                                          
 _refln_F_squared_sigma                                                         
 _refln_observed_status                                                         
   4   0   0       6604.35       6298.70       139.02 o                         
   6   0   0        577.50        543.20       119.64 o                         
   8   0   0       5914.79       6940.86       222.29 o                         
  10   0   0        169.98        173.14        29.21 o                         
  12   0   0         90.41         54.46        20.22 o                         
   1   1   0        442.30        424.42         8.40 o                         
   2   1   0       1990.79       1861.64        33.86 o                         
   3   1   0         61.60         52.84         3.51 o                         
   4   1   0        599.25        579.09        19.54 o                         
   5   1   0        366.55        344.91        13.38 o                         
   6   1   0         40.76         41.71         7.13 o                         
   7   1   0       1539.40       1529.12        43.52 o                         
   8   1   0         87.06         88.29        11.57 o                         
   9   1   0        180.01        168.85        17.77 o                         
  10   1   0         29.47         20.79         5.75 o                         
  11   1   0         39.66         41.07         6.35 o                         
  12   1   0          4.16         14.75         5.78 o                         
   0   2   0      28473.88      22195.13       180.67 o                         
   1   2   0       4528.39       4305.12        50.83 o                         
   3   2   0        339.44        306.78         8.48 o                         
   4   2   0        185.48        124.12         6.57 o                         
   5   2   0        216.37        202.27        13.85 o                         
   6   2   0        491.04        495.73        23.73 o                         
   7   2   0         15.36         17.55         8.05 o                         
   8   2   0       5912.00       6808.44       155.00 o                         
   9   2   0          2.90         14.05         8.04 o                         
  10   2   0        125.09        123.78        12.57 o                         
  11   2   0          2.07         -2.10         3.59 o                         
  12   2   0         48.31         44.14        11.48 o                         
   1   3   0        108.99        103.37         4.37 o                         
   2   3   0        134.35        117.07         4.77 o                         
   3   3   0        546.59        484.38        13.03 o                         
   4   3   0          0.35          3.24         2.29 o                         
   5   3   0          9.15          6.02         4.30 o                         
   6   3   0       1175.56       1155.68        23.64 o                         
   7   3   0       1309.41       1226.28        55.79 o                         
   8   3   0         88.82         88.65        17.60 o                         
   9   3   0        464.29        473.88        35.65 o                         
  10   3   0        144.56        133.87        13.19 o                         
  11   3   0         90.29         56.96        21.56 o                         
  12   3   0          6.49         12.59         5.21 o                         
   0   4   0      57008.85      44518.90       362.54 o                         
   1   4   0        247.44        258.81        30.84 o                         
   2   4   0       1291.14       1222.81        20.81 o                         
   3   4   0       2309.82       2369.81        21.26 o                         
   4   4   0       2697.32       2504.23        79.81 o                         
   5   4   0       2272.75       2139.43        42.67 o                         
   6   4   0         44.67         42.68         4.73 o                         
   7   4   0        133.10        136.55        11.61 o                         
   8   4   0       2729.92       3071.40        58.25 o                         
   9   4   0        274.67        268.12        20.83 o                         
  10   4   0         12.06         19.32        10.98 o                         
  11   4   0          2.67          1.97         6.38 o                         
  12   4   0          3.18          9.07         4.81 o                         
   1   5   0       1180.54       1165.39        28.55 o                         
   2   5   0        109.70        100.15         7.05 o                         
   3   5   0         72.99         65.14         4.26 o                         
   4   5   0         56.84         42.67         4.06 o                         
   5   5   0        256.25        259.71        25.21 o                         
   6   5   0        698.20        657.18        31.65 o                         
   7   5   0        655.47        672.67        30.36 o                         
   8   5   0        147.49        160.83        11.50 o                         
   9   5   0         24.30         20.37         7.77 o                         
  10   5   0         37.37         36.43         8.47 o                         
  11   5   0          4.73          6.28         9.86 o                         
  12   5   0         11.88          6.56         7.26 o                         
   0   6   0      26383.41      23099.95       193.81 o                         
   1   6   0       1053.74       1208.53        29.73 o                         
   2   6   0        292.03        230.05         7.58 o                         
   3   6   0       5361.91       5340.63        87.55 o                         
   4   6   0       1454.12       1355.39        31.18 o                         
   5   6   0       2023.58       1819.50        40.16 o                         
   6   6   0          6.43         12.37         2.93 o                         
   7   6   0         70.07         82.17         7.84 o                         
   8   6   0       1549.38       1600.77        37.68 o                         
   9   6   0        295.80        294.12        28.49 o                         
  10   6   0          1.93         30.28         8.72 o                         
  11   6   0          0.34         -2.57         6.74 o                         
  12   6   0         12.64          9.66         6.45 o                         
   2   7   0        565.39        537.90        17.84 o                         
   3   7   0         58.85         52.32        12.34 o                         
   4   7   0        483.42        434.72        15.95 o                         
   5   7   0        141.40        125.34        14.81 o                         
   6   7   0       1017.10       1014.97        28.10 o                         
   7   7   0        924.60        939.61        25.67 o                         
   8   7   0          8.33         11.99         3.87 o                         
   9   7   0        154.44        130.69        17.97 o                         
  10   7   0        111.03        105.77        19.30 o                         
  11   7   0         69.55         63.48        13.57 o                         
  12   7   0          2.41          7.36         5.93 o                         
   0   8   0       4585.98       4545.62        71.07 o                         
   1   8   0       6673.85       6849.87       190.36 o                         
   2   8   0       1539.25       1489.27        34.33 o                         
   3   8   0      10913.55      11000.79       124.08 o                         
   4   8   0        113.82         96.45        10.78 o                         
   5   8   0       5791.09       5436.85        89.40 o                         
   6   8   0        735.45        730.74        26.64 o                         
   7   8   0          9.04         16.25         5.15 o                         
   8   8   0       1078.93       1171.60        23.27 o                         
   9   8   0        446.83        470.56        71.87 o                         
  10   8   0          4.90          6.27         9.32 o                         
  11   8   0          9.88         15.67         8.54 o                         
  12   8   0         11.05          9.26         6.66 o                         
   1   9   0        507.33        429.83        48.97 o                         
   2   9   0        386.61        336.12        10.28 o                         
   3   9   0          1.54          1.26         2.85 o                         
   4   9   0        222.85        195.04        22.61 o                         
   5   9   0        102.80         99.08        12.54 o                         
   6   9   0       1206.19       1157.43        27.20 o                         
   7   9   0        738.70        753.79        17.82 o                         
   8   9   0         55.37         58.59        23.34 o                         
   9   9   0         22.00         15.44         7.37 o                         
  10   9   0        188.89        191.76        20.86 o                         
  11   9   0         14.75         15.76         9.01 o                         
  12   9   0         30.41         23.01         6.23 o                         
   0  10   0       2639.25       2567.03        45.20 o                         
   1  10   0       3025.90       2947.22        70.35 o                         
   2  10   0       1057.84       1010.50        19.93 o                         
   3  10   0       2915.26       2694.46        41.66 o                         
   4  10   0         85.84         66.14        11.61 o                         
   5  10   0       5495.98       5403.69       123.41 o                         
   6  10   0       2345.44       2409.80        60.25 o                         
   7  10   0        112.77        127.85        13.28 o                         
   8  10   0        241.66        262.87        23.87 o                         
   9  10   0        362.03        348.28        68.58 o                         
  10  10   0          9.39         18.79         7.02 o                         
  11  10   0          7.65          7.28         6.57 o                         
   1  11   0         39.10         43.55         5.64 o                         
   2  11   0        218.04        200.00        28.02 o                         
   3  11   0          6.68         10.52         3.10 o                         
   4  11   0        492.17        479.67        27.85 o                         
   5  11   0        101.15         88.41        10.64 o                         
   6  11   0       2293.60       2404.90        65.97 o                         
   7  11   0          1.54         15.39         5.26 o                         
   8  11   0        275.39        249.76        29.33 o                         
   9  11   0         88.18         79.19         8.24 o                         
  10  11   0        311.72        330.16        50.43 o                         
  11  11   0         19.02         27.72        12.88 o                         
   0  12   0        786.02        642.11        38.16 o                         
   1  12   0       7398.03       7608.32       231.41 o                         
   2  12   0       1298.95       1183.52        32.41 o                         
   3  12   0       3181.82       3145.44       134.21 o                         
   4  12   0       3375.46       3513.11        84.61 o                         
   5  12   0       1450.64       1442.36        38.25 o                         
   6  12   0        521.76        499.01        35.70 o                         
   7  12   0         50.54         65.97        21.34 o                         
   8  12   0          0.14         12.64         4.06 o                         
   9  12   0        176.23        182.22        23.69 o                         
  10  12   0          5.09          9.21         6.77 o                         
  11  12   0         44.72         52.78        14.65 o                         
   1  13   0       1503.58       1527.86        58.66 o                         
   2  13   0        112.24         94.05        12.64 o                         
   3  13   0        304.54        279.14        29.01 o                         
   4  13   0        222.26        231.02        31.43 o                         
   5  13   0         54.66         58.23         7.06 o                         
   6  13   0        456.70        515.08        35.21 o                         
   7  13   0        139.60        148.33        15.28 o                         
   8  13   0         19.64         13.44         4.93 o                         
   9  13   0          3.90         13.76         8.19 o                         
  10  13   0          2.91          8.24         8.10 o                         
  11  13   0         12.95         17.71         7.35 o                         
   0  14   0        424.72        445.73        39.88 o                         
   1  14   0        216.07        247.70        24.37 o                         
   2  14   0       2849.14       2951.99        76.90 o                         
   3  14   0       2235.38       2298.92        55.73 o                         
   4  14   0       1435.42       1450.19        40.59 o                         
   5  14   0       1369.25       1384.21        29.87 o                         
   6  14   0       2135.06       2337.61        59.78 o                         
   7  14   0         24.09         18.10         5.46 o                         
   8  14   0         19.42         17.68         7.72 o                         
   9  14   0        245.57        265.09        27.08 o                         
  11  14   0         40.81         27.21         6.93 o                         
   1  15   0        138.77        170.06        12.66 o                         
   2  15   0          4.29          2.08         1.67 o                         
   3  15   0         50.13         54.42        18.77 o                         
   4  15   0        223.57        214.60        22.19 o                         
   5  15   0        234.98        218.77        26.83 o                         
   6  15   0        866.65        923.73        63.85 o                         
   7  15   0         80.59        103.55        13.33 o                         
   8  15   0        118.84        110.14        15.52 o                         
   9  15   0          2.09         12.09        10.77 o                         
  10  15   0        192.14        188.12        33.50 o                         
  11  15   0         29.92         21.86         7.62 o                         
   0  16   0       4653.29       4996.69       125.86 o                         
   1  16   0        736.71        771.22        30.51 o                         
   2  16   0         10.53          7.15         7.02 o                         
   3  16   0       4508.72       4775.02       103.03 o                         
   4  16   0       4271.18       4490.45       108.59 o                         
   5  16   0        308.27        361.30        20.91 o                         
   6  16   0         31.38         33.24        12.18 o                         
   7  16   0        249.46        238.80        22.83 o                         
   8  16   0        387.64        360.59        40.68 o                         
   9  16   0        261.62        254.15        39.96 o                         
  10  16   0         18.96          6.07         6.53 o                         
   1  17   0         70.91         83.05        10.69 o                         
   2  17   0         58.17         69.29         6.52 o                         
   3  17   0        441.47        458.26        35.82 o                         
   4  17   0        423.60        383.66        20.92 o                         
   5  17   0         18.04         15.31         3.99 o                         
   6  17   0        226.01        221.37        30.83 o                         
   7  17   0          4.43         10.60         6.69 o                         
   8  17   0         83.16         80.85        15.25 o                         
   9  17   0         24.48         35.05        10.49 o                         
  10  17   0         29.16         31.51        11.75 o                         
   0  18   0       2371.00       2323.58       106.38 o                         
   1  18   0       1565.71       1547.06        31.92 o                         
   2  18   0        245.61        293.28        22.58 o                         
   3  18   0       4709.45       4874.34       175.97 o                         
   4  18   0       3140.21       3254.23        64.76 o                         
   5  18   0        526.33        529.68        15.31 o                         
   6  18   0          6.75         15.30         6.69 o                         
   7  18   0          9.05         23.64         6.79 o                         
   8  18   0        302.50        294.32        32.06 o                         
   9  18   0        179.62        206.04        37.38 o                         
  10  18   0         19.15          8.85         6.61 o                         
   1  19   0        436.35        475.43        24.55 o                         
   2  19   0        191.82        203.74        14.24 o                         
   3  19   0        531.68        624.24        36.23 o                         
   4  19   0         20.93         18.61         4.83 o                         
   5  19   0          1.44          6.06         3.40 o                         
   6  19   0         45.73         34.90         5.53 o                         
   7  19   0         57.86         56.03        10.58 o                         
   8  19   0         11.09         10.39         4.30 o                         
   9  19   0        172.74        135.08        31.41 o                         
  10  19   0          0.83         18.10         6.64 o                         
   0  20   0       2015.45       2001.28        54.17 o                         
   1  20   0        259.17        317.36        19.40 o                         
   2  20   0         14.76          9.51         6.91 o                         
   3  20   0        427.39        462.73        24.52 o                         
   4  20   0       2201.68       2399.29        88.71 o                         
   5  20   0         63.85         67.37        11.48 o                         
   6  20   0         24.85         29.26        12.52 o                         
   7  20   0          1.93          9.32         5.21 o                         
   8  20   0        130.46        125.52        20.07 o                         
   9  20   0         36.79         56.46        15.44 o                         
   1  21   0        320.20        355.73        26.35 o                         
   2  21   0          0.95          5.60         3.76 o                         
   3  21   0        939.69       1057.52        61.16 o                         
   4  21   0        197.75        223.67        17.55 o                         
   5  21   0        118.75        108.26        18.62 o                         
   6  21   0         62.14         62.14        19.05 o                         
   7  21   0          1.21          8.99         7.24 o                         
   8  21   0         29.19         17.98         7.76 o                         
   9  21   0         18.26         30.18         8.18 o                         
   0  22   0       1589.89       1705.80        61.55 o                         
   1  22   0        171.15        156.02        13.31 o                         
   2  22   0        102.30        109.95         9.29 o                         
   3  22   0        337.00        380.41        29.02 o                         
   4  22   0        970.44        995.80        45.10 o                         
   5  22   0         58.36         60.83         6.52 o                         
   6  22   0        265.29        248.38        33.03 o                         
   7  22   0         82.67         69.60         8.89 o                         
   8  22   0         44.64         46.07        11.19 o                         
   9  22   0          5.87          8.36         6.61 o                         
   1  23   0         73.72         83.60        12.78 o                         
   2  23   0          8.49         14.70         3.83 o                         
   3  23   0        160.31        180.63        20.41 o                         
   4  23   0        115.84        127.36        21.38 o                         
   5  23   0         74.06         57.61        17.19 o                         
   6  23   0          0.23          3.25         4.25 o                         
   7  23   0        173.48        165.39        21.36 o                         
   8  23   0         49.50         44.00         8.58 o                         
   0  24   0         97.08         99.51        15.05 o                         
   1  24   0        129.39        145.28        19.32 o                         
   2  24   0         21.18         20.74         4.02 o                         
   3  24   0        155.31        138.64        17.31 o                         
   4  24   0        295.29        294.67        26.34 o                         
   5  24   0          0.26          4.29         5.22 o                         
   6  24   0        343.82        276.62        45.74 o                         
   7  24   0         28.74         25.99        12.50 o                         
   8  24   0         75.36         59.77        16.44 o                         
   1  25   0        145.26        156.46        18.00 o                         
   2  25   0          2.42         22.63         6.49 o                         
   3  25   0        361.63        353.62        45.71 o                         
   4  25   0         17.05         21.28         5.37 o                         
   5  25   0          4.62          3.89         6.72 o                         
   6  25   0          0.01          9.99         4.90 o                         
   7  25   0         25.21         15.27         5.93 o                         
   0  26   0        570.94        597.56        86.20 o                         
   1  26   0        118.49        131.44        22.61 o                         
   2  26   0       1344.31       1551.57        61.10 o                         
   3  26   0         15.82          9.46         5.07 o                         
   4  26   0        725.00        757.98        38.89 o                         
   5  26   0          0.17          4.19         3.68 o                         
   6  26   0        260.25        187.84        40.96 o                         
   7  26   0          0.02          3.40         2.79 o                         
   1  27   0         20.60         29.85         8.17 o                         
   2  27   0          5.41         22.17         9.82 o                         
   3  27   0        190.70        181.81        23.07 o                         
   4  27   0          2.85          2.66         4.81 o                         
   5  27   0         23.87         21.48        11.36 o                         
   6  27   0          7.23         12.60         3.65 o                         
   0  28   0        106.69        108.15        15.65 o                         
   1  28   0        271.16        293.83        28.60 o                         
   2  28   0        302.34        287.49        46.87 o                         
   3  28   0          1.55         10.04         7.12 o                         
   4  28   0        124.00         75.35        17.49 o                         
   5  28   0         24.29         26.86         8.28 o                         
   6  28   0        198.54        105.82        39.20 o                         
   1  29   0         13.59         24.32         5.91 o                         
   2  29   0          2.42         12.42         4.52 o                         
   3  29   0         29.89         31.99         7.18 o                         
   4  29   0         28.39         14.04         5.62 o                         
   5  29   0          2.62          8.68         6.78 o                         
   0  30   0         68.54         35.46        17.22 o                         
   1  30   0         85.61         72.08        16.45 o                         
   2  30   0        499.40        504.22        41.42 o                         
   3  30   0          0.81          9.91        11.50 o                         
   4  30   0         52.80         47.36        12.01 o                         
   1  31   0         17.86         17.08         5.86 o                         
   2  31   0          0.38         14.43         4.96 o                         
   3  31   0         39.01         20.27         7.87 o                         
   1  32   0         43.19         46.38         9.86 o                         
 -11   0   1         11.16         14.23         6.30 o                         
  -9   0   1        174.35        167.30        32.22 o                         
  -7   0   1       4613.54       4795.30       151.28 o                         
  -5   0   1       1168.83       1030.29        20.12 o                         
  -3   0   1        191.48        145.99         6.40 o                         
   1   0   1      22035.59      20184.22       154.92 o                         
   3   0   1       6152.31       5432.16        45.97 o                         
   5   0   1         67.53         34.42         8.56 o                         
   7   0   1       4149.72       4416.46       141.30 o                         
   9   0   1        141.59        135.59        22.39 o                         
  11   0   1        313.90        280.91        41.56 o                         
 -12   1   1        125.87         93.59        20.74 o                         
 -11   1   1         25.81         17.20        11.17 o                         
 -10   1   1         43.13         47.70         7.87 o                         
  -9   1   1         51.97         44.61         7.12 o                         
  -8   1   1        817.91        865.33        52.06 o                         
  -7   1   1        319.66        324.48        23.07 o                         
  -6   1   1        376.54        370.20        22.23 o                         
  -5   1   1         71.20         61.35         6.69 o                         
  -4   1   1       1516.51       1408.23        22.91 o                         
  -3   1   1        594.36        545.02        12.73 o                         
  -2   1   1         75.38         74.99         3.36 o                         
  -1   1   1        575.92        564.38        12.51 o                         
   1   1   1        104.95         90.95         2.49 o                         
   2   1   1        614.07        562.83        13.46 o                         
   3   1   1        439.88        380.40        10.56 o                         
   4   1   1        385.15        336.77         9.70 o                         
   5   1   1        129.10        124.90        11.63 o                         
   6   1   1         92.98         99.82         9.47 o                         
   7   1   1         65.75         63.95         7.40 o                         
   8   1   1       1406.62       1499.46        95.32 o                         
   9   1   1          3.68         15.14         5.22 o                         
  10   1   1        169.22        185.97        18.00 o                         
  11   1   1         19.59         10.17         6.09 o                         
  12   1   1         21.59         13.64         4.70 o                         
 -12   2   1         30.24         27.75         7.40 o                         
 -11   2   1          0.54         12.05         4.51 o                         
 -10   2   1        129.51        121.33        14.01 o                         
  -9   2   1         60.66         65.74        11.91 o                         
  -8   2   1        116.26        104.51         9.18 o                         
  -7   2   1       3052.76       2970.29       110.35 o                         
  -6   2   1        427.75        423.75        28.53 o                         
  -5   2   1       4376.41       4121.73        58.57 o                         
  -4   2   1        330.17        363.12        10.52 o                         
  -3   2   1         43.19         24.12         3.35 o                         
  -2   2   1      24090.01      22163.46       128.80 o                         
   0   2   1        888.82        862.25        20.56 o                         
   1   2   1      12419.03      11745.88        48.41 o                         
   2   2   1       2456.14       2516.34        24.86 o                         
   3   2   1       5309.54       4798.58        42.44 o                         
   4   2   1        958.27        905.18        26.73 o                         
   5   2   1       1032.57        893.63        41.96 o                         
   6   2   1        241.78        210.80        13.55 o                         
   7   2   1       3971.03       4237.52        95.96 o                         
   8   2   1         13.06         28.78         5.23 o                         
   9   2   1        218.77        221.67        19.95 o                         
  10   2   1         76.90         91.05        19.27 o                         
  11   2   1        100.63         76.92        12.75 o                         
  12   2   1          8.88         15.13         5.61 o                         
 -12   3   1        145.89        104.64        29.47 o                         
 -11   3   1          8.84         11.77         7.75 o                         
 -10   3   1         17.96         12.00         6.32 o                         
  -9   3   1         33.32         32.50         6.47 o                         
  -8   3   1       1738.98       1946.76        49.57 o                         
  -7   3   1          9.51         12.18         2.89 o                         
  -6   3   1       1570.92       1501.50        30.06 o                         
  -5   3   1         33.23         33.74         4.83 o                         
  -4   3   1        179.68        140.38         7.58 o                         
  -3   3   1          6.51         12.27         1.83 o                         
  -2   3   1         67.87         58.89         3.08 o                         
  -1   3   1        872.03        864.91        14.88 o                         
   0   3   1        376.89        375.47        10.04 o                         
   1   3   1        110.48        133.48         3.71 o                         
   2   3   1          1.52          2.54         0.92 o                         
   3   3   1        244.92        224.48        19.47 o                         
   4   3   1        577.74        541.34        17.34 o                         
   5   3   1        456.28        429.45        23.95 o                         
   6   3   1        161.33        181.38         9.59 o                         
   7   3   1        100.15        111.29        10.93 o                         
   8   3   1       1295.57       1504.71        62.46 o                         
   9   3   1         35.20         37.06         6.81 o                         
  10   3   1        187.82        183.52        19.42 o                         
  11   3   1         12.45         20.85         9.84 o                         
  12   3   1          2.99         15.93         7.66 o                         
 -12   4   1         70.72         47.21        22.94 o                         
 -11   4   1          2.56          6.50         9.00 o                         
 -10   4   1        257.43        239.80        24.20 o                         
  -9   4   1         15.60         17.40        16.73 o                         
  -8   4   1         24.06         23.79        12.09 o                         
  -7   4   1       1438.45       1450.10        29.27 o                         
  -6   4   1       1638.00       1591.95       201.17 o                         
  -5   4   1       4323.32       4275.97        69.59 o                         
  -4   4   1          3.11          8.05         1.38 o                         
  -3   4   1        572.36        593.46        13.97 o                         
  -2   4   1        833.40        618.50        15.95 o                         
   0   4   1      11581.32      11473.96        98.81 o                         
   1   4   1      33103.07      29403.29       240.66 o                         
   2   4   1      24782.87      23235.29       120.32 o                         
   3   4   1       7887.69       7232.57        77.10 o                         
   4   4   1       1095.48       1011.06        20.86 o                         
   5   4   1       1516.73       1435.88        35.51 o                         
   6   4   1       3129.98       3080.78        55.36 o                         
   7   4   1       4409.84       4453.50       123.48 o                         
   8   4   1         47.57         66.20         9.34 o                         
   9   4   1        621.17        719.57        25.64 o                         
  10   4   1        226.97        195.19        28.52 o                         
  11   4   1         44.38         47.78        13.20 o                         
  12   4   1          0.17          2.78         4.23 o                         
 -12   5   1         50.59         33.01        10.59 o                         
 -11   5   1         32.25         27.77         8.25 o                         
 -10   5   1        102.03        109.18        19.29 o                         
  -9   5   1         25.74         14.05         3.98 o                         
  -8   5   1         48.12         42.35         6.72 o                         
  -7   5   1         82.03         83.01         7.23 o                         
  -6   5   1          6.68          4.80         2.87 o                         
  -5   5   1       1126.18        990.14        21.16 o                         
  -4   5   1        172.90        134.98        11.97 o                         
  -3   5   1       1352.61       1226.70        24.53 o                         
  -2   5   1       1458.48       1464.03        38.97 o                         
  -1   5   1          0.06         -1.57         1.57 o                         
   0   5   1         71.66         74.80        12.96 o                         
   2   5   1       1028.27        929.33        18.47 o                         
   4   5   1          3.61          2.42         2.80 o                         
   5   5   1        299.00        273.29        23.07 o                         
   6   5   1         16.79         11.45         3.32 o                         
   7   5   1        154.55        142.52        11.62 o                         
   8   5   1        616.91        668.38        32.26 o                         
   9   5   1         24.43         20.82         7.54 o                         
  10   5   1         55.38         55.13        14.60 o                         
  11   5   1         24.07         35.40        10.22 o                         
  12   5   1         17.38         11.36         6.90 o                         
 -12   6   1         62.52         37.78        14.24 o                         
 -11   6   1          0.25          6.14         6.43 o                         
 -10   6   1        607.21        677.06        80.93 o                         
  -9   6   1         17.12         15.75         5.08 o                         
  -8   6   1        328.53        341.85        44.05 o                         
  -7   6   1       1666.69       1777.23        46.05 o                         
  -6   6   1       3288.79       3340.20        59.79 o                         
  -5   6   1       2906.51       2918.36        59.34 o                         
  -4   6   1        148.68        146.88         8.15 o                         
  -3   6   1        837.78        833.24        17.81 o                         
  -2   6   1       3675.52       3183.12        37.22 o                         
  -1   6   1         29.77         12.95         4.35 o                         
   0   6   1       8513.83       8693.94        91.94 o                         
   2   6   1       8923.15       8397.91        77.56 o                         
   3   6   1       7802.06       7550.62        66.78 o                         
   4   6   1         19.10         40.67         3.30 o                         
   5   6   1       1024.66        964.41        25.15 o                         
   6   6   1        659.95        526.09        18.12 o                         
   7   6   1       2139.98       2103.42        44.80 o                         
   8   6   1        293.64        312.01        30.80 o                         
   9   6   1        840.31        894.62        22.48 o                         
  10   6   1        102.75        132.77        17.08 o                         
  11   6   1          9.11          9.41         7.16 o                         
  12   6   1          0.83         11.38         7.38 o                         
 -12   7   1         41.85         20.13         7.16 o                         
 -11   7   1        111.63         77.56        23.33 o                         
 -10   7   1          5.47          8.51         5.25 o                         
  -9   7   1         14.96         36.98         8.05 o                         
  -8   7   1        666.63        699.09        25.17 o                         
  -7   7   1        191.94        186.53        13.73 o                         
  -6   7   1       2198.00       2207.54        70.23 o                         
  -5   7   1        648.99        617.46        23.20 o                         
  -4   7   1       3154.93       3226.58        36.25 o                         
  -3   7   1        567.34        546.83        25.94 o                         
  -2   7   1       1870.42       1955.96        39.56 o                         
  -1   7   1        648.33        627.19        30.28 o                         
   0   7   1         41.61         38.13         5.43 o                         
   1   7   1        431.32        371.58        26.39 o                         
   2   7   1         10.64          7.34         5.68 o                         
   3   7   1        294.31        256.38        15.32 o                         
   4   7   1          3.65          3.39         1.14 o                         
   5   7   1        759.07        678.66        14.03 o                         
   6   7   1        300.68        341.36         9.99 o                         
   7   7   1         13.87         17.91         4.87 o                         
   8   7   1        444.49        464.68        50.92 o                         
   9   7   1        139.65        134.04        22.29 o                         
  10   7   1         21.57         14.30         7.92 o                         
  11   7   1          2.97         25.01        11.00 o                         
  12   7   1         24.63         17.22         7.07 o                         
 -12   8   1         47.87         44.38        10.09 o                         
 -11   8   1         45.56         34.39         7.82 o                         
 -10   8   1        849.02        925.43        77.15 o                         
  -9   8   1          2.65         15.78         5.39 o                         
  -8   8   1          8.88         11.30         7.54 o                         
  -7   8   1       1507.64       1588.10        31.32 o                         
  -6   8   1       4696.01       5194.08       108.39 o                         
  -5   8   1       2853.93       2808.28        46.00 o                         
  -4   8   1        788.19        745.53        19.38 o                         
  -3   8   1         86.59         85.50         7.75 o                         
   0   8   1        736.34        725.20        19.81 o                         
   1   8   1      12832.73      13272.91       175.42 o                         
   3   8   1       4738.56       5010.61        59.72 o                         
   4   8   1       2189.48       2206.08        95.08 o                         
   5   8   1        210.62        160.02        10.23 o                         
   6   8   1       4508.19       4554.18        95.74 o                         
   7   8   1        285.27        265.01        31.83 o                         
   8   8   1        207.09        209.84        44.19 o                         
   9   8   1        470.37        536.26        56.31 o                         
  10   8   1        144.67        145.50        31.58 o                         
  11   8   1          2.43         13.78         8.45 o                         
  12   8   1         22.66         29.22         9.49 o                         
 -12   9   1         27.02         29.34         9.58 o                         
 -11   9   1         64.61         56.78        15.81 o                         
 -10   9   1          5.39          6.11         5.47 o                         
  -9   9   1        107.44         95.25        23.38 o                         
  -8   9   1         57.65         62.02        13.52 o                         
  -7   9   1         18.07         18.92         3.08 o                         
  -5   9   1        807.89        757.22        35.41 o                         
  -4   9   1         64.49         81.06        13.57 o                         
  -3   9   1        103.48         96.44         8.85 o                         
  -2   9   1        568.54        522.74        23.57 o                         
  -1   9   1         85.96         77.45         8.20 o                         
   0   9   1        798.86        782.57        21.26 o                         
   2   9   1          0.38          0.59         3.45 o                         
   3   9   1         24.34         20.61         3.33 o                         
   4   9   1         10.13          5.51         3.33 o                         
   5   9   1       1120.61       1100.82        22.93 o                         
   6   9   1        130.62        117.25        15.78 o                         
   7   9   1        467.04        466.15        38.29 o                         
   8   9   1        230.67        296.14        31.51 o                         
   9   9   1        125.94        144.20        17.25 o                         
  10   9   1        236.31        226.78        34.47 o                         
  11   9   1         16.45         24.40         9.73 o                         
  12   9   1         27.75         20.03         7.86 o                         
 -11  10   1         30.94         29.71         8.36 o                         
 -10  10   1        730.20        758.05        85.78 o                         
  -9  10   1         88.87         86.65        16.00 o                         
  -8  10   1        134.24        150.20        28.07 o                         
  -7  10   1       1425.56       1414.91       163.30 o                         
  -6  10   1       1870.54       1866.14        58.19 o                         
  -5  10   1         66.05         70.28         8.27 o                         
  -4  10   1         83.60         96.06         7.80 o                         
  -3  10   1         75.87         87.53        20.95 o                         
  -2  10   1      19420.36      19299.17       661.55 o                         
  -1  10   1         30.07         43.38         6.04 o                         
   0  10   1        584.40        631.36        31.10 o                         
   2  10   1       6289.93       5707.30        69.63 o                         
   3  10   1          9.05         18.99         2.85 o                         
   4  10   1       1818.31       1649.57        43.85 o                         
   5  10   1        161.21        140.63        16.15 o                         
   6  10   1       4406.97       4790.00       103.37 o                         
   7  10   1         85.42         89.98         8.61 o                         
   8  10   1        530.91        562.81       207.51 o                         
   9  10   1        300.64        337.13        44.07 o                         
  10  10   1        212.21        152.46        55.53 o                         
  11  10   1          0.05         11.12         7.24 o                         
 -11  11   1        248.53        220.43        43.96 o                         
 -10  11   1         32.23         34.25        10.14 o                         
  -9  11   1        385.73        391.70        51.28 o                         
  -8  11   1          9.11         12.04        13.30 o                         
  -7  11   1        329.13        349.78        41.11 o                         
  -6  11   1        317.98        323.85        51.41 o                         
  -5  11   1       1458.82       1473.65        25.24 o                         
  -4  11   1        274.52        254.04        14.00 o                         
  -3  11   1        982.19        984.96        31.88 o                         
  -2  11   1         80.30         77.32        15.22 o                         
  -1  11   1        292.27        250.78        14.21 o                         
   0  11   1        983.39        914.71        24.22 o                         
   1  11   1        199.00        207.91        18.92 o                         
   2  11   1         27.31         13.13         2.60 o                         
   3  11   1         86.82         69.46         9.43 o                         
   4  11   1        234.51        213.10        35.03 o                         
   5  11   1       2213.67       2292.88        39.81 o                         
   6  11   1         46.84         49.13         9.56 o                         
   7  11   1        914.08       1023.84        41.79 o                         
   8  11   1          9.78          6.73         2.66 o                         
   9  11   1        363.18        366.80        61.76 o                         
  10  11   1         16.18         14.49        12.98 o                         
  11  11   1         12.58         30.42        11.73 o                         
 -11  12   1         90.37         54.99        18.79 o                         
 -10  12   1        479.98        461.55        67.90 o                         
  -9  12   1          3.39          9.37         7.68 o                         
  -8  12   1         16.62         26.22         7.42 o                         
  -7  12   1        866.25        920.29        94.43 o                         
  -6  12   1       1030.87        992.56        53.86 o                         
  -5  12   1          0.33         10.97         3.20 o                         
  -4  12   1         12.12         11.23         4.35 o                         
  -3  12   1        113.03        126.41        16.13 o                         
  -2  12   1      16121.57      16590.30       229.14 o                         
  -1  12   1         57.96        104.58        35.24 o                         
   0  12   1         16.52         50.24        22.50 o                         
   1  12   1       3949.98       3905.69        58.66 o                         
   2  12   1       2855.55       2959.95        63.96 o                         
   3  12   1        197.78        186.96        19.81 o                         
   4  12   1       3088.77       3155.24        65.74 o                         
   5  12   1         29.64         41.20         5.96 o                         
   6  12   1       2001.62       2293.31       228.31 o                         
   7  12   1        765.98        853.31        63.36 o                         
   8  12   1        164.29        150.11        33.77 o                         
   9  12   1          2.36         -0.94         7.43 o                         
  10  12   1        327.86        386.13        50.30 o                         
  11  12   1        101.91         85.08        22.67 o                         
 -11  13   1          1.90         14.09         5.87 o                         
 -10  13   1          6.88          6.83         8.17 o                         
  -9  13   1         30.67         26.28         7.38 o                         
  -8  13   1        190.55        205.93        22.29 o                         
  -7  13   1         99.79        110.42        10.82 o                         
  -6  13   1        379.18        413.42        27.58 o                         
  -5  13   1        232.61        222.07        17.16 o                         
  -4  13   1         22.91         24.50         6.44 o                         
  -3  13   1         52.78         45.98         6.44 o                         
  -2  13   1         69.92        -12.05        12.05 o                         
  -1  13   1        656.60        656.67        20.44 o                         
   0  13   1       1169.06       1232.34        59.35 o                         
   1  13   1        474.75        473.12        29.75 o                         
   2  13   1          0.59          3.76         4.73 o                         
   3  13   1        244.37        279.56        24.51 o                         
   4  13   1         57.06         52.58         6.61 o                         
   5  13   1        394.77        408.66        17.11 o                         
   6  13   1        303.39        341.07        55.41 o                         
   7  13   1          3.66         11.40         9.73 o                         
   8  13   1         36.12         28.34         5.34 o                         
   9  13   1          4.29         15.50        12.10 o                         
  10  13   1          4.90         11.55         6.33 o                         
  11  13   1          2.99         -1.80         8.59 o                         
 -11  14   1        123.45         80.36        31.27 o                         
 -10  14   1        319.17        326.25        54.34 o                         
  -9  14   1          0.04         23.35         6.65 o                         
  -8  14   1          3.73          3.94         9.22 o                         
  -7  14   1        522.44        478.68        59.14 o                         
  -6  14   1        127.64        136.29        12.19 o                         
  -5  14   1         10.06         12.25         4.51 o                         
  -4  14   1       1511.57       1447.44        38.50 o                         
  -3  14   1       2347.24       2175.29        62.20 o                         
  -2  14   1      13983.35      14898.10       394.77 o                         
  -1  14   1       2400.01       2323.67        66.32 o                         
   0  14   1       1406.99       1351.87        39.34 o                         
   1  14   1        252.53        302.27        22.65 o                         
   3  14   1        522.72        535.12        25.66 o                         
   4  14   1       1497.57       1543.30        29.89 o                         
   5  14   1        108.65        110.29        14.80 o                         
   6  14   1       1389.04       1472.14        34.64 o                         
   7  14   1         51.24         56.05        10.97 o                         
   8  14   1          2.90          9.65         4.19 o                         
   9  14   1        381.62        356.56        42.64 o                         
  10  14   1        213.99        202.33        44.62 o                         
  11  14   1         23.26         17.55         7.26 o                         
 -10  15   1         15.15         -2.40         8.22 o                         
  -9  15   1        684.21        719.83        76.07 o                         
  -8  15   1        159.27        179.56        23.64 o                         
  -7  15   1        282.90        304.69        28.06 o                         
  -6  15   1         64.98         57.65        11.54 o                         
  -5  15   1       1202.83       1297.60        33.16 o                         
  -4  15   1         63.20         46.38        10.96 o                         
  -3  15   1        121.58        132.29        26.46 o                         
  -2  15   1       1011.49        930.33        40.44 o                         
  -1  15   1         35.15         45.04         9.89 o                         
   0  15   1        496.79        497.19        33.78 o                         
   1  15   1        130.83        150.38        19.77 o                         
   2  15   1        221.86        228.07        19.43 o                         
   3  15   1         34.62         35.32         8.43 o                         
   4  15   1        540.68        556.77        16.55 o                         
   5  15   1        818.83        793.71        14.63 o                         
   6  15   1        231.89        261.07        37.75 o                         
   7  15   1        869.61        978.71        39.59 o                         
   8  15   1         33.14         27.19         4.66 o                         
   9  15   1        223.30        219.71        50.13 o                         
  10  15   1          0.24          5.72         6.83 o                         
  11  15   1         48.09         40.71        13.76 o                         
 -10  16   1        330.16        265.94        61.56 o                         
  -9  16   1          7.29         11.14         7.14 o                         
  -8  16   1         19.52         21.29         4.00 o                         
  -7  16   1         66.46         78.15         8.60 o                         
  -6  16   1         89.41         97.49        11.45 o                         
  -5  16   1        155.77        166.72        20.68 o                         
  -4  16   1       1489.49       1437.37        43.19 o                         
  -3  16   1         13.21          6.50         3.16 o                         
  -2  16   1       1912.48       2077.71        46.90 o                         
  -1  16   1         96.10        134.68        15.57 o                         
   0  16   1        248.55        326.07        22.17 o                         
   1  16   1       2480.66       2377.09        54.75 o                         
   2  16   1       1952.08       2045.14        46.10 o                         
   3  16   1        588.59        593.09        17.20 o                         
   4  16   1       1568.67       1619.15        53.37 o                         
   5  16   1          1.03          4.54         6.33 o                         
   6  16   1        799.67        856.14        28.88 o                         
   7  16   1        686.40        725.58        25.62 o                         
   8  16   1        219.79        186.89        20.30 o                         
   9  16   1         86.95         69.88        14.90 o                         
  10  16   1         96.15         93.09        15.55 o                         
 -10  17   1          5.25         12.72        10.80 o                         
  -9  17   1          8.48          8.20         6.52 o                         
  -8  17   1        209.84        206.10        20.70 o                         
  -7  17   1          2.70          7.75         5.58 o                         
  -6  17   1         45.41         45.76         7.63 o                         
  -5  17   1        579.02        590.21        15.88 o                         
  -4  17   1        115.86         94.58        13.90 o                         
  -3  17   1        266.90        296.71        32.80 o                         
  -2  17   1         23.44         22.06        12.57 o                         
  -1  17   1          5.18         19.83         9.39 o                         
   0  17   1         35.09         57.21         7.56 o                         
   1  17   1         40.29         50.17         6.02 o                         
   2  17   1        164.37        195.97        15.62 o                         
   3  17   1        143.51        154.90        12.07 o                         
   4  17   1        214.94        224.07        16.01 o                         
   5  17   1        341.79        362.21        35.26 o                         
   6  17   1        194.50        224.16        19.13 o                         
   7  17   1         86.75        111.78        13.48 o                         
   8  17   1         60.55         57.27         8.72 o                         
   9  17   1         29.37         32.83        21.11 o                         
  10  17   1         84.91         53.63        17.39 o                         
 -10  18   1        104.31         87.32        23.90 o                         
  -9  18   1         11.16         38.37        10.46 o                         
  -8  18   1         20.14         20.82         6.93 o                         
  -7  18   1         22.47         23.72         7.16 o                         
  -6  18   1          3.23          1.80         4.79 o                         
  -5  18   1        941.64        967.27        22.20 o                         
  -4  18   1       2264.62       2324.86        58.70 o                         
  -3  18   1       1364.36       1352.04        73.38 o                         
  -2  18   1       1846.57       1885.40        44.78 o                         
  -1  18   1       2652.60       2652.68        48.75 o                         
   1  18   1        192.54        190.26        15.24 o                         
   2  18   1        814.44        792.06        31.36 o                         
   3  18   1       1057.09       1099.50        42.35 o                         
   4  18   1       1234.81       1229.22        38.11 o                         
   5  18   1          6.49          9.54         3.64 o                         
   6  18   1          6.99         20.96        14.39 o                         
   7  18   1        654.67        732.83        27.27 o                         
   8  18   1        194.95        205.15        37.88 o                         
   9  18   1        120.12        113.07        26.98 o                         
  10  18   1         66.00         49.44        17.85 o                         
 -10  19   1         21.66         13.68         6.16 o                         
  -9  19   1         62.18         49.55        14.83 o                         
  -8  19   1        401.14        333.85        45.89 o                         
  -7  19   1         33.46         22.67         7.53 o                         
  -6  19   1          1.70         -1.56         6.12 o                         
  -5  19   1        781.23        834.23        30.03 o                         
  -4  19   1         90.32         93.31        10.46 o                         
  -3  19   1        116.67        123.37        12.41 o                         
  -2  19   1        207.41        232.70        20.94 o                         
  -1  19   1         25.14         30.31         7.78 o                         
   0  19   1        392.32        394.04        27.51 o                         
   1  19   1         24.75         31.13         5.09 o                         
   2  19   1        947.74        944.28        30.57 o                         
   3  19   1        126.06        138.51        10.67 o                         
   4  19   1        578.30        625.21        42.83 o                         
   5  19   1         45.36         38.96         8.85 o                         
   6  19   1         14.95         12.72         6.46 o                         
   7  19   1         93.99         94.65        21.54 o                         
   8  19   1         53.83         45.37         5.28 o                         
   9  19   1         11.10         15.62         5.51 o                         
  -9  20   1          4.76         11.13         4.02 o                         
  -8  20   1        196.06        197.18        32.69 o                         
  -7  20   1         62.99         69.14        10.03 o                         
  -6  20   1        287.91        294.45        22.68 o                         
  -5  20   1        324.00        308.75        21.58 o                         
  -4  20   1       1276.71       1358.06        28.18 o                         
  -3  20   1        371.49        425.70        32.87 o                         
  -2  20   1        675.95        766.42        45.14 o                         
  -1  20   1       1378.84       1476.27        57.88 o                         
   0  20   1        801.74        871.94        15.94 o                         
   1  20   1         82.68        111.53         8.83 o                         
   2  20   1        125.11        141.33        11.50 o                         
   3  20   1       1165.22       1207.03        23.41 o                         
   4  20   1        703.29        722.88        15.52 o                         
   5  20   1        438.80        481.09        15.35 o                         
   6  20   1          8.09          6.11         8.03 o                         
   7  20   1        631.08        682.68        66.18 o                         
   8  20   1          2.15         10.32         5.37 o                         
   9  20   1         79.30         90.67        21.16 o                         
  -9  21   1          3.20          9.55         4.92 o                         
  -8  21   1         90.90         80.31        27.58 o                         
  -7  21   1         23.02         28.88        12.31 o                         
  -6  21   1        118.55        108.42        23.25 o                         
  -5  21   1         36.04         19.48         5.77 o                         
  -4  21   1        112.55        124.85        11.78 o                         
  -3  21   1         10.98          7.89         4.29 o                         
  -2  21   1        114.32        115.18        10.02 o                         
  -1  21   1          9.69         20.01         9.28 o                         
   0  21   1         36.69         45.36        11.85 o                         
   1  21   1          3.54         12.80         7.86 o                         
   2  21   1        540.77        555.50        50.90 o                         
   3  21   1          0.14          8.44         5.26 o                         
   4  21   1        481.79        475.42        33.16 o                         
   5  21   1         26.08         27.71         6.86 o                         
   6  21   1          0.74         -0.81         4.45 o                         
   7  21   1         59.94         69.13         9.88 o                         
   8  21   1          4.97         19.30         5.39 o                         
   9  21   1          9.12         11.46         5.37 o                         
  -9  22   1         18.25         15.74         8.34 o                         
  -8  22   1        368.18        281.84        52.91 o                         
  -7  22   1        125.07        100.48        18.55 o                         
  -6  22   1        343.64        384.66        42.86 o                         
  -5  22   1        283.64        262.31        29.57 o                         
  -4  22   1        418.98        420.91        27.63 o                         
  -3  22   1        173.13        160.79        16.77 o                         
  -2  22   1        127.04        129.51        11.41 o                         
  -1  22   1        858.20        859.94        30.87 o                         
   0  22   1        646.26        726.76        73.54 o                         
   1  22   1         21.38         22.34         7.54 o                         
   2  22   1        571.61        556.84        25.50 o                         
   3  22   1        793.56        889.55        49.26 o                         
   4  22   1       1813.65       2041.69        66.73 o                         
   5  22   1        376.53        391.91        43.36 o                         
   6  22   1        115.99        115.25        12.29 o                         
   7  22   1        305.89        286.36        29.05 o                         
   8  22   1         49.04         26.67         8.53 o                         
   9  22   1          6.65         -0.38         6.76 o                         
  -8  23   1        318.47        266.72        20.12 o                         
  -7  23   1         14.34         10.97         5.77 o                         
  -6  23   1         14.19         21.30         8.97 o                         
  -5  23   1         27.04         29.50         5.14 o                         
  -4  23   1         16.15         20.78         7.15 o                         
  -3  23   1          8.01         18.27         5.26 o                         
  -2  23   1        201.71        207.79        17.70 o                         
  -1  23   1         21.86         30.17         8.93 o                         
   0  23   1         91.65        143.68        16.37 o                         
   1  23   1         82.31        101.32        12.31 o                         
   2  23   1        217.72        232.49        34.75 o                         
   3  23   1         60.71         54.95         7.70 o                         
   4  23   1         36.43         49.79         7.95 o                         
   5  23   1        104.38        113.59        24.70 o                         
   6  23   1          8.90          5.71         3.76 o                         
   7  23   1         71.65         79.11         9.23 o                         
   8  23   1          7.91          5.84         5.08 o                         
  -8  24   1        105.97         61.22        17.39 o                         
  -7  24   1        141.64        112.68        19.00 o                         
  -6  24   1        261.24        230.39        33.87 o                         
  -5  24   1        326.42        332.64        57.45 o                         
  -4  24   1        547.84        538.81        32.34 o                         
  -3  24   1        318.85        311.86        26.26 o                         
  -2  24   1         13.42         14.14         5.55 o                         
  -1  24   1        117.64        134.13        12.69 o                         
   0  24   1        910.10        919.92        62.82 o                         
   1  24   1        213.85        233.68        19.78 o                         
   2  24   1        280.50        322.24        26.87 o                         
   3  24   1        555.55        596.36        26.79 o                         
   4  24   1        501.16        517.16        59.23 o                         
   5  24   1        408.14        388.75        58.79 o                         
   6  24   1         32.07         31.36         6.57 o                         
   7  24   1        137.20         87.03        20.50 o                         
   8  24   1          0.19          5.33         3.93 o                         
  -7  25   1          0.12         10.08         3.79 o                         
  -6  25   1         11.71         13.98         5.12 o                         
  -5  25   1        101.78         94.52        13.78 o                         
  -4  25   1          9.05          9.69         3.84 o                         
  -3  25   1         49.38         53.22         9.44 o                         
  -2  25   1        226.44        249.96        23.50 o                         
  -1  25   1         13.52         19.97         6.51 o                         
   0  25   1        245.07        261.09        24.03 o                         
   1  25   1         58.56         83.00        11.06 o                         
   2  25   1        321.56        337.48        31.58 o                         
   3  25   1         15.46         16.67         4.82 o                         
   4  25   1        116.45         87.13        11.64 o                         
   5  25   1         78.43         73.00        13.37 o                         
   6  25   1          8.73         16.08         4.72 o                         
   7  25   1          2.81          6.60         9.62 o                         
  -7  26   1         62.20         42.73        15.43 o                         
  -6  26   1        127.34         86.23        20.07 o                         
  -5  26   1        514.31        437.65        65.88 o                         
  -4  26   1        171.96        142.91        23.34 o                         
  -3  26   1        656.33        755.60        30.15 o                         
  -2  26   1        430.48        432.55        51.45 o                         
  -1  26   1        600.37        634.75        61.65 o                         
   0  26   1         54.26         70.36         9.49 o                         
   1  26   1       1236.40       1361.94        35.21 o                         
   2  26   1        191.08        197.85        20.77 o                         
   3  26   1        690.90        748.75        29.17 o                         
   4  26   1        201.55        177.25        39.19 o                         
   5  26   1        307.14        278.01        43.73 o                         
   6  26   1          7.30         12.11         4.62 o                         
   7  26   1        116.73         55.34        16.25 o                         
  -7  27   1          1.67         15.32         6.83 o                         
  -6  27   1         28.90         23.55         5.22 o                         
  -5  27   1         37.12         28.31         5.38 o                         
  -4  27   1         37.19         24.46        10.50 o                         
  -3  27   1          4.73          9.00        12.07 o                         
  -2  27   1        217.29        282.90        25.29 o                         
  -1  27   1         12.45         15.25         8.10 o                         
   0  27   1        392.56        444.57        37.56 o                         
   1  27   1          8.31         26.87         7.04 o                         
   2  27   1         31.35         29.85         7.20 o                         
   3  27   1         17.45         18.79         6.89 o                         
   4  27   1         56.84         59.41         7.84 o                         
   5  27   1         28.72         26.99         9.47 o                         
   6  27   1          0.79         10.49         3.90 o                         
  -6  28   1         70.69         49.48        11.94 o                         
  -5  28   1        421.29        404.68        57.67 o                         
  -4  28   1         46.71         34.79        14.06 o                         
  -3  28   1        140.92        118.88        20.87 o                         
  -2  28   1        264.19        230.44        32.91 o                         
  -1  28   1          7.90         12.32        12.07 o                         
   0  28   1         12.05         32.68         5.86 o                         
   1  28   1        306.81        309.28        33.67 o                         
   2  28   1        108.76        107.83        16.28 o                         
   3  28   1        124.94        109.97        32.26 o                         
   4  28   1        118.82        124.43        19.99 o                         
   5  28   1        152.51         97.36        28.61 o                         
   6  28   1         59.33         37.73         8.72 o                         
  -5  29   1          0.51          5.90         3.26 o                         
  -4  29   1          4.84         29.78         8.89 o                         
  -3  29   1         79.56         70.27        10.72 o                         
  -2  29   1         24.21         20.04         5.87 o                         
  -1  29   1         24.01         24.40        10.93 o                         
   0  29   1         59.34         57.42        14.30 o                         
   1  29   1         14.08         18.97         6.04 o                         
   2  29   1        179.70        174.26        39.53 o                         
   3  29   1          0.02          6.54         3.15 o                         
   4  29   1         89.56         72.10        18.88 o                         
   5  29   1         35.37         12.50         8.67 o                         
  -4  30   1          6.13          9.43         5.02 o                         
  -3  30   1        126.55         99.99        21.36 o                         
  -2  30   1        244.17        218.18        42.62 o                         
  -1  30   1         25.46         19.85         6.22 o                         
   0  30   1         68.86         62.17        12.10 o                         
   1  30   1        339.35        222.91        49.53 o                         
   2  30   1        141.36        102.33        30.14 o                         
   3  30   1          8.93          7.18         3.12 o                         
   4  30   1          0.58         15.40         6.04 o                         
  -3  31   1          8.07         14.40         7.13 o                         
  -2  31   1          2.94         10.02         9.45 o                         
  -1  31   1         12.36         10.01         4.73 o                         
   0  31   1         15.06         11.04         9.11 o                         
   1  31   1          6.79         10.72         4.49 o                         
   2  31   1         45.47         34.70        10.17 o                         
 -10   0   2        379.69        296.46        46.68 o                         
  -8   0   2        241.86        209.06        29.27 o                         
  -6   0   2       1044.67        998.04        50.70 o                         
  -4   0   2      46086.61      44829.35      9382.41 o                         
  -2   0   2      23449.00      22530.14       185.51 o                         
   2   0   2      19516.82      18695.21       151.86 o                         
   6   0   2       2300.22       2481.87        78.50 o                         
   8   0   2        948.44        968.26        45.13 o                         
  10   0   2        506.28        513.44        54.29 o                         
  12   0   2         18.88         14.00         6.15 o                         
 -12   1   2         68.15         63.20         9.17 o                         
 -11   1   2         84.40         49.31        11.11 o                         
 -10   1   2         66.94         55.94        12.19 o                         
  -9   1   2         94.35         99.47        15.53 o                         
  -8   1   2        135.93        145.52        13.10 o                         
  -7   1   2        530.09        492.71        36.10 o                         
  -6   1   2        508.35        495.37        17.53 o                         
  -5   1   2       1976.93       1880.60        37.75 o                         
  -4   1   2       3186.69       3374.19        36.82 o                         
  -3   1   2        762.39        712.68        14.69 o                         
  -2   1   2       3595.82       3572.27        26.35 o                         
  -1   1   2        111.02         98.84         4.04 o                         
   0   1   2        595.09        568.50        14.66 o                         
   1   1   2         23.90         41.68         1.65 o                         
   2   1   2        616.31        594.93        11.01 o                         
   3   1   2       1642.51       1588.44        22.68 o                         
   4   1   2        462.42        396.74        24.45 o                         
   5   1   2          2.33          5.62         3.73 o                         
   6   1   2         53.94         59.24         6.88 o                         
   7   1   2        680.16        694.40        41.42 o                         
   8   1   2        219.00        235.49        19.10 o                         
   9   1   2        514.12        531.52        38.75 o                         
  10   1   2          7.78         18.54         4.52 o                         
  11   1   2        378.85        426.03        47.58 o                         
  12   1   2          6.08         -1.01         5.15 o                         
 -12   2   2        255.69        129.40        46.13 o                         
 -11   2   2         20.52         15.55         3.78 o                         
 -10   2   2        268.94        258.82        30.72 o                         
  -9   2   2         89.53         92.64        13.70 o                         
  -8   2   2       1009.14       1017.27        32.17 o                         
  -7   2   2        303.34        295.94        22.47 o                         
  -6   2   2        438.89        380.25        26.83 o                         
  -5   2   2        249.16        227.62         5.64 o                         
  -4   2   2      10295.88       8962.46       166.92 o                         
  -3   2   2       3099.37       2915.63        25.47 o                         
  -2   2   2      27868.73      26637.67       127.33 o                         
  -1   2   2       1844.50       1764.06        14.05 o                         
   0   2   2        941.34        943.44        12.97 o                         
   1   2   2      36290.51      30900.46       251.78 o                         
   2   2   2       7105.13       6299.43        53.02 o                         
   3   2   2        326.22        363.49        13.73 o                         
   4   2   2      12109.57      12259.74       139.42 o                         
   5   2   2       1184.18        980.55        30.63 o                         
   6   2   2         55.04         75.50         8.12 o                         
   7   2   2         21.30         26.25         5.50 o                         
   8   2   2       2183.05       2313.12       163.13 o                         
   9   2   2        258.00        275.60        30.85 o                         
  10   2   2        693.35        806.47        77.32 o                         
  11   2   2         19.97         16.02         4.42 o                         
  12   2   2          6.97         12.75         6.96 o                         
 -12   3   2         16.41         20.02         8.96 o                         
 -11   3   2         22.22         14.40         4.90 o                         
 -10   3   2        429.53        495.35        44.12 o                         
  -9   3   2         16.36         29.13         9.24 o                         
  -8   3   2        134.03        129.48        14.31 o                         
  -7   3   2        390.68        418.55        25.54 o                         
  -6   3   2         63.15         43.95         5.67 o                         
  -5   3   2       2834.31       2823.30        46.90 o                         
  -4   3   2          1.33          1.52         1.26 o                         
  -3   3   2         42.58         52.19         5.96 o                         
  -2   3   2        388.14        391.94        10.97 o                         
  -1   3   2        366.44        389.86        14.13 o                         
   0   3   2        705.71        701.91        13.91 o                         
   1   3   2        297.12        302.06         7.55 o                         
   2   3   2          2.87          5.41         0.94 o                         
   3   3   2        486.02        399.54        18.47 o                         
   4   3   2        379.40        364.86        20.82 o                         
   5   3   2         41.10         43.91         5.10 o                         
   6   3   2        705.54        695.68        43.51 o                         
   7   3   2        854.21        898.35        52.33 o                         
   8   3   2        274.38        287.21        23.64 o                         
   9   3   2        149.89        142.82        15.76 o                         
  10   3   2         23.32         12.29         4.34 o                         
  11   3   2        196.14        205.32        52.87 o                         
  12   3   2          0.25          8.92         3.97 o                         
 -12   4   2        254.90        121.73        51.69 o                         
 -11   4   2         35.31         54.09        13.58 o                         
 -10   4   2        427.88        391.08        39.18 o                         
  -9   4   2         13.11         14.21         7.02 o                         
  -8   4   2        518.95        514.68        35.41 o                         
  -7   4   2       1493.78       1525.41        44.53 o                         
  -6   4   2       1983.77       1816.89        41.31 o                         
  -5   4   2          6.41          6.79         1.29 o                         
  -4   4   2       7767.89       7466.04        83.85 o                         
  -3   4   2       1963.29       1635.88        19.39 o                         
  -2   4   2        250.11        227.03        10.63 o                         
  -1   4   2        274.09        250.52        10.31 o                         
   0   4   2      51065.88      41283.11       510.13 o                         
   1   4   2      10769.67      10169.06        99.32 o                         
   2   4   2       5537.87       5342.42       101.44 o                         
   3   4   2        453.15        414.27        13.60 o                         
   4   4   2        395.74        284.40        27.59 o                         
   5   4   2       3463.71       3315.64        92.42 o                         
   6   4   2        181.78        192.38        14.03 o                         
   7   4   2          2.34          7.87         4.31 o                         
   8   4   2       1149.76       1227.37        32.66 o                         
   9   4   2        247.96        238.13        18.40 o                         
  10   4   2        240.72        215.28        27.23 o                         
  11   4   2          7.19         13.74         8.89 o                         
  12   4   2          7.04          7.82         6.19 o                         
 -12   5   2          0.56          3.60         9.32 o                         
 -11   5   2          5.54         23.08         9.72 o                         
 -10   5   2        135.52        150.14        24.75 o                         
  -9   5   2          2.01          5.86         6.11 o                         
  -8   5   2         41.42         50.98        12.17 o                         
  -7   5   2        559.61        581.36        19.45 o                         
  -6   5   2          3.49          9.33         5.37 o                         
  -5   5   2        874.51        814.86        18.75 o                         
  -4   5   2         49.74         53.49         5.18 o                         
  -3   5   2        576.66        487.16        14.73 o                         
  -2   5   2        556.06        549.16        19.04 o                         
  -1   5   2        817.36        820.36        20.77 o                         
   0   5   2        673.89        620.74        30.81 o                         
   1   5   2         70.96         73.54         5.09 o                         
   2   5   2          0.40          0.86         2.13 o                         
   3   5   2        493.78        431.77        10.36 o                         
   4   5   2        405.91        365.83        12.69 o                         
   5   5   2          6.21          3.43         1.87 o                         
   6   5   2          8.69          2.13         1.91 o                         
   7   5   2        127.82        120.58        20.32 o                         
   8   5   2         66.89         71.44        17.20 o                         
   9   5   2         74.66         84.00        11.28 o                         
  10   5   2         80.29         72.85        11.23 o                         
  11   5   2         39.64         32.88        23.11 o                         
  12   5   2         60.55         60.88        11.22 o                         
 -12   6   2        164.05         96.43        35.19 o                         
 -11   6   2         22.14         12.82         8.87 o                         
 -10   6   2        224.35        224.17        32.70 o                         
  -9   6   2        143.46        127.24        12.78 o                         
  -8   6   2        425.07        432.64        49.50 o                         
  -7   6   2       2048.67       2141.56        44.79 o                         
  -6   6   2       6746.02       7153.09        95.90 o                         
  -5   6   2         17.78         16.01         2.43 o                         
  -4   6   2       7292.30       7084.83        66.28 o                         
  -3   6   2       4402.09       3972.29        43.50 o                         
  -2   6   2         84.29         73.61         9.31 o                         
  -1   6   2        857.32        796.54        20.80 o                         
   0   6   2      28148.02      26000.65       193.61 o                         
   1   6   2      27844.67      25252.71       210.94 o                         
   2   6   2      28942.91      27775.20       164.27 o                         
   3   6   2          8.99         13.42         2.43 o                         
   4   6   2       3048.61       2885.57        25.39 o                         
   5   6   2       9946.20      10111.25        90.83 o                         
   6   6   2        134.60        114.53         8.99 o                         
   7   6   2        307.94        302.42        25.14 o                         
   8   6   2       1093.72       1209.82        40.42 o                         
   9   6   2        124.27        114.26        12.48 o                         
  10   6   2        165.81        159.58        28.75 o                         
  11   6   2          5.83         12.19         6.86 o                         
  12   6   2         11.65         15.70         8.86 o                         
 -12   7   2          1.92         10.16         4.51 o                         
 -11   7   2         86.96         72.79        18.50 o                         
 -10   7   2        410.29        361.87        54.88 o                         
  -9   7   2          1.15         -7.33         7.33 o                         
  -8   7   2         34.42         18.40         5.95 o                         
  -7   7   2         60.23         62.25         7.05 o                         
  -6   7   2        981.27        941.85        30.33 o                         
  -5   7   2        578.67        554.60        21.05 o                         
  -4   7   2        885.37        827.71        22.24 o                         
  -3   7   2        349.47        297.46        16.24 o                         
  -2   7   2        803.95        762.17        39.97 o                         
  -1   7   2        163.57        163.02        13.61 o                         
   0   7   2         34.72         34.56         3.92 o                         
   1   7   2        267.18        259.38        18.06 o                         
   2   7   2       1509.87       1294.08        74.86 o                         
   3   7   2         57.79         43.20         4.91 o                         
   4   7   2          4.83          6.86         1.21 o                         
   5   7   2         88.45         80.75         6.57 o                         
   6   7   2       1552.74       1610.51        30.62 o                         
   7   7   2        263.48        264.85        16.47 o                         
   8   7   2        106.91        111.19        14.17 o                         
   9   7   2        693.42        786.19        16.89 o                         
  10   7   2          2.24         38.14        10.32 o                         
  11   7   2        437.58        471.22        62.93 o                         
  12   7   2         10.55          9.29         4.78 o                         
 -12   8   2         67.83         45.63        16.73 o                         
 -11   8   2          1.27          8.65         5.39 o                         
 -10   8   2         11.94          7.01         4.92 o                         
  -9   8   2        125.24        134.62        20.51 o                         
  -8   8   2         62.96         59.69         5.66 o                         
  -7   8   2        940.79        945.24        36.21 o                         
  -6   8   2       2339.59       2227.08        36.68 o                         
  -5   8   2       1843.76       1710.12        48.92 o                         
  -4   8   2       2958.38       2796.34        46.35 o                         
  -3   8   2       5569.91       5315.26        64.88 o                         
  -2   8   2       1047.42       1015.49        73.36 o                         
  -1   8   2       1839.15       1575.41        29.30 o                         
   0   8   2       9917.99       9772.53        89.58 o                         
   1   8   2       7398.40       6529.03        47.04 o                         
   2   8   2      14513.59      14608.87       127.26 o                         
   3   8   2       2085.18       1995.48        26.57 o                         
   4   8   2        552.69        453.77        24.63 o                         
   5   8   2       5497.48       5393.74       124.94 o                         
   6   8   2         62.34         70.68         8.25 o                         
   7   8   2        692.39        643.56        41.35 o                         
   8   8   2        481.20        524.98        35.95 o                         
   9   8   2        199.97        218.33        42.86 o                         
  10   8   2        344.04        331.28        50.81 o                         
  11   8   2          6.59         12.22         9.90 o                         
  12   8   2          0.80          4.83         5.47 o                         
 -12   9   2         12.65         17.76         6.46 o                         
 -11   9   2         64.12         82.21        15.23 o                         
 -10   9   2        298.22        344.14        44.08 o                         
  -9   9   2         41.07         27.00         9.05 o                         
  -8   9   2         18.69         20.87         5.69 o                         
  -7   9   2        450.11        440.50        20.37 o                         
  -6   9   2        505.03        410.56        22.40 o                         
  -5   9   2       1127.39       1060.30        20.53 o                         
  -4   9   2       1147.35       1121.45        31.37 o                         
  -3   9   2        194.59        187.23        20.47 o                         
  -2   9   2        363.61        313.42        11.99 o                         
  -1   9   2         72.84         71.81         5.04 o                         
   0   9   2       1022.69        927.32        29.57 o                         
   1   9   2        518.84        533.15        19.49 o                         
   2   9   2         91.37         66.42         9.20 o                         
   3   9   2        471.09        412.21        11.96 o                         
   4   9   2         11.15          8.86         2.34 o                         
   5   9   2        194.43        162.99        14.60 o                         
   6   9   2        432.69        490.23        56.48 o                         
   7   9   2        239.29        257.27        46.60 o                         
   8   9   2        274.30        336.90        34.26 o                         
   9   9   2        135.59        117.80        25.71 o                         
  10   9   2         25.23         17.89         6.09 o                         
  11   9   2          8.13         11.13         5.68 o                         
  12   9   2         77.75         63.68        15.87 o                         
 -11  10   2         28.07         32.46         9.20 o                         
 -10  10   2          5.54         42.70        12.78 o                         
  -9  10   2        571.66        599.56        52.64 o                         
  -8  10   2         15.35         15.21         6.19 o                         
  -7  10   2       1753.89       1865.62        89.66 o                         
  -6  10   2       1414.92       1510.17        53.96 o                         
  -5  10   2        109.01         87.64        10.70 o                         
  -4  10   2        287.29        307.97        24.60 o                         
  -3  10   2      10384.68      10569.90       122.01 o                         
  -2  10   2       2009.89       2070.91        32.93 o                         
  -1  10   2        579.76        567.38        17.44 o                         
   0  10   2        624.76        556.64        17.36 o                         
   1  10   2       5378.78       5437.63        65.98 o                         
   2  10   2       8056.71       8167.75       236.47 o                         
   3  10   2       2716.80       2821.44        65.13 o                         
   4  10   2         52.44         43.50         5.07 o                         
   5  10   2      12667.67      13539.73        64.89 o                         
   6  10   2        675.46        805.09        88.33 o                         
   7  10   2         13.64         24.80         5.26 o                         
   8  10   2          4.81         20.87         9.68 o                         
   9  10   2        404.03        454.91        49.54 o                         
  10  10   2        106.32        115.62        26.32 o                         
  11  10   2          5.44          7.45         6.12 o                         
 -11  11   2          1.90          3.32         8.15 o                         
 -10  11   2        864.74        947.51        89.88 o                         
  -9  11   2        215.38        198.45        22.95 o                         
  -8  11   2         28.49         25.08         6.98 o                         
  -7  11   2         12.69         12.82         4.53 o                         
  -6  11   2        157.34        152.61        19.32 o                         
  -5  11   2         35.01         33.80         5.50 o                         
  -4  11   2        196.52        181.55        15.97 o                         
  -3  11   2        631.83        541.27        22.18 o                         
  -2  11   2        305.62        279.85        14.44 o                         
  -1  11   2        876.04        811.22        26.11 o                         
   0  11   2         95.79         86.38         5.75 o                         
   1  11   2          7.17         -3.01         4.29 o                         
   2  11   2          3.86          1.50         4.49 o                         
   3  11   2        116.71        116.02         6.90 o                         
   4  11   2          3.64          7.81         5.94 o                         
   5  11   2        315.01        274.13        15.33 o                         
   6  11   2       1044.47       1105.39        35.68 o                         
   7  11   2         28.24         16.76         4.73 o                         
   8  11   2        695.28        871.91        62.48 o                         
   9  11   2        116.38        150.90        18.00 o                         
  10  11   2         90.13         79.25        17.02 o                         
  11  11   2          1.65          1.31         8.97 o                         
 -11  12   2         21.57         21.70        10.66 o                         
 -10  12   2         15.62          8.76         6.98 o                         
  -9  12   2        264.92        274.69        33.26 o                         
  -8  12   2        109.01        110.27        13.49 o                         
  -7  12   2        155.77        142.13        14.11 o                         
  -6  12   2       1048.00       1153.51        56.10 o                         
  -5  12   2         11.15          4.12         5.69 o                         
  -4  12   2        554.05        454.96        26.24 o                         
  -3  12   2      14459.42      14849.54       435.54 o                         
  -2  12   2         33.83         45.20         6.44 o                         
  -1  12   2       2734.60       2626.85        32.55 o                         
   0  12   2       1414.07       1347.12        28.40 o                         
   1  12   2       5139.94       5034.42        52.07 o                         
   2  12   2       2667.61       2873.62        49.30 o                         
   3  12   2        173.69        178.72        15.47 o                         
   4  12   2        101.55        113.30         7.29 o                         
   5  12   2       5641.98       5928.28       117.31 o                         
   6  12   2        650.05        650.00        39.93 o                         
   7  12   2        317.20        356.68        27.70 o                         
   8  12   2        158.45        155.45        36.77 o                         
   9  12   2        257.13        313.83        41.99 o                         
  10  12   2        208.62        183.67        26.58 o                         
  11  12   2          8.30         12.98         7.11 o                         
 -11  13   2         47.10         17.80        14.95 o                         
 -10  13   2        124.64        152.16        22.50 o                         
  -9  13   2         11.60         16.20         6.95 o                         
  -8  13   2         68.84         58.00        11.34 o                         
  -7  13   2         15.79          7.84         7.46 o                         
  -6  13   2        126.55        116.32        12.86 o                         
  -5  13   2         10.82         14.55         4.73 o                         
  -4  13   2       1173.44       1132.27        39.93 o                         
  -3  13   2          3.87         -5.59         5.59 o                         
  -2  13   2        820.52        780.53        26.87 o                         
  -1  13   2          9.10          8.36         2.38 o                         
   0  13   2        695.40        621.53        34.20 o                         
   1  13   2        234.18        256.73        12.89 o                         
   2  13   2        270.60        280.31        18.75 o                         
   3  13   2        407.13        415.60        22.93 o                         
   4  13   2          7.94         10.06         3.05 o                         
   5  13   2         71.34         73.30        10.50 o                         
   6  13   2        120.66        156.98        47.57 o                         
   7  13   2         37.23         40.11         9.81 o                         
   8  13   2         22.30         30.83         5.63 o                         
   9  13   2        137.52        154.91        19.27 o                         
  10  13   2          3.05         18.49         7.28 o                         
  11  13   2          5.28          6.26         6.14 o                         
 -11  14   2         26.10         20.82        12.78 o                         
 -10  14   2          0.88         -2.20         6.56 o                         
  -9  14   2        287.04        286.54        38.95 o                         
  -8  14   2         44.46         58.61         7.99 o                         
  -7  14   2        854.89        912.37        24.73 o                         
  -6  14   2       1034.52       1013.23        23.19 o                         
  -5  14   2         67.16         68.45         9.55 o                         
  -4  14   2       1178.45       1094.57       102.53 o                         
  -3  14   2       4776.88       4829.97        84.04 o                         
  -2  14   2         28.10         31.17         5.13 o                         
  -1  14   2       3503.10       3599.86        62.12 o                         
   0  14   2        907.62        894.99        23.21 o                         
   1  14   2       2917.76       2914.57        50.37 o                         
   2  14   2       1927.99       1963.34        35.48 o                         
   3  14   2        623.27        573.20        26.57 o                         
   4  14   2         37.79         46.35         5.61 o                         
   5  14   2       4719.14       5071.39        96.00 o                         
   6  14   2         23.71         30.72         6.03 o                         
   7  14   2        322.81        301.30        43.17 o                         
   8  14   2        380.42        423.50        18.23 o                         
   9  14   2        116.82        130.21        14.80 o                         
  10  14   2         36.92         29.24        10.99 o                         
  11  14   2          5.13         20.29         6.67 o                         
 -10  15   2        265.37        268.01        64.82 o                         
  -9  15   2         83.40        100.39        80.12 o                         
  -8  15   2         94.38         93.08        10.03 o                         
  -7  15   2          6.55          3.11         4.96 o                         
  -6  15   2        124.68        144.87        20.24 o                         
  -5  15   2        117.25        116.69        22.99 o                         
  -4  15   2        350.85        417.36        43.81 o                         
  -3  15   2        605.02        522.34        47.52 o                         
  -2  15   2        258.59        295.15        18.52 o                         
  -1  15   2        432.77        397.02        37.39 o                         
   0  15   2        336.94        371.21        19.79 o                         
   1  15   2        584.91        613.49        51.60 o                         
   2  15   2        386.82        327.03        41.27 o                         
   3  15   2         61.23         74.00         7.46 o                         
   4  15   2         27.61         33.48         7.26 o                         
   5  15   2          0.78         -4.24         4.24 o                         
   6  15   2        489.34        505.12        19.34 o                         
   7  15   2         20.11         11.48         5.16 o                         
   8  15   2        539.31        578.33        19.68 o                         
   9  15   2          3.03         17.53         7.49 o                         
  10  15   2          1.49         18.90         5.59 o                         
 -10  16   2         19.21          7.75         4.88 o                         
  -9  16   2        122.01        122.33        23.00 o                         
  -8  16   2        136.29        147.86        15.31 o                         
  -7  16   2        488.17        529.14        37.60 o                         
  -6  16   2        698.41        769.79        58.99 o                         
  -5  16   2        233.72        227.26        22.97 o                         
  -4  16   2       2439.04       2656.82        71.77 o                         
  -3  16   2       2021.19       2129.59        64.16 o                         
  -2  16   2         64.98         37.99         7.27 o                         
  -1  16   2       6474.35       7141.18       140.33 o                         
   0  16   2       1275.82       1342.31        30.78 o                         
   1  16   2       1959.69       1983.32        60.00 o                         
   2  16   2       1072.41        926.39        28.80 o                         
   3  16   2         76.55         95.99         7.61 o                         
   4  16   2        477.99        523.21        30.40 o                         
   5  16   2       2630.88       2794.31        54.14 o                         
   6  16   2        113.68        120.68        12.55 o                         
   7  16   2       1171.24       1302.32        55.77 o                         
   8  16   2         55.07         57.67        20.95 o                         
   9  16   2         27.42         17.76         6.35 o                         
  10  16   2         45.08         24.35        12.23 o                         
 -10  17   2        235.96        161.43        53.39 o                         
  -9  17   2        131.73        118.04        19.98 o                         
  -8  17   2         73.46         82.35        14.99 o                         
  -7  17   2        171.35        165.49        20.00 o                         
  -6  17   2        230.44        255.71        30.10 o                         
  -5  17   2         31.74         35.72         7.64 o                         
  -4  17   2        388.61        391.94        24.86 o                         
  -3  17   2         17.63         21.98        15.96 o                         
  -2  17   2        211.29        248.04        18.40 o                         
  -1  17   2        562.79        544.62        82.04 o                         
   0  17   2        303.29        298.20        11.55 o                         
   1  17   2         49.24         56.07         8.87 o                         
   2  17   2         72.51         72.78         5.73 o                         
   3  17   2       1240.13       1225.76        32.03 o                         
   4  17   2         59.74         58.77         8.17 o                         
   5  17   2         73.27         59.72         6.83 o                         
   6  17   2        473.69        499.98        34.82 o                         
   7  17   2         13.56         13.92         4.74 o                         
   8  17   2        456.76        552.02        66.95 o                         
   9  17   2          8.18          4.41         5.79 o                         
  10  17   2         66.36         52.35        17.68 o                         
 -10  18   2          3.08         21.59         9.42 o                         
  -9  18   2         72.94         78.89        21.34 o                         
  -8  18   2        233.31        197.98        23.50 o                         
  -7  18   2         85.33         78.47         7.34 o                         
  -6  18   2        317.47        311.63        42.81 o                         
  -5  18   2        427.49        425.85        30.43 o                         
  -4  18   2       1134.50       1212.26        27.52 o                         
  -3  18   2       1223.75       1289.72        34.16 o                         
  -2  18   2        221.48        252.38        18.81 o                         
  -1  18   2       4009.56       4250.88        94.56 o                         
   0  18   2       2053.04       2001.10        60.44 o                         
   1  18   2        415.11        386.78        33.24 o                         
   2  18   2         75.65         74.00        10.24 o                         
   3  18   2        203.57        230.60        18.54 o                         
   4  18   2       1104.74       1129.78        30.50 o                         
   5  18   2        996.65       1017.19        23.37 o                         
   6  18   2        279.48        281.96        28.28 o                         
   7  18   2        544.73        538.16        42.21 o                         
   8  18   2        108.13         92.50        13.91 o                         
   9  18   2         23.94         29.75         7.42 o                         
  10  18   2          5.32         13.39        10.81 o                         
 -10  19   2         12.16          8.82         8.50 o                         
  -9  19   2         83.70         80.24        13.62 o                         
  -8  19   2          1.86         10.86         6.55 o                         
  -7  19   2        418.16        471.29        35.93 o                         
  -6  19   2          5.24          4.14         3.98 o                         
  -5  19   2          0.67          9.58         2.60 o                         
  -4  19   2        317.48        326.02        39.00 o                         
  -3  19   2         30.52         40.12         6.41 o                         
  -2  19   2        239.23        296.91        24.83 o                         
  -1  19   2        216.68        294.84        33.07 o                         
   0  19   2        152.87        188.55        28.57 o                         
   1  19   2        487.08        512.45        35.18 o                         
   2  19   2          6.68          7.40         3.23 o                         
   3  19   2        431.05        485.99        31.37 o                         
   4  19   2         20.03         19.78         4.60 o                         
   5  19   2         74.89         79.12         9.48 o                         
   6  19   2          1.18         18.37         7.14 o                         
   7  19   2         36.30         38.43         8.42 o                         
   8  19   2         90.68        125.54        36.22 o                         
   9  19   2          2.10         20.89         8.46 o                         
  10  19   2          4.74          0.27         7.09 o                         
  -9  20   2        106.58         89.23        24.55 o                         
  -8  20   2        324.03        267.70        42.37 o                         
  -7  20   2         27.04         27.89        10.92 o                         
  -6  20   2        101.68        103.81        13.08 o                         
  -5  20   2         29.44         31.07         5.26 o                         
  -4  20   2        653.86        704.38        43.31 o                         
  -3  20   2        317.27        356.26        28.78 o                         
  -2  20   2        148.13        160.76        15.49 o                         
  -1  20   2       1827.23       2027.39        53.78 o                         
   0  20   2       1165.56       1154.58        71.44 o                         
   1  20   2        290.42        310.30        22.06 o                         
   2  20   2         26.07         30.66        10.36 o                         
   3  20   2        446.24        489.57        39.13 o                         
   4  20   2        487.94        505.60        30.53 o                         
   5  20   2         17.23         10.99         5.27 o                         
   6  20   2        156.87        154.70        18.62 o                         
   7  20   2        428.57        410.88        48.17 o                         
   8  20   2         95.50        100.50        25.77 o                         
   9  20   2         19.29         14.39        10.58 o                         
  -9  21   2         11.79         20.73         7.79 o                         
  -8  21   2         45.86         45.66         6.51 o                         
  -7  21   2        209.47        210.65        20.44 o                         
  -6  21   2         39.25         49.03        20.29 o                         
  -5  21   2         27.73         29.40         8.18 o                         
  -4  21   2        147.91        130.10        13.15 o                         
  -3  21   2        129.28        132.84        11.93 o                         
  -2  21   2         22.37         26.48         5.84 o                         
  -1  21   2        115.93        132.25        12.25 o                         
   0  21   2         91.95        121.23        16.31 o                         
   1  21   2        242.19        255.42        22.67 o                         
   2  21   2         21.47         36.46         5.08 o                         
   3  21   2        227.39        211.74        21.23 o                         
   4  21   2         11.68         11.49         3.77 o                         
   5  21   2          8.51          3.10         4.42 o                         
   6  21   2          4.02         10.94        17.71 o                         
   7  21   2         16.59         15.09         4.60 o                         
   8  21   2        126.73         77.92        25.39 o                         
   9  21   2         27.90         26.04         6.27 o                         
  -9  22   2        115.59         96.19        23.59 o                         
  -8  22   2        197.97        133.98        32.85 o                         
  -7  22   2         81.18         60.34         8.29 o                         
  -6  22   2          4.49         19.06         5.87 o                         
  -5  22   2          9.22         11.94         4.82 o                         
  -4  22   2       1674.40       1861.89        64.57 o                         
  -3  22   2          1.93         12.64         3.42 o                         
  -2  22   2        719.06        836.45        61.33 o                         
  -1  22   2        378.95        407.67        27.78 o                         
   0  22   2       1867.57       2199.57        68.89 o                         
   1  22   2        984.81       1015.37        75.91 o                         
   2  22   2        778.98        869.79        36.36 o                         
   3  22   2        375.13        404.93        31.32 o                         
   4  22   2        965.34       1003.94        90.64 o                         
   5  22   2          7.27         16.34         5.19 o                         
   6  22   2         78.18         74.89         9.21 o                         
   7  22   2        169.81        144.03        18.90 o                         
   8  22   2         42.60         27.03        10.40 o                         
   9  22   2         53.40         49.05        14.40 o                         
  -8  23   2          8.95         11.19         4.34 o                         
  -7  23   2        144.58         98.07        19.56 o                         
  -6  23   2          0.57          9.56         7.11 o                         
  -5  23   2         14.80         20.79         4.13 o                         
  -4  23   2          6.45         17.08         5.06 o                         
  -3  23   2         34.88         32.82         5.12 o                         
  -2  23   2         16.26         24.22         8.87 o                         
  -1  23   2         81.43         83.90        19.81 o                         
   0  23   2         56.33        101.94        13.53 o                         
   1  23   2        167.06        202.74        22.80 o                         
   2  23   2          0.08          1.17         2.33 o                         
   3  23   2        485.27        505.09        21.01 o                         
   4  23   2         37.84         38.22         5.34 o                         
   5  23   2        218.47        235.45        22.24 o                         
   6  23   2          2.70          3.95         8.98 o                         
   7  23   2         16.77         20.16         6.39 o                         
   8  23   2         46.62         32.04        12.22 o                         
  -8  24   2         51.55         42.64        10.93 o                         
  -7  24   2          7.86          9.44         3.76 o                         
  -6  24   2         68.82         63.74         7.87 o                         
  -5  24   2        144.55        149.36        16.81 o                         
  -4  24   2        305.46        264.91        30.20 o                         
  -3  24   2        296.83        276.33        25.53 o                         
  -2  24   2        112.76        105.36        18.21 o                         
  -1  24   2       2259.74       2571.17       280.77 o                         
   0  24   2        237.01        270.35        20.98 o                         
   1  24   2         33.71         30.30         6.50 o                         
   2  24   2        854.56        974.13        42.87 o                         
   3  24   2        840.42        887.39        36.10 o                         
   4  24   2        572.92        601.74        15.75 o                         
   5  24   2         16.96         17.98        11.62 o                         
   6  24   2        202.86        209.89        30.92 o                         
   7  24   2        123.38         86.12        16.71 o                         
   8  24   2        167.06         87.05        25.72 o                         
  -8  25   2          3.47          5.52         4.40 o                         
  -7  25   2        369.73        313.16        38.71 o                         
  -6  25   2          0.83          8.65         4.90 o                         
  -5  25   2         22.87         29.07         6.49 o                         
  -4  25   2        167.41        150.52        23.03 o                         
  -3  25   2         46.73         44.68        12.37 o                         
  -2  25   2         61.42         64.54        11.82 o                         
  -1  25   2        102.40        122.34        13.16 o                         
   0  25   2          9.09         31.25        10.48 o                         
   1  25   2         60.43         54.62        11.31 o                         
   2  25   2          1.86         21.51         8.40 o                         
   3  25   2        449.96        432.21        55.87 o                         
   4  25   2          1.50          7.82         2.91 o                         
   5  25   2        123.95        120.71        14.96 o                         
   6  25   2         24.69         13.97         5.99 o                         
   7  25   2          1.23          7.01         4.24 o                         
  -7  26   2          3.22          2.45         2.85 o                         
  -6  26   2        349.62        261.58        42.93 o                         
  -5  26   2          0.11          2.66         3.34 o                         
  -4  26   2        351.43        318.08        45.00 o                         
  -3  26   2        176.75        172.15        25.52 o                         
  -2  26   2        499.16        565.32        35.47 o                         
  -1  26   2        182.17        216.55        34.23 o                         
   0  26   2       1047.88       1159.88        32.17 o                         
   1  26   2        500.75        518.42        78.78 o                         
   2  26   2        798.50        908.78        60.65 o                         
   3  26   2        150.44        136.46        21.38 o                         
   4  26   2         51.66         45.74        14.85 o                         
   5  26   2         26.85         19.42         5.26 o                         
   6  26   2        113.69         85.88        20.66 o                         
   7  26   2         49.35         27.84         6.06 o                         
  -6  27   2          0.89          3.56         2.68 o                         
  -5  27   2          5.11         13.64         9.61 o                         
  -4  27   2          0.10          7.31         3.84 o                         
  -3  27   2         32.25         27.32         5.68 o                         
  -2  27   2         90.76         92.61        15.10 o                         
  -1  27   2        110.62        120.79        19.79 o                         
   0  27   2         21.87         22.30         5.52 o                         
   1  27   2        110.07        108.54        13.37 o                         
   2  27   2          2.82         15.11         5.06 o                         
   3  27   2        106.94         92.36        21.36 o                         
   4  27   2          1.05         10.48         5.06 o                         
   5  27   2        135.00        128.87        34.44 o                         
   6  27   2          3.89          5.66         4.87 o                         
  -6  28   2        203.05        112.07        43.95 o                         
  -5  28   2          3.95         14.78         6.81 o                         
  -4  28   2          5.49         13.01         4.72 o                         
  -3  28   2        318.47        280.08        44.55 o                         
  -2  28   2        111.16        117.27        13.44 o                         
  -1  28   2          8.64         22.21         7.11 o                         
   0  28   2        263.23        226.41        37.18 o                         
   1  28   2        126.52        114.28        28.18 o                         
   2  28   2        413.35        407.34        81.30 o                         
   3  28   2          7.50          4.17         4.69 o                         
   4  28   2         46.46         16.45        10.54 o                         
   5  28   2         54.99         47.94        15.17 o                         
  -5  29   2         14.54          7.42         4.98 o                         
  -4  29   2          0.73         10.90         5.44 o                         
  -3  29   2          0.34          6.79         8.29 o                         
  -2  29   2         42.81         55.87         9.05 o                         
  -1  29   2         81.63         75.05        12.45 o                         
   0  29   2         22.51         28.29         7.04 o                         
   1  29   2         43.77         54.87        10.95 o                         
   2  29   2         12.78          6.87        10.20 o                         
   3  29   2        190.88        149.33        45.21 o                         
   4  29   2         24.78          9.33         3.94 o                         
   5  29   2        115.71         72.13        24.28 o                         
  -4  30   2         14.05         18.20         5.86 o                         
  -3  30   2        125.60         80.90        20.36 o                         
  -2  30   2        293.55        240.23        39.18 o                         
  -1  30   2          1.02          5.71         4.20 o                         
   0  30   2         23.00         28.60         6.38 o                         
   1  30   2         26.40         21.89        13.28 o                         
   2  30   2        191.06        117.57        26.53 o                         
   3  30   2          1.86          5.89         3.02 o                         
   4  30   2          2.52          6.67         4.41 o                         
  -3  31   2          2.86          2.11         5.59 o                         
  -2  31   2          1.33          6.48         3.72 o                         
  -1  31   2         67.76         52.85        17.84 o                         
   0  31   2          2.35          3.95         5.04 o                         
   1  31   2         30.90         14.92         6.77 o                         
   2  31   2         44.11         21.96         5.64 o                         
 -11   0   3         31.02         18.58         8.89 o                         
  -9   0   3          7.94         23.05         9.67 o                         
  -7   0   3       1071.70        935.01        95.27 o                         
  -5   0   3      34333.34      34630.42     13527.56 o                         
  -3   0   3       1104.02        920.49        32.54 o                         
   1   0   3         23.07         36.23         4.68 o                         
   3   0   3      60103.04      55335.36      8387.36 o                         
   5   0   3         42.74         67.67        13.14 o                         
   7   0   3       2688.92       2601.62        90.01 o                         
   9   0   3        289.12        271.66        28.05 o                         
  11   0   3        470.17        467.32        71.95 o                         
 -12   1   3        303.44        274.14        15.69 o                         
 -11   1   3          7.82          5.59         5.10 o                         
 -10   1   3          9.31         18.42         5.17 o                         
  -9   1   3          0.59          4.51         4.58 o                         
  -8   1   3        232.86        216.68        16.00 o                         
  -7   1   3         28.34         20.23         3.60 o                         
  -6   1   3       1699.35       1717.15        53.40 o                         
  -5   1   3          1.46          3.98         2.31 o                         
  -4   1   3       2731.26       2717.71        45.54 o                         
  -3   1   3        125.33        135.75         8.20 o                         
  -2   1   3        870.51        814.14        16.53 o                         
  -1   1   3        805.28        812.05        18.61 o                         
   0   1   3        118.67        113.01         4.26 o                         
   1   1   3         23.41         47.27         2.30 o                         
   2   1   3        175.11        143.91         6.93 o                         
   3   1   3        880.14        817.95        26.93 o                         
   4   1   3        457.76        400.94        12.48 o                         
   5   1   3         57.35         49.24         7.16 o                         
   6   1   3         66.66         66.13         8.12 o                         
   7   1   3        381.57        400.06        33.69 o                         
   8   1   3         31.55         23.33        10.98 o                         
   9   1   3        233.22        246.60        19.54 o                         
  10   1   3        439.66        509.61        48.55 o                         
  11   1   3         63.12         71.46         8.59 o                         
  12   1   3         59.29         59.44        16.70 o                         
 -12   2   3          1.37          3.58         4.10 o                         
 -11   2   3          6.52          9.08         5.87 o                         
 -10   2   3         12.97         12.50         5.37 o                         
  -9   2   3          4.62          5.39         3.97 o                         
  -8   2   3        129.44        138.08        21.84 o                         
  -7   2   3        263.36        248.22        17.88 o                         
  -6   2   3       1576.03       1464.65        26.58 o                         
  -5   2   3      21867.57      22040.17       324.58 o                         
  -4   2   3         18.70         17.89         3.41 o                         
  -3   2   3       2610.86       2514.64        30.59 o                         
  -2   2   3       2176.93       2182.47        29.08 o                         
  -1   2   3       1401.82       1331.48        31.96 o                         
   1   2   3        475.29        379.41        11.15 o                         
   2   2   3       3377.10       3175.95        24.96 o                         
   3   2   3      59904.77      53950.91       507.05 o                         
   4   2   3        835.62        851.88        33.45 o                         
   5   2   3         56.45         49.08         5.41 o                         
   6   2   3        149.61        148.05        11.22 o                         
   7   2   3       1445.84       1319.93        99.28 o                         
   8   2   3          2.78          2.23         4.82 o                         
   9   2   3         38.67         33.31        16.46 o                         
  10   2   3         17.00         13.09         4.66 o                         
  11   2   3        567.52        706.07       111.81 o                         
  12   2   3         37.73         37.95        12.54 o                         
 -12   3   3        415.59        310.56        78.43 o                         
 -11   3   3         82.40         86.59        17.83 o                         
 -10   3   3         42.33         54.00         7.20 o                         
  -9   3   3         14.59         21.67         6.10 o                         
  -8   3   3        106.54        112.69        10.92 o                         
  -7   3   3        159.51        138.64        23.88 o                         
  -6   3   3         48.12         36.62         6.28 o                         
  -5   3   3         85.17         87.10         7.48 o                         
  -4   3   3       1822.36       1689.57        53.03 o                         
  -3   3   3       1171.89       1174.51        64.17 o                         
  -2   3   3        360.10        373.07        17.26 o                         
  -1   3   3        476.77        501.16        16.59 o                         
   0   3   3         23.59         35.72         5.15 o                         
   1   3   3         63.07         65.80         4.01 o                         
   2   3   3        595.11        575.06        12.15 o                         
   3   3   3        707.04        639.38        22.71 o                         
   4   3   3       1674.98       1625.28        50.85 o                         
   5   3   3          2.75          1.83         1.64 o                         
   6   3   3        569.67        570.70        26.43 o                         
   7   3   3         20.30         18.09        12.20 o                         
   8   3   3        489.83        556.27        32.24 o                         
   9   3   3        173.07        187.81        19.23 o                         
  10   3   3        420.57        424.42        32.28 o                         
  11   3   3          7.23         11.20         5.56 o                         
  12   3   3          8.92         11.69         4.49 o                         
 -12   4   3         28.34          7.43         6.00 o                         
 -11   4   3          7.17         32.88        22.11 o                         
 -10   4   3        188.11        175.05        18.40 o                         
  -9   4   3         79.16         71.12         9.88 o                         
  -8   4   3        152.63        150.77        15.83 o                         
  -7   4   3          3.44          4.73         2.53 o                         
  -6   4   3       1334.55       1241.90        53.36 o                         
  -5   4   3      13625.94      14081.62       151.45 o                         
  -4   4   3       1355.36       1395.65        69.50 o                         
  -3   4   3       1427.87       1150.09        28.51 o                         
  -2   4   3       2680.88       2403.09        40.98 o                         
  -1   4   3       3451.12       3272.22        28.25 o                         
   0   4   3      15985.32      14402.11       119.57 o                         
   1   4   3        443.77        440.46        13.17 o                         
   2   4   3        154.07        107.05         9.54 o                         
   3   4   3      30996.50      28622.47       243.51 o                         
   4   4   3       1216.94       1131.31        29.40 o                         
   5   4   3         12.88         10.67         2.53 o                         
   6   4   3        887.17        881.22        25.47 o                         
   7   4   3        105.92        121.96        13.83 o                         
   8   4   3         93.68         96.39        11.36 o                         
   9   4   3          3.73          6.49        10.56 o                         
  10   4   3        100.66         99.14        12.61 o                         
  11   4   3        543.46        713.30        75.49 o                         
  12   4   3         34.03         18.46         6.28 o                         
 -12   5   3         91.41         74.40        11.84 o                         
 -11   5   3         73.51         88.81        12.68 o                         
 -10   5   3          5.95         10.32         8.37 o                         
  -9   5   3        112.81        110.45        12.64 o                         
  -8   5   3          2.89          8.13         4.52 o                         
  -7   5   3        263.44        253.04        18.34 o                         
  -6   5   3        547.25        494.46        19.96 o                         
  -5   5   3         78.59         74.03         8.55 o                         
  -4   5   3       1177.05       1088.35        22.86 o                         
  -3   5   3        131.22        140.67        13.92 o                         
  -2   5   3       1111.63       1122.73        27.91 o                         
  -1   5   3         56.22         55.18         4.71 o                         
   0   5   3          0.96          2.22         1.58 o                         
   1   5   3       3332.37       3337.62        29.92 o                         
   2   5   3         87.78        107.43         8.18 o                         
   4   5   3         52.99         68.26         6.95 o                         
   5   5   3        407.90        471.29        39.67 o                         
   6   5   3         40.24         45.94         4.62 o                         
   7   5   3          1.13          2.95         1.64 o                         
   8   5   3          2.53         12.54         4.19 o                         
   9   5   3        123.23        141.61        19.93 o                         
  10   5   3        553.55        612.25        42.59 o                         
  11   5   3         16.36          6.93         6.26 o                         
  12   5   3         48.57         49.79        10.11 o                         
 -12   6   3         67.06         47.12        12.79 o                         
 -11   6   3         12.52         17.77         8.55 o                         
 -10   6   3        210.76        152.75        27.54 o                         
  -9   6   3         25.57         19.43         7.22 o                         
  -8   6   3        111.08        102.64        12.48 o                         
  -7   6   3          3.75          9.30         3.23 o                         
  -6   6   3        209.41        179.00         8.62 o                         
  -5   6   3       7813.99       8032.18        71.50 o                         
  -4   6   3       2035.76       2031.32        50.95 o                         
  -3   6   3       1305.71       1105.71        22.40 o                         
  -2   6   3       6684.77       6290.40        43.23 o                         
   0   6   3        563.15        462.23        12.85 o                         
   1   6   3        664.65        728.39        15.32 o                         
   2   6   3        113.47         68.80         5.30 o                         
   3   6   3       9724.73       9113.20       111.83 o                         
   4   6   3        117.13         94.19         4.35 o                         
   5   6   3        436.39        385.02        18.10 o                         
   6   6   3        645.86        643.71        25.69 o                         
   7   6   3         70.43         79.41         8.99 o                         
   8   6   3         93.99        100.28        10.84 o                         
   9   6   3         20.53         10.20         3.91 o                         
  10   6   3          6.72          3.38         4.63 o                         
  11   6   3        251.16        191.19        39.57 o                         
  12   6   3        150.43        120.36        26.38 o                         
 -12   7   3        107.47         79.92        15.36 o                         
 -11   7   3         89.57         86.75        19.79 o                         
 -10   7   3        103.33         94.54        13.33 o                         
  -9   7   3        109.87         86.54        17.63 o                         
  -8   7   3        320.99        329.08        24.85 o                         
  -7   7   3         53.81         36.86         7.64 o                         
  -6   7   3        557.88        557.97        12.56 o                         
  -5   7   3         43.32         46.24         3.90 o                         
  -4   7   3       1419.19       1393.66        27.72 o                         
  -3   7   3       2134.89       2006.42        42.08 o                         
  -2   7   3          3.09          9.59         3.31 o                         
  -1   7   3          2.06          5.65         4.41 o                         
   0   7   3         38.36         53.74         4.70 o                         
   1   7   3         97.04        123.72         8.51 o                         
   2   7   3       2888.88       2956.50        30.90 o                         
   3   7   3          8.21          8.17         2.02 o                         
   4   7   3       1248.26       1183.96        21.01 o                         
   5   7   3         10.64          5.00         2.16 o                         
   6   7   3        144.96        135.89        18.74 o                         
   7   7   3        179.49        174.82        12.12 o                         
   8   7   3         48.77         46.23         7.82 o                         
   9   7   3        524.72        591.06        69.33 o                         
  10   7   3        169.94        157.71        27.11 o                         
  11   7   3          5.68         23.60        10.21 o                         
  12   7   3         10.90         13.14         6.11 o                         
 -12   8   3         65.52         71.01        12.18 o                         
 -11   8   3         37.78         18.05         9.47 o                         
 -10   8   3        424.80        361.83        55.90 o                         
  -9   8   3         38.13         50.53        11.73 o                         
  -8   8   3        325.56        325.34        41.19 o                         
  -7   8   3        367.09        369.09        33.37 o                         
  -6   8   3       2123.48       2224.45        36.70 o                         
  -5   8   3       2695.83       2664.50        50.60 o                         
  -4   8   3        207.91        222.16        14.68 o                         
  -3   8   3       1355.14       1232.94        47.43 o                         
  -2   8   3      17222.46      16965.86       105.82 o                         
  -1   8   3        182.60        259.05        10.93 o                         
   0   8   3      14495.38      14750.42        90.47 o                         
   1   8   3       6829.66       6876.51        39.30 o                         
   2   8   3      13263.27      13721.28       150.94 o                         
   3   8   3       6110.30       5655.63        67.02 o                         
   4   8   3       4246.61       4347.16        41.83 o                         
   5   8   3        202.21        124.06        13.07 o                         
   6   8   3        935.03        883.74        33.34 o                         
   7   8   3         15.31         17.99         2.70 o                         
   8   8   3        199.12        171.26        35.41 o                         
   9   8   3          3.78         15.90         8.02 o                         
  10   8   3         32.65         56.90        12.17 o                         
  11   8   3        140.63        113.91        32.18 o                         
  12   8   3        122.61         92.43        21.48 o                         
 -12   9   3        133.98         42.22        35.16 o                         
 -11   9   3        191.62        179.85        35.80 o                         
 -10   9   3         18.85         27.38         7.04 o                         
  -9   9   3        136.65        135.34        18.59 o                         
  -8   9   3         46.94         45.57         6.63 o                         
  -7   9   3        423.86        405.56        12.23 o                         
  -6   9   3         64.22         58.41         5.46 o                         
  -5   9   3        111.17         99.47         5.60 o                         
  -4   9   3        391.40        330.71        15.70 o                         
  -3   9   3       3240.32       3316.32        48.87 o                         
  -2   9   3         27.09         32.46         4.64 o                         
  -1   9   3        990.08       1012.61        20.88 o                         
   0   9   3        152.56        189.16        12.81 o                         
   1   9   3       1562.50       1448.29        47.03 o                         
   2   9   3         30.24         18.82         4.25 o                         
   3   9   3        266.57        238.60        16.68 o                         
   4   9   3        119.70        113.04         8.55 o                         
   5   9   3        179.37        155.43        20.26 o                         
   6   9   3         38.52         47.91         9.43 o                         
   7   9   3        115.29        128.38        16.99 o                         
   8   9   3        428.24        490.11        86.18 o                         
   9   9   3        580.23        638.90        65.77 o                         
  10   9   3        323.04        343.03        35.05 o                         
  11   9   3          1.26         -2.61         7.29 o                         
  12   9   3         15.99          5.64         5.81 o                         
 -11  10   3         56.89         60.25         6.65 o                         
 -10  10   3        275.58        264.83        32.82 o                         
  -9  10   3        191.51        223.19        25.92 o                         
  -8  10   3         23.64         20.67         6.51 o                         
  -7  10   3        122.31        154.08        22.48 o                         
  -5  10   3        730.50        635.97        20.02 o                         
  -4  10   3         92.32         92.98         8.10 o                         
  -3  10   3         40.53         71.15         9.61 o                         
  -2  10   3       5123.84       4960.18        84.17 o                         
  -1  10   3       2166.20       2133.08        26.59 o                         
   0  10   3       4723.96       4400.63        49.32 o                         
   1  10   3       7852.41       7935.03        75.36 o                         
   2  10   3       3276.27       3080.99        38.14 o                         
   3  10   3       4029.04       4001.90       156.98 o                         
   4  10   3       2439.55       2428.63        44.39 o                         
   5  10   3        640.56        595.98        54.03 o                         
   6  10   3       1560.27       1638.33        45.94 o                         
   7  10   3        186.87        184.25        21.10 o                         
   8  10   3       1097.42       1308.30       111.79 o                         
   9  10   3        485.18        525.31        56.37 o                         
  10  10   3         16.49         10.47         6.91 o                         
  11  10   3         81.89         61.13        24.26 o                         
 -11  11   3        317.85        215.49        52.23 o                         
 -10  11   3          8.30          4.04         8.31 o                         
  -9  11   3        553.52        589.86        64.50 o                         
  -8  11   3         90.48         96.86        24.24 o                         
  -7  11   3        491.86        517.46        46.18 o                         
  -6  11   3          6.72          2.88         8.29 o                         
  -5  11   3         33.09         32.81         5.34 o                         
  -4  11   3        119.28        135.14        12.64 o                         
  -3  11   3        750.61        728.80        39.87 o                         
  -2  11   3         47.14         51.38         6.69 o                         
  -1  11   3          0.98          2.23         5.62 o                         
   0  11   3       1683.28       1608.05        32.25 o                         
   1  11   3       1367.90       1276.43        58.75 o                         
   2  11   3        775.71        676.85        22.24 o                         
   3  11   3        494.09        414.96        32.37 o                         
   4  11   3        168.48        149.98        21.82 o                         
   5  11   3        413.45        396.42        27.86 o                         
   6  11   3         50.22         36.69         8.15 o                         
   7  11   3        314.00        330.27        22.80 o                         
   8  11   3          7.71         11.24        10.89 o                         
   9  11   3        381.61        465.36        57.30 o                         
  10  11   3         16.70         13.93         7.67 o                         
  11  11   3          2.02         13.67         6.51 o                         
 -11  12   3         50.96         30.76        12.07 o                         
 -10  12   3        204.68        164.00        29.80 o                         
  -9  12   3        233.24        223.21        37.23 o                         
  -8  12   3        191.66        183.61        23.11 o                         
  -7  12   3         61.66         70.46        11.55 o                         
  -6  12   3       1300.82       1241.64        30.01 o                         
  -5  12   3         73.42         84.31         8.82 o                         
  -4  12   3         74.70         96.47        14.62 o                         
  -3  12   3       2402.11       2318.17        51.06 o                         
  -2  12   3       5065.05       5342.52        72.79 o                         
  -1  12   3       2794.53       2789.87        33.48 o                         
   0  12   3       3334.45       3389.85        40.41 o                         
   1  12   3       2313.04       2329.31        67.50 o                         
   2  12   3       2859.61       2834.34        49.57 o                         
   3  12   3          5.12          6.47         2.78 o                         
   4  12   3        349.59        364.28        19.75 o                         
   5  12   3         46.61         46.73         9.99 o                         
   6  12   3       1604.52       1650.48       143.35 o                         
   7  12   3       2319.69       2587.58        78.84 o                         
   8  12   3        370.68        433.95        44.47 o                         
   9  12   3        268.32        278.69        29.26 o                         
  10  12   3         37.75         53.05        33.48 o                         
  11  12   3         14.45         19.16         9.70 o                         
 -11  13   3          5.58          5.20         4.63 o                         
 -10  13   3         56.38         43.09        11.49 o                         
  -9  13   3         19.75         17.32         8.88 o                         
  -8  13   3          1.48          9.62         5.49 o                         
  -7  13   3         40.62         49.74         7.43 o                         
  -6  13   3          0.01          4.89         2.73 o                         
  -5  13   3        265.48        248.98        21.10 o                         
  -4  13   3        799.20        695.10        26.89 o                         
  -3  13   3       3241.54       3130.80       119.38 o                         
  -2  13   3        215.87        140.43        37.27 o                         
  -1  13   3       1554.54       1451.01        40.72 o                         
   0  13   3          7.27         10.05         5.08 o                         
   1  13   3        104.55         97.95         7.81 o                         
   2  13   3        195.60        234.82        14.92 o                         
   3  13   3        183.47        171.59         9.67 o                         
   4  13   3        155.61        172.73        13.12 o                         
   5  13   3        137.23        125.22        13.78 o                         
   6  13   3        151.18        169.63        13.26 o                         
   7  13   3          4.62         16.51         6.28 o                         
   8  13   3          0.06          1.29         3.67 o                         
   9  13   3         72.57         74.71        15.30 o                         
  10  13   3          4.14         11.07        10.65 o                         
  11  13   3          2.09          6.63         7.30 o                         
 -11  14   3         61.73         41.35        19.36 o                         
 -10  14   3         33.32         40.00        11.96 o                         
  -9  14   3        145.94        147.29        28.63 o                         
  -8  14   3        343.11        320.25        42.01 o                         
  -7  14   3         50.23         73.09        10.58 o                         
  -6  14   3       1556.16       1593.73        29.95 o                         
  -5  14   3       1468.89       1439.95        36.15 o                         
  -4  14   3        410.33        448.53        30.62 o                         
  -3  14   3        460.38        445.62        34.07 o                         
  -2  14   3       6476.72       6648.30       120.64 o                         
  -1  14   3       8930.35       9018.82        80.90 o                         
   0  14   3       6880.41       6814.87       109.20 o                         
   1  14   3       1422.89       1456.03        38.21 o                         
   2  14   3        683.09        649.89        25.02 o                         
   3  14   3        256.12        240.82        21.85 o                         
   4  14   3        868.91        869.49        30.06 o                         
   5  14   3       1818.08       1861.08        36.91 o                         
   6  14   3       1228.46       1258.33        65.28 o                         
   7  14   3       1018.00       1123.65        80.94 o                         
   8  14   3        174.72        172.58        25.51 o                         
   9  14   3        297.82        313.49        48.78 o                         
  10  14   3         28.16         37.97         9.40 o                         
  11  14   3          1.11         11.23         4.99 o                         
 -11  15   3        239.27        140.80        42.80 o                         
 -10  15   3         65.02         34.18         8.61 o                         
  -9  15   3        280.55        295.57        42.02 o                         
  -8  15   3        147.98        138.87        17.89 o                         
  -7  15   3         12.76         17.60        13.33 o                         
  -6  15   3        317.93        314.82        35.81 o                         
  -5  15   3          2.74          8.76         9.38 o                         
  -4  15   3          9.01         17.14         3.42 o                         
  -3  15   3        105.26        119.91        13.75 o                         
  -2  15   3        367.08        359.56        31.40 o                         
  -1  15   3        170.21        129.34        20.14 o                         
   0  15   3         15.65          8.26         4.42 o                         
   1  15   3       2313.55       2301.14        54.58 o                         
   2  15   3          4.99          1.62         2.97 o                         
   3  15   3        180.76        179.11        13.50 o                         
   4  15   3        216.34        219.74        16.31 o                         
   5  15   3        757.29        740.88        20.43 o                         
   6  15   3         35.18         21.74         6.31 o                         
   7  15   3        783.96        833.74        27.22 o                         
   8  15   3         26.92         22.12         5.84 o                         
   9  15   3        497.94        468.08        78.56 o                         
  10  15   3         10.98         16.97         6.90 o                         
 -10  16   3          1.92         22.59        10.64 o                         
  -9  16   3        180.51        204.82        21.46 o                         
  -8  16   3        768.68        831.08        30.35 o                         
  -7  16   3        258.82        272.65        32.53 o                         
  -6  16   3        569.52        610.12        70.43 o                         
  -5  16   3         37.18         30.81        11.32 o                         
  -4  16   3         44.00         50.60        13.70 o                         
  -3  16   3       1293.84       1287.70        35.53 o                         
  -2  16   3       2755.69       2875.57        77.83 o                         
  -1  16   3       2493.47       2485.63        44.36 o                         
   0  16   3       2287.40       2259.49        40.47 o                         
   1  16   3       1027.54        969.42        48.30 o                         
   2  16   3         29.81         30.06         6.25 o                         
   3  16   3       1246.06       1223.60        27.71 o                         
   4  16   3       1543.10       1513.54        30.72 o                         
   5  16   3         25.68         27.65         6.33 o                         
   6  16   3       2184.23       2335.74        50.25 o                         
   7  16   3       2531.01       2859.61       110.49 o                         
   8  16   3        143.67        127.03        21.12 o                         
   9  16   3         80.23         82.10        11.32 o                         
  10  16   3          4.58         19.75        11.21 o                         
 -10  17   3          4.87         10.42         7.29 o                         
  -9  17   3        182.06        196.29        34.02 o                         
  -8  17   3        228.17        223.12        29.95 o                         
  -7  17   3         45.53         42.79         8.97 o                         
  -6  17   3          1.34         22.23         9.37 o                         
  -5  17   3        388.98        389.97        33.37 o                         
  -4  17   3        110.16        104.47         9.09 o                         
  -3  17   3       1142.75       1134.20        72.82 o                         
  -2  17   3        152.91        142.92        16.65 o                         
  -1  17   3        157.69        161.22        15.63 o                         
   0  17   3       1063.13       1071.87        47.63 o                         
   1  17   3         97.34         93.56         9.02 o                         
   2  17   3        505.53        471.02        15.46 o                         
   3  17   3         36.69         40.56         6.09 o                         
   4  17   3        230.49        259.72        22.65 o                         
   5  17   3         48.29         58.58         9.61 o                         
   6  17   3        334.86        378.77        25.21 o                         
   7  17   3         82.51         73.60        11.14 o                         
   8  17   3          1.91          5.51         6.83 o                         
   9  17   3         63.62         42.29        17.99 o                         
  10  17   3          0.69         19.02         7.06 o                         
 -10  18   3          7.85         11.83         5.53 o                         
  -9  18   3        400.87        342.50        79.41 o                         
  -8  18   3        352.97        300.41        47.97 o                         
  -7  18   3        153.65        153.23        23.46 o                         
  -6  18   3         81.32        100.03        15.59 o                         
  -5  18   3        836.31        828.73        32.40 o                         
  -4  18   3        256.64        230.13        29.05 o                         
  -3  18   3         70.81         63.00        14.43 o                         
  -2  18   3       3650.25       3624.18       141.86 o                         
  -1  18   3       6360.09       6844.63       451.91 o                         
   0  18   3       2712.95       2706.39        49.82 o                         
   1  18   3         67.98         82.78         5.78 o                         
   2  18   3         33.42         43.85         4.82 o                         
   3  18   3       2690.78       2874.94        68.85 o                         
   4  18   3        676.72        721.69        16.51 o                         
   5  18   3         50.99         59.79         8.12 o                         
   6  18   3       2174.74       2377.33        93.03 o                         
   7  18   3        908.17        994.62        35.62 o                         
   8  18   3         71.74         56.81         8.10 o                         
   9  18   3          3.54          3.62         7.51 o                         
  10  18   3         12.81         10.77         6.47 o                         
 -10  19   3          0.86          6.26         8.64 o                         
  -9  19   3        107.23         71.94        23.75 o                         
  -8  19   3        379.09        332.36        56.51 o                         
  -7  19   3          1.28         12.83         6.51 o                         
  -6  19   3        526.97        552.82        38.44 o                         
  -5  19   3          9.79         11.96         3.54 o                         
  -4  19   3         25.44         21.25         5.58 o                         
  -3  19   3         14.65         25.40         5.32 o                         
  -2  19   3         63.15         71.43        29.50 o                         
  -1  19   3         42.17         53.80        10.11 o                         
   0  19   3         93.50        109.87        11.22 o                         
   1  19   3        276.47        289.68        22.20 o                         
   2  19   3         37.87         56.31         7.22 o                         
   3  19   3        209.80        226.02        18.81 o                         
   4  19   3        251.94        273.97        20.50 o                         
   5  19   3         44.69         42.73         7.21 o                         
   6  19   3        347.16        364.27        26.81 o                         
   7  19   3        278.09        252.63        32.36 o                         
   8  19   3          0.50         11.88         5.04 o                         
   9  19   3         25.26         36.65        14.32 o                         
  -9  20   3        304.64        206.14        60.35 o                         
  -8  20   3        127.57        117.49        26.00 o                         
  -7  20   3         47.26         46.80        17.83 o                         
  -6  20   3         41.18         42.51        19.78 o                         
  -5  20   3        843.46        860.52        41.46 o                         
  -4  20   3        174.95        209.35        20.20 o                         
  -3  20   3        159.31        173.77        19.64 o                         
  -2  20   3        200.02        233.96        18.79 o                         
  -1  20   3       2771.61       3044.09        74.31 o                         
   0  20   3       1158.28       1223.24        39.79 o                         
   1  20   3         42.89         45.54         4.93 o                         
   2  20   3         28.30         25.41         4.81 o                         
   3  20   3       2413.06       2544.51        44.42 o                         
   4  20   3        102.02        106.64        12.69 o                         
   5  20   3        131.14        138.86        20.77 o                         
   6  20   3        480.13        501.66        48.32 o                         
   7  20   3        293.46        279.89        35.23 o                         
   8  20   3         41.87         38.82        12.53 o                         
   9  20   3         14.75         18.54        10.38 o                         
  -9  21   3         38.43         23.84         5.79 o                         
  -8  21   3        235.70        196.56        36.52 o                         
  -7  21   3          0.58         15.93         5.39 o                         
  -6  21   3        362.64        413.52        27.18 o                         
  -5  21   3        102.27         95.91        10.85 o                         
  -4  21   3        152.39        189.57        17.01 o                         
  -3  21   3         86.55         75.84        18.88 o                         
  -2  21   3         86.81         96.64        10.53 o                         
  -1  21   3         45.60         65.32        11.47 o                         
   0  21   3        705.67        848.70        57.88 o                         
   1  21   3         57.43         69.11        10.14 o                         
   2  21   3        138.85        149.60        12.44 o                         
   3  21   3         51.96         41.27         5.25 o                         
   4  21   3         26.72         33.52         7.44 o                         
   5  21   3        106.10        108.08        25.03 o                         
   6  21   3         30.59         35.39         7.31 o                         
   7  21   3         99.38         78.50        12.64 o                         
   8  21   3         22.29         10.51         5.52 o                         
   9  21   3         33.09         27.52        10.44 o                         
  -9  22   3        170.72        118.93        49.64 o                         
  -8  22   3        164.23        112.74        24.43 o                         
  -7  22   3          4.88          3.07         5.13 o                         
  -6  22   3         16.18         10.49         5.32 o                         
  -5  22   3        249.92        248.77        25.51 o                         
  -4  22   3        293.38        260.05        48.32 o                         
  -3  22   3         94.02         79.34        10.76 o                         
  -2  22   3          9.73         22.41         8.74 o                         
  -1  22   3       1009.51       1066.15        33.19 o                         
   0  22   3        420.04        490.38        47.37 o                         
   1  22   3        282.12        300.14        31.00 o                         
   2  22   3        161.20        198.10        25.22 o                         
   4  22   3        130.39        130.46        19.49 o                         
   5  22   3         31.49         28.66        11.96 o                         
   6  22   3        379.57        331.46        32.97 o                         
   7  22   3        365.80        321.15        42.23 o                         
   8  22   3         85.17         70.88        23.05 o                         
   9  22   3         32.76         11.27         8.50 o                         
  -8  23   3        145.28        107.54        23.35 o                         
  -7  23   3          8.43         10.45         4.99 o                         
  -6  23   3         98.25         97.75        34.18 o                         
  -5  23   3        142.12        135.74        13.67 o                         
  -4  23   3         46.99         44.97         6.19 o                         
  -3  23   3         66.90         69.88        14.11 o                         
  -2  23   3        321.43        382.62        21.53 o                         
  -1  23   3          0.08         26.23         7.58 o                         
   0  23   3        436.52        498.54        35.81 o                         
   1  23   3          0.01         16.58         5.17 o                         
   2  23   3          8.25         14.46         4.27 o                         
   3  23   3          4.77         16.29         4.42 o                         
   4  23   3        328.12        322.33        21.85 o                         
   5  23   3         33.25         25.92         8.33 o                         
   6  23   3        305.65        277.08        42.05 o                         
   7  23   3         72.74         65.71         8.56 o                         
   8  23   3          5.67         17.25         4.72 o                         
  -8  24   3         57.23         39.49         7.97 o                         
  -7  24   3         12.54         12.26         4.11 o                         
  -6  24   3         46.08         40.20         7.67 o                         
  -5  24   3         98.92        119.00        32.55 o                         
  -4  24   3        166.40        126.43        16.38 o                         
  -3  24   3         26.33         25.13         7.11 o                         
  -2  24   3         79.76         78.62         9.46 o                         
  -1  24   3        818.00        849.63        52.93 o                         
   0  24   3        195.73        235.12        32.08 o                         
   1  24   3        777.86        919.21        53.72 o                         
   2  24   3          4.03          6.28         5.50 o                         
   3  24   3        478.89        488.22        29.15 o                         
   4  24   3          3.93          7.92         3.80 o                         
   5  24   3         45.47         48.60        11.51 o                         
   6  24   3         10.27         20.68         6.18 o                         
   7  24   3        154.51        101.16        21.97 o                         
   8  24   3          0.16         18.07         6.63 o                         
  -7  25   3          4.21          8.15         3.73 o                         
  -6  25   3        254.08        224.39        32.09 o                         
  -5  25   3         68.91         64.53        15.82 o                         
  -4  25   3         33.00         40.26         5.59 o                         
  -3  25   3         13.40         20.37         4.43 o                         
  -2  25   3         75.60        104.50        12.19 o                         
  -1  25   3         25.04         56.69        11.70 o                         
   0  25   3        184.26        210.79        16.88 o                         
   1  25   3          7.76         30.13         6.80 o                         
   2  25   3          0.07          6.39         7.39 o                         
   3  25   3          0.13          2.28         5.09 o                         
   4  25   3        260.07        211.92        22.35 o                         
   5  25   3          3.73          5.57         5.48 o                         
   6  25   3        218.62        183.14        31.28 o                         
   7  25   3          6.14          5.62         4.59 o                         
  -7  26   3        160.70         98.57        22.74 o                         
  -6  26   3         98.90         87.26        17.78 o                         
  -5  26   3        123.54        110.55        20.10 o                         
  -4  26   3          0.41          4.69         3.20 o                         
  -3  26   3        868.16        986.86        46.60 o                         
  -2  26   3         12.91         38.14        13.30 o                         
  -1  26   3       1219.67       1424.15        30.08 o                         
   0  26   3          7.76          4.53         3.68 o                         
   1  26   3       1247.72       1415.82        97.59 o                         
   2  26   3         70.42         77.88        11.65 o                         
   3  26   3        133.10        134.77        36.20 o                         
   4  26   3          8.36         18.82         5.80 o                         
   5  26   3         83.72         65.77        12.41 o                         
   6  26   3          0.46          4.12         3.75 o                         
   7  26   3         77.09         45.59         9.90 o                         
  -6  27   3         33.39          7.93         5.10 o                         
  -5  27   3         13.84         11.02         3.97 o                         
  -4  27   3          5.64         13.48         4.23 o                         
  -3  27   3        120.35        124.10        14.50 o                         
  -2  27   3        178.92        162.08        24.06 o                         
  -1  27   3         12.22         16.67         6.78 o                         
   0  27   3         35.46         39.39        19.87 o                         
   1  27   3         20.17         25.77        10.05 o                         
   2  27   3          4.48          3.27         8.69 o                         
   3  27   3          0.90          7.67         5.57 o                         
   4  27   3        121.18        112.61        19.17 o                         
   5  27   3          6.65          8.28         3.93 o                         
   6  27   3        132.52         65.32        19.93 o                         
  -6  28   3         65.88         61.48        15.00 o                         
  -5  28   3         13.85         -0.03         6.55 o                         
  -4  28   3         19.47         13.18         4.67 o                         
  -3  28   3        168.48        126.31        23.77 o                         
  -2  28   3         15.14         18.11         6.22 o                         
  -1  28   3         59.09         43.58         9.05 o                         
   0  28   3         27.42         25.13         5.65 o                         
   1  28   3        555.75        576.54        44.35 o                         
   2  28   3         15.81         24.72        11.31 o                         
   3  28   3        121.57        111.03        39.29 o                         
   4  28   3         49.36         48.94        16.14 o                         
   5  28   3        412.55        386.27        83.16 o                         
  -5  29   3          0.13         -2.56         6.66 o                         
  -4  29   3          4.07         -4.23         7.04 o                         
  -3  29   3         41.06         27.84         9.32 o                         
  -2  29   3          2.23         13.22         5.51 o                         
  -1  29   3        105.38        113.41        21.26 o                         
   0  29   3        134.27        157.89        20.12 o                         
   1  29   3         54.35         37.21         9.37 o                         
   2  29   3          0.05          6.10         4.00 o                         
   3  29   3         77.26         83.05        24.59 o                         
   4  29   3        100.82        120.74        20.11 o                         
  -3  30   3        358.96        265.88        41.07 o                         
  -2  30   3        149.86        105.44        23.07 o                         
  -1  30   3         37.39         37.09        13.83 o                         
   0  30   3          1.70         10.23         5.54 o                         
   1  30   3        288.41        257.23        40.12 o                         
   2  30   3         76.33         72.76        10.92 o                         
   3  30   3          4.87          3.50         2.85 o                         
   4  30   3        102.24         84.58        17.17 o                         
  -3  31   3          2.07          3.12         4.13 o                         
  -2  31   3          2.45          9.38         2.92 o                         
  -1  31   3         28.38         25.04         8.37 o                         
   0  31   3        137.87         83.38        17.82 o                         
   1  31   3         44.36         22.53         9.64 o                         
   2  31   3         11.16          9.79         8.62 o                         
 -10   0   4         45.21         29.90         9.39 o                         
  -8   0   4        326.87        313.83        29.03 o                         
  -6   0   4       5680.84       6078.34       140.55 o                         
   4   0   4       5248.86       4860.92      1018.00 o                         
   6   0   4       3684.55       3474.18        95.02 o                         
   8   0   4        237.28        240.56        36.62 o                         
  10   0   4        877.55        894.11        95.99 o                         
  12   0   4         20.13         13.84         6.34 o                         
 -11   1   4         68.82         50.41        10.15 o                         
 -10   1   4          0.63         11.89         5.27 o                         
  -9   1   4        345.69        332.57        92.40 o                         
  -8   1   4        442.50        491.73        29.25 o                         
  -7   1   4          9.19          9.71         1.36 o                         
  -6   1   4       1662.02       1777.54        37.34 o                         
  -5   1   4       3042.39       3179.40        64.22 o                         
  -4   1   4       3772.41       4284.67       119.55 o                         
  -3   1   4        583.54        555.38        19.49 o                         
  -2   1   4       8039.26       7943.51        84.61 o                         
  -1   1   4        287.46        299.86        11.83 o                         
   0   1   4         95.02        111.07         6.79 o                         
   1   1   4         44.29         53.47         4.65 o                         
   2   1   4        338.74        304.38         7.79 o                         
   3   1   4       1474.69       1338.74        20.10 o                         
   4   1   4         48.81         52.87         4.59 o                         
   5   1   4        628.76        575.89        13.33 o                         
   6   1   4        254.06        302.67        27.21 o                         
   7   1   4        405.29        470.07        38.10 o                         
   8   1   4         24.94         29.09         7.06 o                         
   9   1   4          3.81         10.16         4.26 o                         
  10   1   4        103.31        129.75        12.41 o                         
  11   1   4        502.90        641.39       112.93 o                         
  12   1   4         67.21         48.77        13.01 o                         
 -11   2   4          0.80          4.82         5.55 o                         
 -10   2   4         51.74         33.35         9.24 o                         
  -9   2   4         37.71         35.42         8.42 o                         
  -8   2   4         41.40         37.87         7.47 o                         
  -7   2   4        481.03        450.76        10.25 o                         
  -6   2   4        359.68        288.68        15.91 o                         
  -5   2   4       1393.43       1348.01        42.00 o                         
  -4   2   4       3332.28       2907.02        41.89 o                         
  -3   2   4        240.39        223.03        11.10 o                         
  -2   2   4        606.73        760.69        20.59 o                         
  -1   2   4        398.62        322.35        14.19 o                         
   0   2   4      10400.48      10399.08       216.47 o                         
   1   2   4       2326.40       2220.26        24.73 o                         
   2   2   4      25520.49      23462.74       267.72 o                         
   3   2   4       1729.48       1791.42        17.51 o                         
   4   2   4      17622.06      17656.66       274.39 o                         
   5   2   4       1012.56        956.40        21.57 o                         
   6   2   4       3839.15       3606.42        66.55 o                         
   7   2   4         67.88         50.13         8.17 o                         
   8   2   4        213.90        217.26        49.72 o                         
   9   2   4          1.13         13.59         4.58 o                         
  10   2   4        388.91        434.37        24.98 o                         
  11   2   4          0.20          5.67         5.41 o                         
  12   2   4         15.18          9.26         5.82 o                         
 -12   3   4         38.05         18.19         9.78 o                         
 -11   3   4        240.92        167.68        51.52 o                         
 -10   3   4        171.18        145.62        27.86 o                         
  -9   3   4        354.09        387.87        46.04 o                         
  -8   3   4         59.00         76.25        11.04 o                         
  -7   3   4          4.02          5.49         2.26 o                         
  -6   3   4        192.69        206.17        11.87 o                         
  -5   3   4        655.96        618.17        19.14 o                         
  -4   3   4        606.22        633.95        24.62 o                         
  -3   3   4       1202.07       1160.07        36.17 o                         
  -2   3   4         68.95        108.21         9.88 o                         
  -1   3   4         77.56         84.27         7.09 o                         
   0   3   4        113.13        122.74         6.70 o                         
   1   3   4         26.43         36.24         4.31 o                         
   2   3   4       1051.05       1032.02        17.97 o                         
   3   3   4        684.21        610.37        14.84 o                         
   4   3   4        123.26        139.41         8.83 o                         
   5   3   4        338.13        284.33        17.40 o                         
   6   3   4         90.46        102.15         8.32 o                         
   7   3   4         98.28        107.08         9.87 o                         
   8   3   4        110.06        104.89        17.67 o                         
   9   3   4        104.14        116.96        12.98 o                         
  10   3   4          3.44         17.39         5.24 o                         
  11   3   4        295.97        288.33        31.86 o                         
  12   3   4          0.37          6.18         3.68 o                         
 -12   4   4        141.71         53.93        29.65 o                         
 -11   4   4         16.44         16.55         7.54 o                         
 -10   4   4        102.50        117.77        26.98 o                         
  -9   4   4          6.23         12.42         5.56 o                         
  -8   4   4         88.25         92.08        22.59 o                         
  -7   4   4       1400.54       1374.88        35.71 o                         
  -6   4   4        372.54        329.59        24.82 o                         
  -5   4   4       2506.32       2532.87        52.40 o                         
  -4   4   4      18613.13      18217.98       348.30 o                         
  -3   4   4       7188.08       7102.25        47.36 o                         
  -2   4   4       6220.42       5721.83       105.06 o                         
  -1   4   4       1665.41       1667.54        21.01 o                         
   0   4   4      10810.87      10426.72        54.36 o                         
   1   4   4      17537.92      16201.95       138.22 o                         
   2   4   4       8001.32       7344.88        47.14 o                         
   3   4   4       2255.44       2072.08        15.69 o                         
   4   4   4       8000.80       7567.89        72.32 o                         
   5   4   4       4607.62       4556.49        48.76 o                         
   6   4   4        829.53        740.38        44.38 o                         
   7   4   4          1.44          7.35         2.79 o                         
   8   4   4        318.86        337.39        19.30 o                         
   9   4   4        428.39        445.88        42.82 o                         
  10   4   4        501.67        486.05        48.51 o                         
  11   4   4          9.71         27.52         7.88 o                         
  12   4   4          9.66         17.20         7.27 o                         
 -12   5   4          6.80          5.27         4.57 o                         
 -11   5   4         93.52         80.51        23.54 o                         
 -10   5   4          8.99         18.48         8.65 o                         
  -9   5   4        213.38        204.39        40.40 o                         
  -8   5   4         47.00         47.66         6.84 o                         
  -7   5   4         29.78         23.71         5.40 o                         
  -6   5   4         90.03         84.11        10.28 o                         
  -5   5   4       1732.83       1664.65        30.15 o                         
  -4   5   4        426.47        445.05        19.79 o                         
  -3   5   4        213.55        191.82        16.32 o                         
  -2   5   4        162.90        166.72        12.82 o                         
  -1   5   4        417.63        380.71        14.83 o                         
   0   5   4        281.81        264.58         7.57 o                         
   1   5   4        181.97        190.29        13.89 o                         
   2   5   4        183.28        157.12        14.76 o                         
   3   5   4       1089.67        983.85        21.58 o                         
   4   5   4          6.90          6.40         1.47 o                         
   5   5   4          6.91          4.16         2.00 o                         
   6   5   4         18.56         15.38         4.36 o                         
   7   5   4          4.83          4.68         2.34 o                         
   8   5   4        469.58        490.98        29.10 o                         
   9   5   4         17.98         27.34         5.62 o                         
  10   5   4         59.95         55.73        10.77 o                         
  11   5   4         96.50         97.40        19.31 o                         
  12   5   4         38.30         23.27         8.62 o                         
 -12   6   4         25.62         26.04         6.26 o                         
 -11   6   4        188.43        140.36        34.93 o                         
 -10   6   4         56.88         68.41        17.16 o                         
  -9   6   4         68.56         57.65         9.27 o                         
  -8   6   4         13.63         14.10         3.30 o                         
  -7   6   4       2169.72       2304.04       100.64 o                         
  -6   6   4         56.99         50.05         6.27 o                         
  -5   6   4       1344.19       1287.36        28.07 o                         
  -4   6   4       7209.51       7095.04        66.76 o                         
  -3   6   4       4897.66       4730.35        89.13 o                         
  -2   6   4       5637.33       5439.84        57.97 o                         
  -1   6   4        124.13        158.78        16.49 o                         
   0   6   4        162.58        169.49         9.86 o                         
   1   6   4      16593.25      16139.77       171.78 o                         
   2   6   4       5405.54       4919.20        44.37 o                         
   3   6   4       1487.39       1302.36        27.11 o                         
   4   6   4       6998.84       6764.40        61.61 o                         
   5   6   4        896.31        828.64        31.86 o                         
   6   6   4        236.89        247.83        22.25 o                         
   7   6   4         60.02         56.95         7.70 o                         
   8   6   4        587.66        580.99        35.31 o                         
   9   6   4        497.07        523.86        35.95 o                         
  10   6   4        445.11        460.06        66.30 o                         
  11   6   4         73.41        102.65        13.37 o                         
  12   6   4         49.32         29.99         8.14 o                         
 -12   7   4          5.91          1.47         6.54 o                         
 -11   7   4        112.75        100.37        20.80 o                         
 -10   7   4        282.81        232.58        36.36 o                         
  -9   7   4         72.61         83.85        11.46 o                         
  -8   7   4        381.32        379.79        18.94 o                         
  -7   7   4         40.87         44.00         6.73 o                         
  -6   7   4         24.96         23.39         3.37 o                         
  -5   7   4        899.57        899.47        22.60 o                         
  -4   7   4         30.62         38.54         4.27 o                         
  -3   7   4       1488.02       1427.03        36.81 o                         
  -2   7   4       2001.08       1875.49        24.35 o                         
  -1   7   4        160.40        179.13        14.71 o                         
   0   7   4         66.33         74.63         6.63 o                         
   1   7   4         41.85         52.97         4.31 o                         
   2   7   4         81.72         89.39         7.16 o                         
   3   7   4        151.83        149.58        12.05 o                         
   4   7   4        232.09        206.59        12.82 o                         
   5   7   4        651.55        598.51        28.17 o                         
   6   7   4         63.30         59.35         6.22 o                         
   7   7   4        439.07        446.58        21.17 o                         
   8   7   4        373.07        398.47        33.35 o                         
   9   7   4        548.69        494.02        70.57 o                         
  10   7   4          6.23          8.90         7.83 o                         
  11   7   4        456.85        553.87        85.98 o                         
  12   7   4          9.46          5.67         3.78 o                         
 -12   8   4         44.98         28.79        12.29 o                         
 -11   8   4        284.76        256.61        58.88 o                         
 -10   8   4        117.50         93.79        14.14 o                         
  -9   8   4        102.13        111.86        17.79 o                         
  -8   8   4         25.37         25.44         4.86 o                         
  -7   8   4       3762.11       3994.77        91.34 o                         
  -6   8   4         32.81         28.15         3.89 o                         
  -5   8   4        293.17        282.11        25.41 o                         
  -4   8   4       1993.18       1807.21        64.05 o                         
  -3   8   4      16189.32      16211.90       182.14 o                         
  -2   8   4       5909.65       5970.61        72.12 o                         
  -1   8   4        737.59        710.67        30.14 o                         
   0   8   4        667.42        628.00        22.37 o                         
   1   8   4      29873.11      27484.02       177.16 o                         
   2   8   4        125.72         96.30         8.40 o                         
   3   8   4         41.10         37.01         3.92 o                         
   4   8   4       6268.98       6378.78        60.55 o                         
   5   8   4       4636.67       4550.45       121.74 o                         
   6   8   4        404.38        452.96        54.91 o                         
   7   8   4        708.35        671.70        68.17 o                         
   8   8   4         40.57         39.18        10.10 o                         
   9   8   4       1575.67       1852.08        74.24 o                         
  10   8   4        169.34        163.72        20.66 o                         
  11   8   4         20.37         19.28        10.19 o                         
  12   8   4         78.40         55.66        14.43 o                         
 -12   9   4          0.79         12.78         5.81 o                         
 -11   9   4        235.73        140.35        45.15 o                         
 -10   9   4        256.64        218.77        40.85 o                         
  -9   9   4        127.71        145.71        21.44 o                         
  -8   9   4        261.53        273.47        40.52 o                         
  -7   9   4          1.26         -0.88         5.32 o                         
  -6   9   4         89.02         74.04         6.99 o                         
  -5   9   4        142.21        125.50         6.37 o                         
  -4   9   4        592.93        584.16        20.25 o                         
  -3   9   4        120.49        108.81        17.02 o                         
  -2   9   4       1592.16       1605.04        45.41 o                         
  -1   9   4         49.71         45.89         5.73 o                         
   0   9   4         37.18         30.46         5.09 o                         
   1   9   4         99.78        105.08         8.58 o                         
   2   9   4       2163.70       2123.93        39.20 o                         
   3   9   4         68.97         67.43         6.76 o                         
   4   9   4          4.05          0.69         2.25 o                         
   5   9   4         15.87          6.06         6.93 o                         
   6   9   4         33.66         32.50         5.92 o                         
   7   9   4        164.86        145.34        13.15 o                         
   8   9   4        502.17        679.10        52.11 o                         
   9   9   4          9.82         19.00        15.72 o                         
  10   9   4        110.17        110.73        22.77 o                         
  11   9   4          5.43         15.46         8.14 o                         
 -11  10   4        114.86        108.95        14.20 o                         
 -10  10   4         45.33         32.14        10.02 o                         
  -9  10   4         90.75         99.99        18.38 o                         
  -8  10   4         26.16         36.31         8.33 o                         
  -7  10   4       3682.25       3913.64       132.65 o                         
  -6  10   4         24.89         16.84         4.01 o                         
  -5  10   4        118.86        132.56         9.67 o                         
  -4  10   4       2440.36       2223.21        51.00 o                         
  -3  10   4       4476.79       4427.99       123.21 o                         
  -2  10   4       1392.82       1394.39        34.40 o                         
  -1  10   4        954.44        917.81        18.72 o                         
   0  10   4        280.79        294.28        22.93 o                         
   1  10   4      42795.51      39105.08       605.36 o                         
   2  10   4       1137.57       1001.24        38.54 o                         
   3  10   4         13.72         13.82         3.27 o                         
   4  10   4       4457.75       4533.28       101.46 o                         
   5  10   4       4925.26       5110.16        60.14 o                         
   6  10   4        191.89        198.13        36.18 o                         
   7  10   4        345.89        367.96        27.16 o                         
   8  10   4        110.06        116.65        27.04 o                         
   9  10   4        546.97        642.24       206.39 o                         
  10  10   4         21.64         15.12         8.44 o                         
  11  10   4         60.54         52.36        16.96 o                         
 -11  11   4          8.01          5.70         7.38 o                         
 -10  11   4        292.26        246.93        60.62 o                         
  -9  11   4          1.64          0.52         8.35 o                         
  -8  11   4        470.20        547.80        16.70 o                         
  -7  11   4         27.54          8.88         5.06 o                         
  -6  11   4        101.07         85.35         8.90 o                         
  -5  11   4         85.94         77.68        20.48 o                         
  -4  11   4         92.14         95.82        11.57 o                         
  -3  11   4        690.83        652.24        31.31 o                         
  -2  11   4       2267.75       2331.00        49.56 o                         
  -1  11   4        357.54        373.30        18.90 o                         
   0  11   4         48.99         56.81         5.44 o                         
   1  11   4        606.27        536.27        37.19 o                         
   2  11   4        609.14        547.41        17.55 o                         
   3  11   4         98.36        104.23         7.46 o                         
   4  11   4        938.37        918.09        19.62 o                         
   5  11   4         49.06         46.61         5.70 o                         
   6  11   4        329.08        382.73        31.15 o                         
   7  11   4        125.73        134.47        20.80 o                         
   8  11   4        984.68       1104.86        90.59 o                         
   9  11   4         67.75         90.21        13.86 o                         
  10  11   4         70.89         83.64        13.08 o                         
  11  11   4         73.54         72.61        21.58 o                         
 -11  12   4         27.18         31.90        10.95 o                         
 -10  12   4         46.06         24.05         5.73 o                         
  -9  12   4         50.90         29.38         5.34 o                         
  -8  12   4        439.87        415.45        13.31 o                         
  -7  12   4       3819.41       4197.66       122.33 o                         
  -6  12   4          6.80          5.24         2.65 o                         
  -5  12   4         62.48         69.40        11.02 o                         
  -4  12   4       1193.18       1003.79        26.11 o                         
  -3  12   4       3591.40       3562.56        66.11 o                         
  -2  12   4        116.84        128.60        24.21 o                         
  -1  12   4       4569.58       4602.03        72.43 o                         
   0  12   4          3.99          3.46         2.95 o                         
   1  12   4      12986.06      12929.95       256.08 o                         
   2  12   4        203.25        196.92        12.74 o                         
   3  12   4        584.69        496.65        23.04 o                         
   4  12   4          1.65          4.59         1.98 o                         
   5  12   4       1786.25       1772.96        38.05 o                         
   6  12   4        647.66        646.09        21.90 o                         
   7  12   4        778.96        826.54        62.69 o                         
   8  12   4         15.50         21.37         8.68 o                         
   9  12   4        395.63        421.18        61.14 o                         
  10  12   4          1.66         -0.39         7.96 o                         
  11  12   4         23.18         18.18         8.27 o                         
 -11  13   4         98.26         92.17        21.27 o                         
 -10  13   4         40.68         29.60        12.92 o                         
  -9  13   4         11.97         16.86         9.45 o                         
  -8  13   4        195.05        192.58        19.05 o                         
  -7  13   4         45.07         48.75         8.26 o                         
  -6  13   4        223.54        189.31        24.91 o                         
  -5  13   4        646.20        668.27        34.01 o                         
  -4  13   4          2.45          9.46         3.23 o                         
  -3  13   4        220.81        235.43        23.80 o                         
  -2  13   4        652.73        616.73        38.63 o                         
  -1  13   4         64.02         60.40         6.86 o                         
   0  13   4        196.58        191.45        12.77 o                         
   1  13   4         15.22         24.92         4.64 o                         
   2  13   4        294.49        298.89        16.64 o                         
   3  13   4          8.29         10.35         3.53 o                         
   4  13   4         39.69         43.75         6.29 o                         
   5  13   4         57.63         56.02         5.55 o                         
   6  13   4        248.43        247.48        20.65 o                         
   7  13   4         70.92         56.68         7.29 o                         
   8  13   4        246.83        253.90        44.42 o                         
   9  13   4        165.28        179.70        37.71 o                         
  10  13   4         69.16         52.51        14.57 o                         
  11  13   4          0.21          4.30         5.44 o                         
 -11  14   4          1.38         12.08         7.87 o                         
 -10  14   4        116.89         78.64        32.31 o                         
  -9  14   4          5.73          8.66         5.90 o                         
  -8  14   4        170.66        144.87        20.65 o                         
  -7  14   4       1654.60       1908.05        57.88 o                         
  -6  14   4        209.95        185.94        26.04 o                         
  -5  14   4          9.58          9.77         8.26 o                         
  -4  14   4        719.62        649.53        28.22 o                         
  -3  14   4        456.29        470.02        46.25 o                         
  -2  14   4         22.33         23.89        18.46 o                         
  -1  14   4        183.40        201.44        16.48 o                         
   0  14   4         69.77        102.25         6.66 o                         
   1  14   4       4929.14       4913.62        69.76 o                         
   2  14   4        853.71        837.05        37.38 o                         
   3  14   4         12.61         12.24         4.42 o                         
   4  14   4       1322.32       1344.06        46.88 o                         
   5  14   4       2385.35       2447.82        52.48 o                         
   6  14   4        142.73        133.25        16.60 o                         
   7  14   4        498.47        519.19        37.84 o                         
   8  14   4        244.87        258.00        37.93 o                         
   9  14   4         55.11         78.33        17.15 o                         
  10  14   4         29.49         13.51         9.24 o                         
  11  14   4         17.67         13.73         6.68 o                         
 -10  15   4        307.55        213.86        53.08 o                         
  -9  15   4          3.25         13.10         6.81 o                         
  -8  15   4        235.90        270.77        24.39 o                         
  -7  15   4          3.54         -2.29         6.58 o                         
  -6  15   4        180.78        175.36        20.68 o                         
  -5  15   4        154.54        137.70         9.09 o                         
  -4  15   4        236.03        228.62        17.68 o                         
  -3  15   4        150.27        173.34        12.33 o                         
  -2  15   4       1845.75       1757.79        46.02 o                         
  -1  15   4          7.52         10.56         3.73 o                         
   0  15   4        346.83        289.73        33.89 o                         
   1  15   4        854.57        752.83        28.62 o                         
   2  15   4        708.25        716.05        40.50 o                         
   3  15   4        157.19        154.80        24.71 o                         
   4  15   4        213.84        227.58        16.85 o                         
   5  15   4         83.01         81.52        14.12 o                         
   6  15   4          6.62          8.79         6.26 o                         
   7  15   4        214.47        235.64        33.47 o                         
   8  15   4        326.23        290.76        39.63 o                         
   9  15   4         65.57         88.84        11.94 o                         
  10  15   4         41.22         33.26        10.74 o                         
 -10  16   4         11.62         21.22         9.47 o                         
  -9  16   4          2.06         10.04         5.93 o                         
  -8  16   4        685.68        816.88        67.18 o                         
  -7  16   4        426.12        397.37        71.44 o                         
  -6  16   4        313.32        308.30        27.09 o                         
  -5  16   4        221.94        222.49        23.08 o                         
  -4  16   4         18.34         29.46         7.43 o                         
  -3  16   4       1134.76       1133.05        49.10 o                         
  -2  16   4       1994.35       1961.62        53.73 o                         
  -1  16   4       1779.82       1760.58        32.21 o                         
   0  16   4       1667.50       1637.26        32.13 o                         
   1  16   4       2439.75       2427.99        49.58 o                         
   2  16   4       1559.19       1497.41        73.26 o                         
   3  16   4        635.28        711.67        26.68 o                         
   4  16   4          7.18         12.23         3.55 o                         
   5  16   4       1047.41       1080.25        19.86 o                         
   6  16   4        664.81        734.88        48.14 o                         
   7  16   4        417.76        456.73        19.28 o                         
   8  16   4         16.47         12.75         7.00 o                         
   9  16   4         24.11         23.48         5.50 o                         
  10  16   4         70.19         54.83        18.42 o                         
 -10  17   4         69.92         70.58        19.13 o                         
  -9  17   4         11.16          7.60         8.27 o                         
  -8  17   4         92.04         74.59        13.80 o                         
  -7  17   4         80.32         80.65        12.65 o                         
  -6  17   4         67.79         70.88        17.69 o                         
  -5  17   4        411.35        414.30        29.84 o                         
  -4  17   4         11.43         15.07         5.66 o                         
  -3  17   4        618.36        622.21        39.06 o                         
  -2  17   4        746.72        686.70        39.08 o                         
  -1  17   4        841.04        778.09        52.05 o                         
   0  17   4        125.06        129.00         9.68 o                         
   1  17   4        360.10        435.10        22.23 o                         
   2  17   4        176.03        217.01        23.11 o                         
   3  17   4         96.64         95.90         8.61 o                         
   4  17   4        230.04        231.74        14.98 o                         
   5  17   4        171.99        181.21        15.95 o                         
   6  17   4          1.32          9.82         3.98 o                         
   7  17   4        210.51        229.08        24.82 o                         
   8  17   4        249.01        216.69        25.51 o                         
   9  17   4         46.15         41.96        13.65 o                         
  10  17   4         68.14         71.04        15.24 o                         
 -10  18   4          7.13          5.59         4.98 o                         
  -9  18   4        196.55        195.59        23.33 o                         
  -8  18   4        161.23        175.11        29.05 o                         
  -7  18   4        825.64        876.47        49.09 o                         
  -6  18   4         37.03         35.57         7.25 o                         
  -5  18   4       1229.64       1255.59        31.76 o                         
  -4  18   4        222.45        202.74        33.56 o                         
  -3  18   4        269.00        248.71        19.85 o                         
  -2  18   4        260.71        263.19        18.28 o                         
  -1  18   4       3872.64       3910.90       110.57 o                         
   0  18   4        812.15        791.33        44.14 o                         
   1  18   4       1127.13       1081.29        30.57 o                         
   2  18   4       2487.07       2566.29        52.06 o                         
   3  18   4       1601.21       1692.36        40.23 o                         
   4  18   4         10.50         27.02         6.68 o                         
   5  18   4        502.50        546.90        32.33 o                         
   6  18   4        479.45        490.00        34.90 o                         
   7  18   4        891.52        974.03        27.40 o                         
   8  18   4        134.85        106.24        15.43 o                         
   9  18   4         21.67         22.45         7.76 o                         
  10  18   4        140.91        118.59        34.00 o                         
  -9  19   4        129.99        115.79        28.00 o                         
  -8  19   4         45.15         49.39        11.62 o                         
  -7  19   4        118.10        125.68        11.36 o                         
  -6  19   4         38.47         30.65        10.32 o                         
  -5  19   4       1022.89       1058.30        71.32 o                         
  -4  19   4          2.25         10.50        18.09 o                         
  -3  19   4         23.03         28.38         8.25 o                         
  -2  19   4        239.49        271.50        43.69 o                         
  -1  19   4          1.10         41.56        15.42 o                         
   0  19   4          2.20          9.77        10.19 o                         
   1  19   4        323.76        329.74        24.45 o                         
   2  19   4          7.05         23.66         6.07 o                         
   3  19   4          0.37         -2.77         3.26 o                         
   4  19   4         13.32         19.89         4.51 o                         
   5  19   4        410.65        405.60        34.69 o                         
   6  19   4          0.86          2.32         5.06 o                         
   7  19   4        538.83        657.52        43.17 o                         
   8  19   4         69.88         73.70        14.87 o                         
   9  19   4          4.94         12.12         6.13 o                         
  -9  20   4         69.23         55.56        15.24 o                         
  -8  20   4         38.96         37.79         6.65 o                         
  -7  20   4        104.08         69.54        12.43 o                         
  -6  20   4         50.89         58.47         8.89 o                         
  -5  20   4        528.08        524.79        41.78 o                         
  -4  20   4        419.28        421.82        40.12 o                         
  -3  20   4        162.20        160.69        19.28 o                         
  -2  20   4        429.49        482.71        44.48 o                         
  -1  20   4       1453.12       1557.08        48.72 o                         
   0  20   4        731.09        825.80        54.67 o                         
   1  20   4         20.84         29.59         4.26 o                         
   2  20   4       1863.87       1902.81        33.40 o                         
   3  20   4        190.02        206.87        12.39 o                         
   4  20   4          9.56          9.57         2.60 o                         
   5  20   4         51.62         46.46         9.16 o                         
   6  20   4        133.82        135.13        26.16 o                         
   7  20   4        504.23        572.89        41.33 o                         
   8  20   4        130.96        119.24        24.91 o                         
   9  20   4         31.87         14.60         6.26 o                         
  -9  21   4          6.55          8.11         6.59 o                         
  -8  21   4         81.78         89.46         9.43 o                         
  -7  21   4        115.06         98.70        13.64 o                         
  -6  21   4         30.60         39.77         9.02 o                         
  -5  21   4        414.09        452.08        50.02 o                         
  -4  21   4         44.29         38.92         6.65 o                         
  -3  21   4          1.40         13.23         5.52 o                         
  -2  21   4        280.27        325.50        29.88 o                         
  -1  21   4         81.43         81.34        10.76 o                         
   0  21   4          0.99         11.37        10.30 o                         
   1  21   4         95.74         81.47         8.13 o                         
   2  21   4        124.44        129.29         9.81 o                         
   3  21   4         41.23         40.63         6.18 o                         
   4  21   4         36.59         46.02         9.85 o                         
   5  21   4        120.77        118.41        16.20 o                         
   6  21   4         33.84         50.15        16.43 o                         
   7  21   4         39.27         34.21         5.67 o                         
   8  21   4          8.33          6.51         4.68 o                         
   9  21   4          1.89         17.45         7.52 o                         
  -9  22   4         36.43         22.16        10.74 o                         
  -8  22   4         66.55         50.56        12.78 o                         
  -7  22   4         18.57         23.01         7.12 o                         
  -6  22   4         82.07         97.88        10.12 o                         
  -5  22   4        632.01        600.36        40.02 o                         
  -4  22   4        129.61        133.16        26.55 o                         
  -3  22   4        422.85        505.93        31.30 o                         
  -2  22   4        915.31       1015.28        84.27 o                         
  -1  22   4       1727.46       1981.97        76.93 o                         
   0  22   4       1157.31       1227.25        47.96 o                         
   1  22   4         47.03         59.81         7.40 o                         
   2  22   4        813.17        820.56        50.15 o                         
   3  22   4        995.15       1135.69        48.59 o                         
   4  22   4          8.34          5.85         3.48 o                         
   5  22   4          5.24         11.05         8.24 o                         
   6  22   4         41.37         36.51        10.24 o                         
   7  22   4        618.22        551.64        42.94 o                         
   8  22   4         61.56         36.23         9.50 o                         
  -8  23   4         12.47         18.30        12.86 o                         
  -7  23   4         75.59         57.91        12.48 o                         
  -6  23   4          3.89          1.85         4.19 o                         
  -5  23   4        124.02        116.57        10.76 o                         
  -4  23   4         42.82         30.27         6.92 o                         
  -3  23   4        210.12        210.09        13.00 o                         
  -2  23   4          9.46         18.41         5.73 o                         
  -1  23   4         64.83         75.50        12.11 o                         
   0  23   4         14.63         14.31         7.16 o                         
   1  23   4        212.70        225.54        19.55 o                         
   2  23   4          4.84         14.04         5.36 o                         
   3  23   4         14.96         10.95         4.24 o                         
   4  23   4         53.32         54.76         7.02 o                         
   5  23   4        519.86        570.42        39.52 o                         
   6  23   4         14.55         15.55         7.82 o                         
   7  23   4        320.01        284.15        36.96 o                         
   8  23   4         16.18         15.50         9.08 o                         
  -8  24   4        112.49         99.11        17.73 o                         
  -7  24   4         17.25         24.86        19.95 o                         
  -6  24   4         17.66         29.05         6.50 o                         
  -5  24   4        620.80        650.08        31.45 o                         
  -4  24   4          8.33          6.74         4.38 o                         
  -3  24   4        272.62        266.01        26.27 o                         
  -2  24   4        267.23        234.97        22.49 o                         
  -1  24   4        931.18       1122.24        69.24 o                         
   0  24   4        615.15        674.45        44.77 o                         
   1  24   4         20.29         23.69         6.85 o                         
   2  24   4        326.60        398.92        46.61 o                         
   3  24   4        135.15        127.43        12.33 o                         
   4  24   4        121.55        113.19        13.45 o                         
   5  24   4        380.84        354.99        33.07 o                         
   6  24   4        263.58        248.13        31.30 o                         
   7  24   4        366.24        346.19        60.55 o                         
   8  24   4         84.95         52.41        20.97 o                         
  -8  25   4         38.65         27.86         7.63 o                         
  -7  25   4        207.07        122.70        27.34 o                         
  -6  25   4         90.16         78.58        10.74 o                         
  -5  25   4        560.18        550.95        64.68 o                         
  -4  25   4         33.46         30.81         5.59 o                         
  -3  25   4          0.57          9.15         3.48 o                         
  -2  25   4          1.18         30.46         7.94 o                         
  -1  25   4         13.64         20.62         8.54 o                         
   0  25   4         79.68        114.00        17.19 o                         
   1  25   4         97.33        120.16        29.17 o                         
   2  25   4          2.01          3.40         3.79 o                         
   3  25   4         33.38         21.71         4.94 o                         
   4  25   4          0.45          2.47         2.67 o                         
   5  25   4         91.05         83.62        13.21 o                         
   6  25   4         20.23         12.02         4.66 o                         
   7  25   4          6.73         13.65         6.33 o                         
  -7  26   4         55.46         44.26        12.28 o                         
  -6  26   4         47.65         36.14        15.55 o                         
  -5  26   4         94.76         82.86        14.77 o                         
  -4  26   4        437.80        368.42        36.14 o                         
  -3  26   4        479.98        465.95        48.37 o                         
  -2  26   4       1644.07       2008.85        35.10 o                         
  -1  26   4        126.93        132.62        26.83 o                         
   0  26   4        977.84       1115.96        28.48 o                         
   1  26   4         57.41         56.19        10.01 o                         
   2  26   4        368.49        387.07        34.04 o                         
   3  26   4         82.09         74.62        10.32 o                         
   4  26   4        183.34        152.81        33.06 o                         
   5  26   4        267.64        206.03        45.86 o                         
   6  26   4         18.60          9.94         5.30 o                         
   7  26   4         78.53         47.89        15.15 o                         
  -6  27   4         42.85         40.77         6.45 o                         
  -5  27   4        138.78        132.19        36.02 o                         
  -4  27   4         47.75         41.76        14.20 o                         
  -3  27   4         17.29         23.69         5.96 o                         
  -2  27   4         64.37         80.42        19.34 o                         
  -1  27   4          3.71          9.70         5.70 o                         
   0  27   4          0.00          7.12         3.88 o                         
   1  27   4         55.12         82.28        24.60 o                         
   2  27   4         15.44         27.74        13.71 o                         
   3  27   4          3.00         12.02         5.16 o                         
   4  27   4          0.17         10.47         4.10 o                         
   5  27   4        199.47        170.04        44.10 o                         
   6  27   4          0.56          9.64         4.58 o                         
  -5  28   4          3.54         19.96         5.38 o                         
  -4  28   4         63.40         52.12        17.67 o                         
  -3  28   4        308.22        273.12        38.66 o                         
  -2  28   4        232.27        201.98        30.62 o                         
  -1  28   4        108.71        106.56        18.97 o                         
   0  28   4        199.02        178.16        27.73 o                         
   1  28   4        284.18        259.10        42.19 o                         
   2  28   4        289.34        262.52        41.64 o                         
   3  28   4         10.12         13.29         4.42 o                         
   4  28   4        360.72        344.91        43.83 o                         
   5  28   4        172.41        163.85        43.59 o                         
  -4  29   4          2.03          2.77         4.78 o                         
  -3  29   4          2.94          7.73         4.59 o                         
  -2  29   4          5.28          5.68         8.29 o                         
  -1  29   4         39.51         51.21         7.47 o                         
   0  29   4         31.43         38.05        16.71 o                         
   1  29   4         15.54          7.77         8.49 o                         
   2  29   4          5.97         17.83         5.73 o                         
   3  29   4         23.53         16.19         5.30 o                         
   4  29   4         44.58         48.90         9.67 o                         
   5  29   4        117.10         80.60        24.37 o                         
  -3  30   4         57.56         31.46         6.90 o                         
  -2  30   4        175.67        132.69        25.24 o                         
  -1  30   4         75.40         71.25        14.13 o                         
   0  30   4        243.70        194.97        43.42 o                         
   1  30   4        206.32        163.06        29.63 o                         
   2  30   4        110.55        108.83        19.06 o                         
   3  30   4         50.52         60.90        11.84 o                         
  -3  31   4         13.27          1.77         3.73 o                         
  -2  31   4         79.49         61.31        23.86 o                         
  -1  31   4         35.05         37.56         9.10 o                         
   0  31   4          0.25         18.65         4.70 o                         
   1  31   4          0.02         15.10         6.66 o                         
   2  31   4          2.63         10.08         3.17 o                         
 -11   0   5          2.51          7.25         7.79 o                         
  -9   0   5       1895.86       2146.47        77.82 o                         
  -7   0   5        457.39        405.66        16.59 o                         
  -5   0   5       3646.65       3683.95       104.63 o                         
  -3   0   5       1546.92       1245.46        44.55 o                         
  -1   0   5      19352.20      18331.32       154.79 o                         
   1   0   5       3119.39       2855.27        43.21 o                         
   5   0   5       7018.38       6783.84       120.14 o                         
   7   0   5       1325.03       1216.74        50.54 o                         
   9   0   5        259.00        273.37        32.17 o                         
  11   0   5        411.89        428.57        63.71 o                         
 -11   1   5         17.18         14.14         4.78 o                         
 -10   1   5        498.81        479.02        47.48 o                         
  -9   1   5         49.38         50.67        14.60 o                         
  -8   1   5        248.85        244.36        19.96 o                         
  -7   1   5        217.57        202.19        13.39 o                         
  -6   1   5        336.25        355.96        35.59 o                         
  -5   1   5        163.41        167.34        14.31 o                         
  -4   1   5       2520.42       2621.39        39.14 o                         
  -3   1   5         21.96         38.73         5.10 o                         
  -2   1   5       1676.38       1615.16        21.11 o                         
  -1   1   5       2442.32       2361.67        27.59 o                         
   0   1   5          1.60          3.98         2.11 o                         
   1   1   5         87.38         99.40         6.34 o                         
   2   1   5         29.12         26.77         3.18 o                         
   3   1   5         68.51         75.66         5.14 o                         
   4   1   5        537.79        477.80        11.47 o                         
   5   1   5         36.36         33.21         6.33 o                         
   6   1   5       1017.39        998.87        32.23 o                         
   7   1   5          5.60         20.84         7.58 o                         
   8   1   5          2.98         11.75         3.91 o                         
   9   1   5         94.22        109.80        14.61 o                         
  10   1   5        361.85        417.79        32.34 o                         
  11   1   5        145.78        147.32        17.21 o                         
  12   1   5        111.59         74.35        14.75 o                         
 -12   2   5          0.03          5.37         3.68 o                         
 -11   2   5          0.55         11.19         6.52 o                         
 -10   2   5         39.50         34.71         8.43 o                         
  -9   2   5       2143.84       2341.62        85.82 o                         
  -8   2   5         19.86         16.37         4.45 o                         
  -7   2   5        527.09        497.21         9.29 o                         
  -6   2   5         35.53         22.36         5.16 o                         
  -5   2   5       9087.27       9807.09       106.51 o                         
  -4   2   5       6711.78       7389.07       127.11 o                         
  -3   2   5       4086.18       3670.19        40.84 o                         
  -2   2   5       5887.08       6040.29        70.42 o                         
  -1   2   5      27844.30      25247.45       211.90 o                         
   0   2   5        280.37        272.24        12.89 o                         
   1   2   5       4028.35       4097.24        35.34 o                         
   2   2   5       1731.19       1800.86        16.73 o                         
   3   2   5      13125.29      12584.40        78.77 o                         
   4   2   5       1870.17       1721.40        34.79 o                         
   5   2   5       5144.55       4930.49        83.97 o                         
   6   2   5        116.46        128.52        10.64 o                         
   7   2   5        434.51        444.08        25.45 o                         
   8   2   5        702.35        741.41        43.82 o                         
   9   2   5        464.27        546.55        44.46 o                         
  10   2   5        120.92        111.62        12.32 o                         
  11   2   5        142.27        126.67        16.66 o                         
  12   2   5         14.38         15.76         8.17 o                         
 -12   3   5         88.79         28.68        18.14 o                         
 -11   3   5         14.83          1.19         5.32 o                         
 -10   3   5        579.93        688.33        78.23 o                         
  -9   3   5         12.83         13.49         4.18 o                         
  -8   3   5        111.69         88.17        14.03 o                         
  -7   3   5        173.51        149.59        12.73 o                         
  -6   3   5        161.00        133.79        11.24 o                         
  -5   3   5        120.50        119.73         9.50 o                         
  -4   3   5         10.92          8.41         3.95 o                         
  -3   3   5         15.36         29.11         5.90 o                         
  -2   3   5        992.90        878.16        22.25 o                         
  -1   3   5         11.89         16.91         4.20 o                         
   0   3   5        396.65        322.53        17.12 o                         
   1   3   5          1.62          6.75         1.61 o                         
   2   3   5        640.18        572.31        13.58 o                         
   3   3   5        644.67        586.90        13.56 o                         
   4   3   5        435.76        424.12        14.15 o                         
   5   3   5        272.09        262.84        12.50 o                         
   6   3   5       1289.27       1316.60        34.17 o                         
   7   3   5         23.01         28.65         6.67 o                         
   8   3   5        145.18        146.63        12.63 o                         
   9   3   5        134.94        147.21        12.79 o                         
  10   3   5         91.78         93.56        13.54 o                         
  11   3   5          0.68         12.07         5.62 o                         
  12   3   5         31.27         19.47         7.55 o                         
 -12   4   5          2.05          5.63         4.93 o                         
 -11   4   5          9.67         13.64         7.73 o                         
 -10   4   5          0.16          4.60         5.72 o                         
  -9   4   5        893.28        950.61        25.60 o                         
  -8   4   5          3.48          5.45         6.75 o                         
  -7   4   5       1091.11       1087.76        38.00 o                         
  -6   4   5        136.25        131.60         8.00 o                         
  -5   4   5       3707.91       3754.70       107.96 o                         
  -4   4   5        933.55        840.42        42.06 o                         
  -3   4   5       4455.06       4255.11        73.08 o                         
  -2   4   5       1447.88       1505.58        33.85 o                         
   1   4   5        885.10        910.44        18.90 o                         
   2   4   5       6648.26       6908.12        38.12 o                         
   3   4   5      10859.60       9786.53        62.58 o                         
   4   4   5       5981.05       6252.52        58.56 o                         
   5   4   5       4423.94       4417.26        44.43 o                         
   6   4   5         11.92          6.34         2.33 o                         
   7   4   5       1005.84       1056.94        37.63 o                         
   8   4   5       1199.00       1225.21        44.59 o                         
   9   4   5         74.10         75.40         8.91 o                         
  10   4   5          0.51         12.95         9.44 o                         
  11   4   5        258.71        282.77        36.28 o                         
  12   4   5          8.10         26.18         6.78 o                         
 -12   5   5         10.65         10.52         5.83 o                         
 -11   5   5        102.14         97.75        17.49 o                         
 -10   5   5         56.08         72.45        16.85 o                         
  -9   5   5         11.33         16.27         7.33 o                         
  -8   5   5         34.20         27.27         4.48 o                         
  -7   5   5        527.00        495.69        43.23 o                         
  -6   5   5         33.12         27.53         3.96 o                         
  -5   5   5          7.35         11.79         2.53 o                         
  -4   5   5        307.27        297.68        14.13 o                         
  -3   5   5       1277.30       1219.00        30.14 o                         
  -2   5   5         12.87         14.16         3.91 o                         
  -1   5   5        925.74        896.89        18.87 o                         
   0   5   5          2.20          1.69         1.53 o                         
   1   5   5         36.40         42.90         4.27 o                         
   2   5   5        204.82        209.54        10.55 o                         
   3   5   5         36.20         40.06         3.81 o                         
   4   5   5        752.61        690.31        16.03 o                         
   5   5   5          6.88          8.84         2.86 o                         
   6   5   5        683.85        636.44        16.88 o                         
   7   5   5         21.14         14.85         3.59 o                         
   8   5   5         54.69         58.67         9.25 o                         
   9   5   5         69.18         78.80        14.24 o                         
  10   5   5        171.67        206.37        45.97 o                         
  11   5   5          7.23          8.10         4.04 o                         
  12   5   5        116.94         81.41        27.44 o                         
 -11   6   5         63.36         45.71         9.18 o                         
 -10   6   5          1.68         -3.22         9.66 o                         
  -9   6   5        400.50        427.47        53.07 o                         
  -8   6   5         53.06         43.03         6.68 o                         
  -7   6   5        565.33        535.57        16.30 o                         
  -6   6   5        353.82        340.32        18.17 o                         
  -5   6   5       1398.13       1330.98        25.35 o                         
  -4   6   5       2592.65       2506.35        38.88 o                         
  -3   6   5       7415.54       6992.67        81.35 o                         
  -2   6   5       1290.22       1285.77        32.52 o                         
  -1   6   5       4072.53       3737.89        33.21 o                         
   0   6   5      10299.48       9789.86       106.94 o                         
   1   6   5        215.44        230.56        12.03 o                         
   2   6   5       1486.32       1761.97        19.33 o                         
   3   6   5      13929.42      13318.01       161.99 o                         
   4   6   5        467.74        372.11         8.05 o                         
   5   6   5       4416.32       4626.45        80.46 o                         
   6   6   5        140.85        122.19        10.69 o                         
   7   6   5        616.36        599.54        12.56 o                         
   8   6   5       2584.87       2806.01        86.07 o                         
   9   6   5          7.99         21.02        10.45 o                         
  10   6   5         22.51         23.27         6.55 o                         
  11   6   5        153.54        127.66        33.59 o                         
  12   6   5         29.01         41.72         9.34 o                         
 -12   7   5        153.09        107.82        28.43 o                         
 -11   7   5         74.22         67.05        14.59 o                         
 -10   7   5        658.80        560.55        63.99 o                         
  -9   7   5          8.80          3.43         4.88 o                         
  -8   7   5        615.87        601.97        12.57 o                         
  -7   7   5        938.56        979.05        38.36 o                         
  -6   7   5        750.89        761.32        13.95 o                         
  -5   7   5         23.81         23.58         3.71 o                         
  -4   7   5       2702.54       2757.89        46.44 o                         
  -3   7   5          1.98          7.11         2.92 o                         
  -2   7   5       3081.87       3151.66        56.51 o                         
  -1   7   5       1261.47       1185.37        24.01 o                         
   0   7   5        784.17        777.70        17.10 o                         
   1   7   5        227.96        218.23        13.35 o                         
   2   7   5         14.19         25.59         4.30 o                         
   3   7   5          0.66          2.28         1.93 o                         
   4   7   5          0.84          2.44         1.15 o                         
   5   7   5        112.93        109.66         9.84 o                         
   6   7   5         63.05         61.43         8.31 o                         
   7   7   5          3.31         10.12         5.32 o                         
   8   7   5        118.14        115.46        11.49 o                         
   9   7   5        428.46        461.56        60.03 o                         
  10   7   5          6.21         15.03         7.79 o                         
  11   7   5         82.44        103.23        14.47 o                         
  12   7   5         27.81         46.81         8.70 o                         
 -12   8   5         74.41         38.86        10.87 o                         
 -11   8   5         89.15         62.08        17.75 o                         
 -10   8   5         25.75         23.07         7.02 o                         
  -9   8   5        312.45        343.04        39.23 o                         
  -8   8   5        249.54        208.77        33.29 o                         
  -7   8   5        530.82        519.21        19.26 o                         
  -6   8   5       1672.91       1670.86        41.73 o                         
  -5   8   5        873.64        802.21        29.64 o                         
  -4   8   5       6034.66       6166.55        75.28 o                         
  -3   8   5      12115.47      11773.75       211.81 o                         
  -2   8   5       2227.39       2375.68        37.32 o                         
  -1   8   5       3606.67       3474.57        40.31 o                         
   0   8   5      35328.33      33489.14       162.05 o                         
   1   8   5        441.45        418.61        14.67 o                         
   2   8   5        181.25        249.05        21.74 o                         
   3   8   5       2762.40       2777.67        35.37 o                         
   4   8   5       1174.87       1158.66        26.72 o                         
   5   8   5       3097.22       3166.69        54.73 o                         
   6   8   5          7.88         15.61         2.60 o                         
   7   8   5         24.14         18.28         3.87 o                         
   8   8   5       2725.18       3041.05        94.68 o                         
   9   8   5         24.52         20.92         9.53 o                         
  10   8   5        187.07        212.76        38.33 o                         
  11   8   5        110.90        125.29        14.49 o                         
  12   8   5         34.78         26.60         7.07 o                         
 -12   9   5          3.71          4.17         3.98 o                         
 -11   9   5         65.40         63.58        12.92 o                         
 -10   9   5         61.60         49.54        11.86 o                         
  -9   9   5         70.63         60.28        18.36 o                         
  -8   9   5          1.23          3.68         2.89 o                         
  -7   9   5       1096.95       1133.15        50.24 o                         
  -6   9   5        319.54        307.31        15.03 o                         
  -5   9   5          2.37          4.63         3.09 o                         
  -4   9   5         85.03         84.67        11.91 o                         
  -3   9   5       1203.45       1133.06        29.32 o                         
  -2   9   5          0.71          3.33         2.86 o                         
  -1   9   5        870.88        813.89        33.43 o                         
   0   9   5         40.27         32.59         5.68 o                         
   1   9   5         88.49         95.32         7.44 o                         
   2   9   5        388.95        351.26        24.75 o                         
   3   9   5       1930.60       1959.88        35.39 o                         
   4   9   5        747.02        684.15        16.54 o                         
   5   9   5        517.65        498.02        15.91 o                         
   6   9   5        454.56        498.82        41.53 o                         
   7   9   5         90.07         87.57        10.62 o                         
   8   9   5         44.05         51.45        12.53 o                         
   9   9   5        517.39        518.66        78.71 o                         
  10   9   5        158.77        166.62        36.31 o                         
  11   9   5        107.43        121.06        22.01 o                         
 -11  10   5        187.82        105.71        35.69 o                         
 -10  10   5          8.49         18.87         8.53 o                         
  -9  10   5          0.75          7.83        11.00 o                         
  -8  10   5        403.76        406.56        14.99 o                         
  -7  10   5        261.57        250.92        29.14 o                         
  -6  10   5       1121.75       1151.22        27.51 o                         
  -5  10   5        339.88        315.25        60.86 o                         
  -4  10   5       1016.49        943.52        61.79 o                         
  -3  10   5       9547.55       9922.85       174.47 o                         
  -2  10   5        116.47         94.36         9.75 o                         
  -1  10   5        569.66        528.16        24.49 o                         
   0  10   5      16674.63      15609.84       142.93 o                         
   1  10   5        445.42        422.41        36.06 o                         
   2  10   5       1616.17       1372.27        29.66 o                         
   3  10   5        345.89        363.35        21.59 o                         
   4  10   5       2870.56       2855.96        52.11 o                         
   5  10   5       3285.44       3490.37        44.16 o                         
   6  10   5        339.42        361.83        40.35 o                         
   7  10   5         37.21         33.66         7.41 o                         
   8  10   5       2521.39       2928.87       108.44 o                         
   9  10   5          1.74         12.95         6.62 o                         
  10  10   5        123.15        108.11        26.88 o                         
  11  10   5          9.11         20.20        10.45 o                         
 -11  11   5        205.56        131.42        35.96 o                         
 -10  11   5         33.84         41.34        12.52 o                         
  -9  11   5        115.13        129.04        21.21 o                         
  -8  11   5        154.72        140.85        24.75 o                         
  -7  11   5        645.56        686.73        59.90 o                         
  -6  11   5        175.33        187.72        12.55 o                         
  -5  11   5         51.08         48.30         7.01 o                         
  -4  11   5        159.88        154.67        14.64 o                         
  -3  11   5        178.51        167.21        11.13 o                         
  -2  11   5        540.94        501.40        29.52 o                         
  -1  11   5        596.72        537.34        21.77 o                         
   0  11   5       1267.42       1224.50        25.09 o                         
   1  11   5         62.62         68.48         6.51 o                         
   2  11   5          4.13          6.65         2.18 o                         
   3  11   5        413.28        336.25        15.56 o                         
   4  11   5        125.67         74.47        20.16 o                         
   5  11   5         68.21         64.73         8.01 o                         
   6  11   5        272.49        279.47        23.30 o                         
   7  11   5          9.64          2.25         3.39 o                         
   8  11   5         53.84         41.43         7.97 o                         
   9  11   5        246.48        280.24        30.36 o                         
  10  11   5          1.66         -0.77         7.86 o                         
  11  11   5         28.22         23.73        10.89 o                         
 -11  12   5        330.73        262.65        58.58 o                         
 -10  12   5         16.55         10.01         8.02 o                         
  -9  12   5         49.50         59.45        11.49 o                         
  -8  12   5        242.22        254.78        31.18 o                         
  -7  12   5         77.33         75.70         9.70 o                         
  -6  12   5        815.18        847.19        60.53 o                         
  -5  12   5        194.51        158.73        23.42 o                         
  -4  12   5       1549.34       1459.95        23.33 o                         
  -3  12   5       3368.46       3265.73       104.42 o                         
  -2  12   5         14.46         24.89         5.21 o                         
  -1  12   5        310.36        295.88        21.32 o                         
   0  12   5      13025.90      13258.32       138.69 o                         
   1  12   5        683.54        583.55        19.31 o                         
   2  12   5        895.35        882.20        23.96 o                         
   3  12   5       4825.41       4865.67        83.64 o                         
   4  12   5       2322.99       2274.18        44.83 o                         
   5  12   5        142.50        112.11        17.30 o                         
   6  12   5          7.57         16.37         4.11 o                         
   7  12   5        152.60        161.60        16.60 o                         
   8  12   5       1586.35       1820.46       104.85 o                         
   9  12   5        109.26        113.27        17.26 o                         
  10  12   5          2.34          4.74         6.32 o                         
  11  12   5         18.30         26.12         7.46 o                         
 -11  13   5          3.27         -0.49         8.53 o                         
 -10  13   5         16.63         10.13         7.13 o                         
  -9  13   5         30.67         25.64         9.78 o                         
  -8  13   5         20.20         22.46         7.04 o                         
  -7  13   5        886.12        977.09        28.11 o                         
  -6  13   5         35.33         30.00         5.92 o                         
  -5  13   5         92.17        101.56        12.24 o                         
  -4  13   5         34.23         35.81         6.33 o                         
  -3  13   5        305.70        300.06        25.97 o                         
  -2  13   5         43.81         49.63         5.40 o                         
  -1  13   5        390.12        407.18        29.97 o                         
   0  13   5          0.14         -0.40         6.56 o                         
   1  13   5        487.71        442.14        12.44 o                         
   2  13   5        576.89        480.44        45.58 o                         
   3  13   5        623.89        543.20        21.90 o                         
   4  13   5         91.07         84.51         9.03 o                         
   5  13   5          1.62          3.12         4.40 o                         
   6  13   5         21.07         20.96         4.23 o                         
   7  13   5          4.00         11.91         3.28 o                         
   8  13   5          5.02         18.76         9.71 o                         
   9  13   5        348.31        351.69        51.74 o                         
  10  13   5          0.49         -7.43         9.03 o                         
  11  13   5        127.19        163.49        40.84 o                         
 -11  14   5         44.56         49.32         9.87 o                         
 -10  14   5         12.86         16.80         7.35 o                         
  -9  14   5        647.25        580.17        87.87 o                         
  -8  14   5        164.43        160.36        31.24 o                         
  -7  14   5          0.04         10.09         6.61 o                         
  -6  14   5       1396.78       1432.23        31.69 o                         
  -5  14   5       1123.04       1047.52        33.20 o                         
  -4  14   5       2503.75       2522.28        59.69 o                         
  -3  14   5        448.92        492.21        35.27 o                         
  -2  14   5       1178.60       1165.27        46.30 o                         
  -1  14   5        443.27        435.47        31.38 o                         
   0  14   5       6251.08       6378.72        87.24 o                         
   1  14   5       1483.12       1252.48        58.90 o                         
   2  14   5       2320.25       2401.54        43.30 o                         
   3  14   5        806.35        813.65        22.92 o                         
   4  14   5       1216.90       1235.58        26.48 o                         
   5  14   5       2325.57       2304.43        50.12 o                         
   6  14   5        191.03        207.15        23.74 o                         
   7  14   5         70.05         74.34        13.10 o                         
   8  14   5       1111.05       1269.16        54.37 o                         
   9  14   5          0.37         18.56         9.03 o                         
  10  14   5          4.33         15.44         7.38 o                         
  11  14   5         28.54         38.24         7.68 o                         
 -10  15   5          1.14         15.55         8.70 o                         
  -9  15   5        163.97        191.52        29.65 o                         
  -8  15   5          8.96          8.51         5.50 o                         
  -7  15   5        413.71        458.35        62.53 o                         
  -6  15   5        703.95        702.89        17.37 o                         
  -5  15   5        198.18        188.84        13.53 o                         
  -4  15   5        341.61        338.95        24.63 o                         
  -3  15   5         94.11         94.22        12.62 o                         
  -2  15   5          7.91         17.24         8.54 o                         
  -1  15   5        648.43        654.33        51.28 o                         
   0  15   5         50.68         31.29         6.00 o                         
   1  15   5        224.84        223.99        14.82 o                         
   2  15   5        308.93        249.03        30.57 o                         
   3  15   5       1085.49       1035.28        38.27 o                         
   4  15   5        230.30        224.12        18.25 o                         
   5  15   5         36.15         32.97         5.21 o                         
   6  15   5        171.14        198.57        19.06 o                         
   7  15   5         91.90         88.59         9.51 o                         
   8  15   5          5.63          3.84         3.69 o                         
   9  15   5        104.49         99.81        80.42 o                         
  10  15   5          1.75         -4.22         8.45 o                         
 -10  16   5         19.34          9.59         5.46 o                         
  -9  16   5        309.18        334.75        50.00 o                         
  -8  16   5        165.48        177.46        14.99 o                         
  -7  16   5        174.32        183.14        25.76 o                         
  -6  16   5        932.55        923.22        25.57 o                         
  -5  16   5        563.32        568.72        18.60 o                         
  -4  16   5        176.59        219.42        22.43 o                         
  -3  16   5       2838.60       2788.48        62.95 o                         
  -2  16   5         12.21         10.50         4.29 o                         
  -1  16   5        938.24        999.81        42.68 o                         
   0  16   5       3536.40       3488.89        42.48 o                         
   1  16   5         54.51         48.42         9.12 o                         
   2  16   5       5092.59       5328.91        91.48 o                         
   3  16   5       3945.65       3715.46        83.83 o                         
   4  16   5       1394.32       1363.62        28.09 o                         
   5  16   5         43.35         54.11         7.66 o                         
   6  16   5        559.38        641.67        50.21 o                         
   7  16   5         36.07         37.79         9.19 o                         
   8  16   5        536.38        541.37        76.23 o                         
   9  16   5         16.24          7.43         7.90 o                         
  10  16   5          9.75         -0.89         7.76 o                         
 -10  17   5          0.82         18.12         7.81 o                         
  -9  17   5        138.48        121.74        33.11 o                         
  -8  17   5         81.01         99.41        21.68 o                         
  -7  17   5        753.86        789.33        53.26 o                         
  -6  17   5        103.27        102.57        18.09 o                         
  -5  17   5        372.55        367.31        26.18 o                         
  -4  17   5        100.03        122.20         9.74 o                         
  -3  17   5        367.34        383.95        34.32 o                         
  -2  17   5        132.24        136.42        15.32 o                         
  -1  17   5        792.83        715.72        70.39 o                         
   0  17   5        164.94        174.42        14.32 o                         
   1  17   5          5.53          9.10         2.89 o                         
   2  17   5         99.31         90.99         8.27 o                         
   3  17   5        207.94        219.91        14.89 o                         
   4  17   5         90.09         87.34         8.11 o                         
   5  17   5          1.50          0.55         4.19 o                         
   6  17   5        558.53        647.07        49.31 o                         
   7  17   5         52.57         61.89        23.92 o                         
   8  17   5          8.29         18.27         6.00 o                         
   9  17   5         79.94         75.95        20.72 o                         
  10  17   5          4.97         19.54        10.70 o                         
 -10  18   5         10.66          6.95         6.92 o                         
  -9  18   5        216.04        180.85        35.87 o                         
  -8  18   5         60.70         50.33        27.65 o                         
  -7  18   5         80.26         81.43        14.95 o                         
  -6  18   5       1200.84       1452.03        83.74 o                         
  -5  18   5       1963.67       2029.95        49.19 o                         
  -4  18   5        622.30        631.53        30.39 o                         
  -3  18   5        213.71        221.04        18.03 o                         
  -2  18   5        141.83        151.55        13.09 o                         
  -1  18   5       3242.58       3294.13        85.77 o                         
   0  18   5       1762.59       1744.46        40.69 o                         
   1  18   5        154.19        176.01        13.82 o                         
   2  18   5       3054.07       3236.77        81.22 o                         
   3  18   5        711.71        703.21        37.78 o                         
   4  18   5        220.30        204.20        21.82 o                         
   5  18   5        254.26        239.65        25.03 o                         
   6  18   5        159.26        159.07        15.23 o                         
   7  18   5        392.13        392.43        43.60 o                         
   8  18   5        195.02        181.33        40.41 o                         
   9  18   5         18.69         33.85        10.42 o                         
  10  18   5         39.62         59.12        12.75 o                         
  -9  19   5        108.94         59.64        29.72 o                         
  -8  19   5         37.02         39.13         8.95 o                         
  -7  19   5        112.50        131.93        16.18 o                         
  -6  19   5        294.29        253.86        40.50 o                         
  -5  19   5         88.11        106.69        28.20 o                         
  -4  19   5        523.39        506.12        37.21 o                         
  -3  19   5         64.88         69.62        12.09 o                         
  -2  19   5        127.12        132.80         9.32 o                         
  -1  19   5         29.48         33.14        10.21 o                         
   0  19   5         41.60         37.53         7.16 o                         
   1  19   5         27.45         23.13         3.61 o                         
   2  19   5        151.64        167.73        14.28 o                         
   3  19   5        155.20        143.10        13.47 o                         
   4  19   5         12.15         16.89         4.34 o                         
   5  19   5          5.06          9.31         3.09 o                         
   6  19   5        528.62        557.53        38.02 o                         
   7  19   5          1.05          5.16         4.22 o                         
   8  19   5         73.04         71.94        14.42 o                         
   9  19   5          1.11          7.46         5.88 o                         
  -9  20   5        124.13         81.48        17.30 o                         
  -8  20   5         95.07         71.44        16.71 o                         
  -7  20   5         23.55         49.10         8.29 o                         
  -6  20   5        690.24        675.21        70.95 o                         
  -5  20   5        636.03        647.24        30.45 o                         
  -4  20   5         12.38         16.16         4.42 o                         
  -3  20   5        114.69        118.43        14.36 o                         
  -2  20   5        165.82        186.31        16.05 o                         
  -1  20   5       3407.73       3576.11        89.47 o                         
   0  20   5          9.40         12.90         5.61 o                         
   1  20   5        623.31        617.49        32.19 o                         
   2  20   5       1194.52       1185.11        28.33 o                         
   3  20   5        732.15        729.81        20.52 o                         
   4  20   5        141.80        147.58        17.27 o                         
   5  20   5          3.24          3.31         8.39 o                         
   6  20   5         38.33         38.52        11.12 o                         
   7  20   5        410.14        431.14        42.53 o                         
   8  20   5          2.03         16.37         3.70 o                         
   9  20   5         17.75         14.15         7.35 o                         
  -9  21   5         26.44         21.20         9.76 o                         
  -8  21   5         10.72          8.50         4.82 o                         
  -7  21   5          1.02          7.14        10.06 o                         
  -6  21   5         53.65         64.00        12.23 o                         
  -5  21   5         12.20          5.99         4.63 o                         
  -4  21   5        132.60        154.70        18.48 o                         
  -3  21   5          0.77         11.31         9.50 o                         
  -2  21   5        172.34        187.07        17.72 o                         
  -1  21   5         36.15         66.91         8.60 o                         
   0  21   5        151.85        165.37        17.03 o                         
   1  21   5        128.50        134.35        20.46 o                         
   2  21   5          0.38          0.09         6.12 o                         
   3  21   5        241.94        264.66        20.58 o                         
   4  21   5          3.20          5.86         3.29 o                         
   5  21   5         39.37         30.80         9.23 o                         
   6  21   5        792.28        899.71        44.02 o                         
   7  21   5         80.97         74.77        16.52 o                         
   8  21   5         41.05         18.81         4.47 o                         
   9  21   5         30.19         23.67         6.06 o                         
  -8  22   5          9.07         10.51         4.25 o                         
  -7  22   5          4.57          9.21         6.42 o                         
  -6  22   5        211.82        216.99        28.23 o                         
  -5  22   5        248.12        224.65        24.27 o                         
  -4  22   5         74.56         66.72        13.79 o                         
  -3  22   5         17.58         19.41         6.65 o                         
  -2  22   5        111.45        143.48        13.11 o                         
  -1  22   5       1424.65       1620.20        64.97 o                         
   0  22   5        173.57        178.48        15.54 o                         
   1  22   5        193.88        216.80        23.98 o                         
   2  22   5       1502.02       1581.95        30.94 o                         
   3  22   5        537.70        516.15        15.84 o                         
   4  22   5         16.67         22.35         4.43 o                         
   5  22   5        105.61        116.19        18.60 o                         
   6  22   5        526.03        634.30        43.00 o                         
   7  22   5        221.31        189.20        27.60 o                         
   8  22   5          1.52          7.25         4.33 o                         
  -8  23   5         11.16          9.87         4.11 o                         
  -7  23   5          1.52         10.60         4.30 o                         
  -6  23   5         78.25         72.87        13.11 o                         
  -5  23   5         13.88          9.23         3.67 o                         
  -4  23   5        491.94        541.90        33.06 o                         
  -3  23   5         94.58        117.21        15.87 o                         
  -2  23   5         38.05         44.83        13.14 o                         
  -1  23   5         30.92         26.55         5.55 o                         
   0  23   5         22.08         29.91         8.63 o                         
   1  23   5         18.13         18.37         7.89 o                         
   2  23   5        176.47        208.95        31.08 o                         
   3  23   5        237.93        239.92        18.95 o                         
   4  23   5        179.82        160.87        18.27 o                         
   5  23   5         55.81         64.63        12.57 o                         
   6  23   5        139.95        105.93        16.52 o                         
   7  23   5          5.77         10.44         4.07 o                         
   8  23   5          6.92         15.70         6.56 o                         
  -8  24   5          0.07         -0.21         3.61 o                         
  -7  24   5         25.40         24.41         5.97 o                         
  -6  24   5        341.13        293.68        44.55 o                         
  -5  24   5         71.94         72.18         9.92 o                         
  -4  24   5          4.81         10.24         4.11 o                         
  -3  24   5        523.70        466.27       102.04 o                         
  -2  24   5        117.31        125.22        14.89 o                         
  -1  24   5        829.26        935.61        65.04 o                         
   0  24   5         54.87         63.99        10.60 o                         
   1  24   5        411.62        499.33        57.64 o                         
   2  24   5        278.45        257.30        19.72 o                         
   3  24   5        753.63        796.67        43.40 o                         
   4  24   5        454.10        466.95        23.41 o                         
   5  24   5         84.14         83.07         9.77 o                         
   6  24   5        197.16        172.83        30.22 o                         
   7  24   5         30.64         18.30         6.78 o                         
   8  24   5          0.94         11.46         3.51 o                         
  -7  25   5         21.84         26.47        11.08 o                         
  -6  25   5        169.27        138.30        21.95 o                         
  -5  25   5         79.55         75.28        11.86 o                         
  -4  25   5        623.09        712.27        57.87 o                         
  -3  25   5          7.39         19.02         6.33 o                         
  -2  25   5          1.62         13.35         6.22 o                         
  -1  25   5          2.98         19.10         6.01 o                         
   0  25   5         30.27         29.63         7.99 o                         
   1  25   5          1.25          6.93        11.18 o                         
   2  25   5          5.26         19.44         6.86 o                         
   3  25   5          1.99          8.65         6.10 o                         
   4  25   5          7.97          9.06         3.79 o                         
   5  25   5         26.44         22.56         5.20 o                         
   6  25   5        258.08        197.10        33.93 o                         
   7  25   5         13.50         16.04         5.29 o                         
  -7  26   5         37.63         28.04         5.63 o                         
  -6  26   5         83.22         63.14        12.09 o                         
  -5  26   5        146.74        104.08        21.73 o                         
  -4  26   5        149.48        128.65        18.70 o                         
  -3  26   5       1106.21       1333.32        57.82 o                         
  -2  26   5          0.97          9.99         5.01 o                         
  -1  26   5        607.38        642.83        43.08 o                         
   0  26   5         11.52         26.73         6.30 o                         
   1  26   5        390.22        433.16        37.57 o                         
   2  26   5        230.22        237.56        35.12 o                         
   3  26   5        244.65        218.08        32.96 o                         
   4  26   5        347.00        311.92        57.62 o                         
   5  26   5        268.87        265.93        82.92 o                         
   6  26   5        129.03         95.91        23.13 o                         
   7  26   5         53.77         29.48         7.31 o                         
  -6  27   5         99.13         69.82        18.87 o                         
  -5  27   5         62.41         41.74        10.65 o                         
  -4  27   5        244.05        221.82        32.17 o                         
  -3  27   5         34.28         38.10        10.22 o                         
  -2  27   5          1.63         -2.83         6.83 o                         
  -1  27   5         36.39         43.43         9.98 o                         
   0  27   5         13.87         11.42        14.40 o                         
   1  27   5         19.89         32.42        11.13 o                         
   2  27   5         77.73         77.12        18.71 o                         
   3  27   5          0.35         14.77         5.58 o                         
   4  27   5         35.16         37.94        12.88 o                         
   5  27   5         11.40         16.30         7.60 o                         
   6  27   5        112.56         84.51        25.67 o                         
  -5  28   5          2.63          1.24         4.11 o                         
  -4  28   5         21.34         14.66         5.83 o                         
  -3  28   5        302.33        262.41        40.33 o                         
  -2  28   5         23.04         28.47         7.66 o                         
  -1  28   5         77.29         67.16        13.60 o                         
   0  28   5         37.43         44.94         9.76 o                         
   1  28   5        516.19        544.91        63.55 o                         
   2  28   5         12.02         17.97         7.46 o                         
   3  28   5        154.17        121.67        28.16 o                         
   4  28   5        154.29        152.67        24.21 o                         
   5  28   5        181.45        121.21        32.61 o                         
  -4  29   5        274.80        253.75        48.91 o                         
  -3  29   5          1.99         12.56         6.68 o                         
  -2  29   5         60.94         67.23        11.69 o                         
  -1  29   5          7.01         17.29         5.39 o                         
   0  29   5         91.33        104.57        13.48 o                         
   1  29   5          3.90         15.19        14.72 o                         
   2  29   5          7.50         14.07         5.32 o                         
   3  29   5         41.04         29.18         7.80 o                         
   4  29   5          0.70         -0.78         4.30 o                         
  -3  30   5        260.86        180.15        42.71 o                         
  -2  30   5          1.70          8.26         3.71 o                         
  -1  30   5         12.66          8.63         5.38 o                         
   0  30   5        327.85        279.82        47.39 o                         
   1  30   5        264.60        202.91        39.19 o                         
   2  30   5         41.21         23.80         7.66 o                         
   3  30   5         13.07         10.23         4.02 o                         
  -2  31   5         51.39         33.75         8.72 o                         
  -1  31   5          2.72         11.65         5.85 o                         
   0  31   5         78.98         57.75        13.35 o                         
   1  31   5          1.11          7.02         8.44 o                         
   2  31   5         11.36         14.26         6.92 o                         
 -10   0   6        873.26        951.91        76.85 o                         
  -8   0   6        220.15        188.63        33.10 o                         
  -6   0   6       2778.80       3113.70        88.41 o                         
  -4   0   6        397.61        477.03        26.70 o                         
  -2   0   6      43065.04      41441.96       343.35 o                         
   0   0   6       6916.15       7517.54        69.29 o                         
   2   0   6         55.14        136.35         8.53 o                         
   4   0   6         23.97         31.54         3.94 o                         
   6   0   6       9106.47       8817.98       170.13 o                         
   8   0   6        315.44        291.69        21.59 o                         
  10   0   6        228.40        273.78        37.76 o                         
  12   0   6         34.13         22.21         8.63 o                         
 -11   1   6        110.84         69.03        14.21 o                         
 -10   1   6         27.83         19.14         4.79 o                         
  -9   1   6       1297.78       1464.36        69.25 o                         
  -8   1   6        966.84        974.13        28.26 o                         
  -7   1   6        118.11        107.85        11.47 o                         
  -6   1   6       2713.08       3169.69        63.75 o                         
  -5   1   6        514.08        507.73        16.56 o                         
  -4   1   6       4273.65       4930.57        85.79 o                         
  -3   1   6       1389.65       1383.66        51.70 o                         
  -2   1   6         11.49         12.51         4.08 o                         
  -1   1   6        849.83        882.68        40.64 o                         
   0   1   6        595.25        532.47        18.11 o                         
   1   1   6         74.84         75.40         7.09 o                         
   2   1   6          0.87         17.19         2.69 o                         
   3   1   6        175.49        175.40         7.02 o                         
   4   1   6         52.42         56.39         4.38 o                         
   5   1   6        801.91        771.05        29.21 o                         
   6   1   6          0.22         11.83         3.92 o                         
   7   1   6        581.51        608.54        42.15 o                         
   8   1   6         74.76         88.94         9.27 o                         
   9   1   6        155.08        176.69        14.19 o                         
  10   1   6         14.78          9.65         8.32 o                         
  11   1   6        106.44        105.42        12.85 o                         
  12   1   6         21.96          8.53         4.19 o                         
 -12   2   6         62.14         20.41        14.80 o                         
 -11   2   6        138.11        107.44        21.48 o                         
 -10   2   6        843.01        986.89        43.90 o                         
  -9   2   6         79.25         76.73         7.77 o                         
  -8   2   6        243.88        203.38        22.27 o                         
  -7   2   6        136.03        122.17        12.57 o                         
  -6   2   6         51.82         61.28         7.84 o                         
  -5   2   6       1005.91        957.48        28.15 o                         
  -4   2   6       2229.27       2442.94        41.10 o                         
  -3   2   6       5698.93       5929.36        41.78 o                         
  -2   2   6      45818.37      47540.00       392.42 o                         
  -1   2   6        140.31        147.94        14.07 o                         
   0   2   6       8317.17       8060.53        75.63 o                         
   1   2   6      17958.62      17021.10       102.69 o                         
   2   2   6      23656.93      22051.85       145.18 o                         
   3   2   6       1035.79       1069.79        20.50 o                         
   4   2   6       2444.38       2521.68        25.02 o                         
   5   2   6         23.59         24.09         3.89 o                         
   6   2   6      13180.17      13679.37        55.11 o                         
   7   2   6        325.29        301.82        19.04 o                         
   8   2   6        636.71        622.99        23.18 o                         
   9   2   6        301.45        298.83        18.32 o                         
  10   2   6        181.93        181.26        21.97 o                         
  11   2   6         16.69         36.38        13.57 o                         
  12   2   6         25.25         19.97         4.82 o                         
 -12   3   6         71.18         39.22        18.25 o                         
 -11   3   6          4.28         -0.44         6.41 o                         
 -10   3   6          1.45          4.49         4.00 o                         
  -9   3   6        862.25        877.92        51.56 o                         
  -8   3   6          3.37         11.45         4.70 o                         
  -7   3   6         14.89         16.22         3.83 o                         
  -6   3   6        144.29        153.41        13.59 o                         
  -5   3   6        591.25        590.18        27.16 o                         
  -4   3   6        171.53        193.83        11.75 o                         
  -3   3   6        451.95        430.52        15.51 o                         
  -2   3   6         22.49         21.74         4.88 o                         
  -1   3   6        591.17        501.75        30.82 o                         
   0   3   6        167.18        162.18        16.20 o                         
   1   3   6        614.75        523.36        19.53 o                         
   2   3   6          0.10          7.05         1.53 o                         
   3   3   6        175.05        158.09        13.74 o                         
   4   3   6        602.47        580.32        22.51 o                         
   5   3   6        516.21        498.54        22.27 o                         
   6   3   6          0.65          4.44         4.15 o                         
   7   3   6        465.52        501.31        43.41 o                         
   8   3   6         16.75         16.40         6.91 o                         
   9   3   6         44.79         41.37         5.95 o                         
  10   3   6         12.28         11.00         4.59 o                         
  11   3   6          2.63         -0.12         4.39 o                         
  12   3   6          8.01         17.93         6.13 o                         
 -12   4   6         19.78         20.74         6.48 o                         
 -11   4   6        249.72        183.39        47.26 o                         
 -10   4   6        636.35        624.29        67.84 o                         
  -9   4   6        325.23        306.68        31.11 o                         
  -8   4   6        368.31        327.71        19.76 o                         
  -7   4   6        420.16        412.63         7.14 o                         
  -6   4   6        239.36        239.91        15.71 o                         
  -5   4   6       2121.19       2115.69        45.27 o                         
  -4   4   6         77.40         82.44        34.97 o                         
  -3   4   6       2853.95       2708.15        39.70 o                         
  -2   4   6      30982.19      29495.79       373.99 o                         
  -1   4   6        713.05        758.11        19.89 o                         
   0   4   6         33.16         17.51         4.00 o                         
   1   4   6       5006.18       4892.73        42.55 o                         
   2   4   6        233.52        164.46         9.18 o                         
   3   4   6       3403.96       3558.67        40.35 o                         
   4   4   6         88.93         87.15         6.28 o                         
   5   4   6        377.76        417.19        18.50 o                         
   6   4   6       8283.75       8555.12       169.24 o                         
   7   4   6        833.52        829.54        27.49 o                         
   8   4   6        174.23        190.16        15.63 o                         
   9   4   6        572.76        672.99        43.17 o                         
  10   4   6         77.37         83.28        21.05 o                         
  11   4   6          4.92         10.72         7.91 o                         
  12   4   6          5.31          0.95         4.03 o                         
 -12   5   6          7.15         13.12         7.27 o                         
 -11   5   6         38.05         34.03         6.75 o                         
 -10   5   6         10.56         24.91        15.11 o                         
  -9   5   6        717.49        749.15        20.82 o                         
  -8   5   6        205.60        178.44        21.74 o                         
  -7   5   6        164.11        150.34         9.71 o                         
  -6   5   6         38.60         46.30         5.22 o                         
  -5   5   6          6.52         18.77         3.19 o                         
  -4   5   6         10.57          8.91         3.25 o                         
  -3   5   6        358.12        324.59        14.25 o                         
  -2   5   6         78.38         68.46         8.40 o                         
  -1   5   6        695.72        626.84        28.95 o                         
   0   5   6        251.30        236.23        12.84 o                         
   1   5   6          9.34          7.95         1.99 o                         
   2   5   6         32.09         37.53         3.68 o                         
   3   5   6         65.47         78.98         6.50 o                         
   4   5   6        588.75        525.09        12.01 o                         
   5   5   6        556.73        519.31        22.07 o                         
   6   5   6          3.53          4.17         3.82 o                         
   7   5   6         10.81          2.82         4.44 o                         
   8   5   6        385.86        395.94        27.26 o                         
   9   5   6          3.71          1.32         3.67 o                         
  10   5   6         94.56         90.08        23.36 o                         
  11   5   6         18.92         20.88         6.73 o                         
  12   5   6         51.20         43.06        13.32 o                         
 -12   6   6          4.00         14.76         8.02 o                         
 -11   6   6        199.29        118.34        37.34 o                         
 -10   6   6        624.23        561.93        82.30 o                         
  -9   6   6        360.32        327.94        47.53 o                         
  -8   6   6        260.01        193.04        22.94 o                         
  -7   6   6       1227.71       1276.84        95.18 o                         
  -6   6   6        727.31        687.24        16.01 o                         
  -5   6   6        412.58        382.75        19.18 o                         
  -4   6   6       2266.15       2268.58        68.01 o                         
  -3   6   6      10535.67      10552.78       120.36 o                         
  -2   6   6      27163.11      26055.29       224.88 o                         
  -1   6   6        382.24        393.05        17.76 o                         
   0   6   6       4518.59       4429.29        44.75 o                         
   1   6   6       9438.04       8673.05        77.25 o                         
   2   6   6       3323.65       3325.28        31.52 o                         
   3   6   6        287.65        213.52        18.27 o                         
   4   6   6       2342.73       2402.68        42.65 o                         
   5   6   6        495.00        488.26        35.78 o                         
   6   6   6       5249.75       5486.62        65.07 o                         
   7   6   6        111.58         94.97         8.03 o                         
   8   6   6         18.03         23.34         4.55 o                         
   9   6   6         83.69         84.90        13.15 o                         
  10   6   6         35.12         52.18         9.71 o                         
  11   6   6          2.59          6.21         6.40 o                         
  12   6   6         33.67         28.38         7.49 o                         
 -12   7   6         58.50         28.05        13.29 o                         
 -11   7   6         12.79          8.63         5.35 o                         
 -10   7   6          3.11         -0.71         5.95 o                         
  -9   7   6        451.76        460.50        44.91 o                         
  -8   7   6        710.09        748.57        67.12 o                         
  -7   7   6         34.22         36.53         5.02 o                         
  -6   7   6        468.45        443.53        13.29 o                         
  -5   7   6         89.36         97.53         8.73 o                         
  -4   7   6        907.50        852.00        41.30 o                         
  -3   7   6        217.42        195.23        20.02 o                         
  -2   7   6          3.23          6.55         1.63 o                         
  -1   7   6        966.02        949.82        20.99 o                         
   0   7   6       1334.17       1263.56        26.36 o                         
   1   7   6         10.57         10.15         2.07 o                         
   2   7   6        712.44        715.12        21.63 o                         
   3   7   6        440.77        410.02        29.98 o                         
   4   7   6       1484.04       1466.76        42.10 o                         
   5   7   6       1042.74       1053.68        54.60 o                         
   6   7   6          2.20          7.51         3.98 o                         
   7   7   6        587.30        605.02        49.43 o                         
   8   7   6         70.56         79.30        13.60 o                         
   9   7   6        287.66        318.51        35.93 o                         
  10   7   6          1.23         15.18         6.90 o                         
  11   7   6        176.99        174.41        34.00 o                         
 -12   8   6         16.81          5.23         6.01 o                         
 -11   8   6         74.01         71.95        19.93 o                         
 -10   8   6        207.19        160.93        43.17 o                         
  -9   8   6        473.71        503.94        49.97 o                         
  -8   8   6         24.56         21.84         8.50 o                         
  -7   8   6       1104.14       1154.26        34.23 o                         
  -6   8   6         74.40         74.77         6.54 o                         
  -5   8   6         70.73         68.68         8.36 o                         
  -4   8   6       2934.74       2926.77        49.57 o                         
  -3   8   6       2730.17       2558.92        90.01 o                         
  -2   8   6       6746.02       6465.89        62.92 o                         
  -1   8   6         57.26         69.36         7.55 o                         
   0   8   6        803.24        810.28        20.17 o                         
   1   8   6       2033.02       1593.97        31.81 o                         
   2   8   6       1012.28        992.55        22.13 o                         
   3   8   6         14.55         26.72         5.48 o                         
   4   8   6        966.30        933.02        23.17 o                         
   5   8   6       1448.46       1434.84        33.17 o                         
   6   8   6       3385.24       3588.14        79.01 o                         
   7   8   6        864.65        888.49        27.78 o                         
   8   8   6        217.32        283.22        34.82 o                         
   9   8   6        390.33        385.50        48.41 o                         
  10   8   6          7.83         11.41         6.94 o                         
  11   8   6         29.15         24.06         8.57 o                         
 -11   9   6         67.64         71.75        15.52 o                         
 -10   9   6          2.64         -4.65         8.17 o                         
  -9   9   6        250.55        226.47        29.89 o                         
  -8   9   6        792.44        799.78        32.94 o                         
  -7   9   6         32.14         34.28         7.54 o                         
  -6   9   6       1181.21       1206.20        24.22 o                         
  -5   9   6         24.20         23.36         4.16 o                         
  -4   9   6         34.14         25.53         4.37 o                         
  -3   9   6         60.57         80.70        10.38 o                         
  -2   9   6         28.36         27.14         3.47 o                         
  -1   9   6        824.29        787.25        30.59 o                         
   0   9   6        371.45        385.98        18.17 o                         
   1   9   6         48.23         58.07         5.55 o                         
   2   9   6        393.24        365.95        20.93 o                         
   3   9   6        385.48        358.14        24.13 o                         
   4   9   6        863.75        831.10        30.91 o                         
   5   9   6        394.96        377.38         8.25 o                         
   6   9   6          5.00          5.86         3.26 o                         
   7   9   6         15.52          6.80         5.63 o                         
   8   9   6        359.59        401.66        48.46 o                         
   9   9   6        128.46         96.57        15.00 o                         
  10   9   6        123.54        162.21        25.32 o                         
  11   9   6         17.99          9.75         6.67 o                         
 -11  10   6        142.55        110.61        28.77 o                         
 -10  10   6         50.80         35.79        11.26 o                         
  -9  10   6        137.06        134.54        19.15 o                         
  -8  10   6          0.60          2.22         3.60 o                         
  -7  10   6       1460.63       1689.74        43.82 o                         
  -6  10   6        911.87        951.19        30.07 o                         
  -5  10   6        479.62        436.24        26.77 o                         
  -4  10   6        140.57        137.11        10.16 o                         
  -3  10   6       4480.60       4522.09        55.50 o                         
  -2  10   6       1010.10        887.72        27.54 o                         
  -1  10   6       3205.08       3350.39        51.79 o                         
   0  10   6       1358.53       1218.49        25.92 o                         
   1  10   6      12746.90      12530.37       116.15 o                         
   2  10   6       1326.50       1372.44        29.78 o                         
   3  10   6       4075.00       4158.89        44.35 o                         
   4  10   6        447.25        461.06        23.38 o                         
   5  10   6       1507.30       1528.15        27.68 o                         
   6  10   6        179.87        178.28        16.32 o                         
   7  10   6        535.35        580.68        54.16 o                         
   8  10   6        207.90        244.63        25.80 o                         
   9  10   6        246.83        272.19        31.73 o                         
  10  10   6        188.73        209.48       127.27 o                         
  11  10   6         12.80         22.73        10.15 o                         
 -11  11   6          0.12         10.78         6.96 o                         
 -10  11   6         20.25         25.70         7.26 o                         
  -9  11   6         28.64         28.07        15.77 o                         
  -8  11   6        237.76        211.02        47.56 o                         
  -7  11   6        293.07        285.12        28.93 o                         
  -6  11   6        193.59        189.87        16.43 o                         
  -5  11   6         20.47         19.48         4.38 o                         
  -4  11   6        109.28        108.30        10.69 o                         
  -3  11   6        122.63        123.66         9.16 o                         
  -2  11   6        256.48        246.79        20.81 o                         
  -1  11   6         62.61         81.61         9.06 o                         
   0  11   6       1435.77       1290.58        26.60 o                         
   1  11   6         17.34         22.97         3.26 o                         
   2  11   6         48.24         47.37         5.76 o                         
   3  11   6         52.45         50.74         7.23 o                         
   4  11   6       1330.94       1368.41        38.06 o                         
   5  11   6        325.91        340.25         9.44 o                         
   6  11   6          2.90          2.49         5.61 o                         
   7  11   6          3.03          3.75         3.58 o                         
   8  11   6        274.64        300.07        50.96 o                         
   9  11   6         28.25         24.83        15.77 o                         
  10  11   6         36.84         35.51        11.79 o                         
  11  11   6          4.71          8.86         6.22 o                         
 -11  12   6        135.99         99.15        24.15 o                         
 -10  12   6          5.38         13.70        10.13 o                         
  -9  12   6        193.44        200.81        41.72 o                         
  -8  12   6         59.33         36.71         7.65 o                         
  -7  12   6       1060.51       1080.53        32.27 o                         
  -6  12   6        852.32        855.39        27.58 o                         
  -5  12   6       1642.40       1539.03        78.18 o                         
  -4  12   6        698.01        740.76        26.75 o                         
  -3  12   6       5556.05       5764.35        98.71 o                         
  -2  12   6        196.89        235.85        25.04 o                         
  -1  12   6         29.03         27.28        13.86 o                         
   0  12   6         11.03         21.28         7.83 o                         
   1  12   6       6358.66       6740.30        62.91 o                         
   2  12   6      11301.71      11308.68       101.49 o                         
   3  12   6       1017.75        956.69        22.53 o                         
   4  12   6        390.96        400.77        33.73 o                         
   5  12   6        255.91        251.99        24.72 o                         
   6  12   6        154.55        196.71        18.45 o                         
   7  12   6        382.56        415.12        45.36 o                         
   8  12   6        261.37        311.48        42.47 o                         
   9  12   6        352.69        403.41        55.64 o                         
  10  12   6        176.90        222.22        33.40 o                         
  11  12   6         24.81         26.98         8.43 o                         
 -11  13   6          0.66          2.79         7.10 o                         
 -10  13   6          3.07          4.76         4.61 o                         
  -9  13   6          0.59         25.58        10.19 o                         
  -8  13   6        379.40        339.24        47.97 o                         
  -7  13   6         23.29         31.56        10.75 o                         
  -6  13   6        479.93        482.39        57.84 o                         
  -5  13   6        328.23        313.16        20.85 o                         
  -4  13   6        114.48        109.61         9.96 o                         
  -3  13   6         22.20         18.66         7.51 o                         
  -2  13   6          5.87         23.89        11.34 o                         
  -1  13   6        821.72        785.72        25.79 o                         
   0  13   6         98.28        104.89         6.88 o                         
   1  13   6        180.80        159.97        10.72 o                         
   2  13   6        101.64         99.42         9.67 o                         
   3  13   6        172.91        149.88        12.49 o                         
   4  13   6        234.41        240.79        17.08 o                         
   5  13   6        132.45        136.09        15.97 o                         
   6  13   6         47.12         49.38        10.25 o                         
   7  13   6          6.75          5.35         8.22 o                         
   8  13   6        118.05        155.97        19.60 o                         
   9  13   6          5.27         12.69         5.90 o                         
  10  13   6        128.23        155.33        28.86 o                         
  11  13   6         10.77         13.91         6.61 o                         
 -11  14   6        190.88        101.29        39.19 o                         
 -10  14   6         17.71         30.95         9.51 o                         
  -9  14   6          2.98         26.18         9.39 o                         
  -8  14   6        161.30        151.27        33.89 o                         
  -7  14   6        652.56        683.08        65.05 o                         
  -6  14   6       1760.05       1813.65        78.79 o                         
  -5  14   6        974.90        880.54        30.90 o                         
  -4  14   6        250.07        237.06        17.91 o                         
  -3  14   6        921.02        847.98        31.33 o                         
  -2  14   6        128.37        163.44        15.05 o                         
  -1  14   6        848.81        756.59        35.46 o                         
   0  14   6       1524.57       1415.95        27.56 o                         
   1  14   6       9395.27       9419.28       127.07 o                         
   2  14   6       5362.98       5596.01        79.14 o                         
   3  14   6       4238.66       4073.60        65.60 o                         
   4  14   6       1522.56       1482.76        31.19 o                         
   5  14   6        233.17        225.12        14.91 o                         
   6  14   6          3.36         16.58         5.04 o                         
   7  14   6        351.85        366.32        25.90 o                         
   8  14   6          2.71         14.29         7.28 o                         
   9  14   6        508.06        541.19        87.06 o                         
  10  14   6        421.33        442.16        71.80 o                         
 -10  15   6         38.48         38.78        12.02 o                         
  -9  15   6          0.12         -4.69         8.53 o                         
  -8  15   6        331.36        300.44        60.60 o                         
  -7  15   6        179.04        157.53        24.00 o                         
  -6  15   6        658.72        679.36        26.24 o                         
  -5  15   6        191.05        171.50        26.53 o                         
  -4  15   6          7.35          6.00         5.17 o                         
  -3  15   6        137.26        143.44        13.90 o                         
  -2  15   6        431.90        450.87        36.72 o                         
  -1  15   6         37.70         28.41        10.84 o                         
   0  15   6        334.32        307.89        16.72 o                         
   1  15   6          5.22         -3.75         3.75 o                         
   2  15   6        141.20        125.28         9.68 o                         
   3  15   6         46.46         39.90         5.73 o                         
   4  15   6        537.65        525.12        19.62 o                         
   5  15   6         15.89          8.74         4.51 o                         
   6  15   6         40.99         43.58        13.87 o                         
   7  15   6        271.70        292.32        27.50 o                         
   8  15   6         14.41         19.28         9.84 o                         
   9  15   6         96.00         95.76        16.09 o                         
  10  15   6         13.85         13.91         6.49 o                         
 -10  16   6          4.88         12.02         4.90 o                         
  -9  16   6          1.57          1.45         5.64 o                         
  -8  16   6         22.64         36.65        18.27 o                         
  -7  16   6        496.36        520.22        78.17 o                         
  -6  16   6        992.39        988.28        28.68 o                         
  -5  16   6       1888.99       1938.42        62.89 o                         
  -4  16   6        285.90        264.86        17.58 o                         
  -3  16   6        810.23        769.77        27.51 o                         
  -2  16   6         97.59        126.16        13.95 o                         
  -1  16   6       1068.70       1026.48        60.67 o                         
   0  16   6       1076.43        956.15        30.34 o                         
   1  16   6       5876.62       6131.81        70.04 o                         
   2  16   6       5366.93       5658.85        97.76 o                         
   3  16   6       3341.51       3418.63        70.87 o                         
   4  16   6        694.34        698.86        35.65 o                         
   5  16   6        141.82        141.58        15.41 o                         
   6  16   6         58.87         66.12         8.19 o                         
   7  16   6        289.94        318.64        77.90 o                         
   8  16   6        405.03        404.47        63.42 o                         
   9  16   6        311.91        291.58        61.65 o                         
  10  16   6        267.86        270.80        51.81 o                         
 -10  17   6         60.49         51.91        19.83 o                         
  -9  17   6         38.16         52.09        11.48 o                         
  -8  17   6        232.80        220.80        29.80 o                         
  -7  17   6         95.23         95.72        22.39 o                         
  -6  17   6        351.47        387.72        15.35 o                         
  -5  17   6        290.55        296.14        26.79 o                         
  -4  17   6          3.63          1.64         4.85 o                         
  -3  17   6        236.63        258.40        18.22 o                         
  -2  17   6          1.75          9.34         5.95 o                         
  -1  17   6        140.74        161.22        16.71 o                         
   0  17   6        173.01        169.35        15.89 o                         
   1  17   6        400.46        338.16        22.28 o                         
   2  17   6        138.15         28.22        12.78 o                         
   3  17   6          0.08         -0.98         4.19 o                         
   4  17   6        532.83        552.99        23.61 o                         
   5  17   6         17.77         24.74         9.35 o                         
   6  17   6        151.50        169.15        14.95 o                         
   7  17   6        101.81         90.16        10.56 o                         
   8  17   6        140.98        126.89        29.87 o                         
   9  17   6         14.00         21.21         8.03 o                         
  10  17   6        241.42        282.78        60.73 o                         
 -10  18   6          0.21         11.56         8.03 o                         
  -9  18   6         12.32         18.28         8.24 o                         
  -8  18   6          1.17          8.31         7.89 o                         
  -7  18   6         93.97         61.23        15.97 o                         
  -6  18   6        731.29        752.25        23.00 o                         
  -5  18   6       1054.47       1108.07       108.11 o                         
  -4  18   6        312.79        297.80        25.53 o                         
  -3  18   6        104.49        120.05        10.28 o                         
  -2  18   6       2531.92       2690.12        96.98 o                         
  -1  18   6        155.07        156.81        17.10 o                         
   0  18   6         23.79         18.30         3.97 o                         
   1  18   6       2797.05       2797.30        55.60 o                         
   2  18   6       3435.03       3614.34        82.71 o                         
   3  18   6       1799.02       1909.92        54.40 o                         
   4  18   6         53.36         52.30         6.54 o                         
   5  18   6          5.77          9.39         2.54 o                         
   6  18   6        788.66        871.45        26.72 o                         
   7  18   6         90.84         87.75         9.43 o                         
   8  18   6        144.71        153.90        27.07 o                         
   9  18   6        228.77        246.30        42.90 o                         
  10  18   6        261.70        297.16        60.40 o                         
  -9  19   6         51.12         67.07        13.51 o                         
  -8  19   6         46.11         45.72         8.65 o                         
  -7  19   6          0.68         13.28         9.24 o                         
  -6  19   6        250.88        298.83        58.04 o                         
  -5  19   6        529.50        511.08        36.59 o                         
  -4  19   6          1.73          3.94         9.26 o                         
  -3  19   6        571.88        594.35        40.78 o                         
  -2  19   6        103.66         39.84        10.26 o                         
  -1  19   6          7.12         10.08         7.16 o                         
   0  19   6        192.89        197.31        12.94 o                         
   1  19   6         86.05        100.11         7.99 o                         
   2  19   6         53.98         62.87         8.59 o                         
   3  19   6        158.62        157.93        20.14 o                         
   4  19   6        250.64        248.32        16.39 o                         
   5  19   6         35.09         42.98         7.25 o                         
   6  19   6          5.49         14.45         5.17 o                         
   7  19   6        117.66        118.46        18.31 o                         
   8  19   6          1.11         12.21         9.30 o                         
   9  19   6         61.59         82.45        22.16 o                         
  -9  20   6          8.47         27.85        11.45 o                         
  -8  20   6         82.04         81.71        15.12 o                         
  -7  20   6          9.51          9.96         7.53 o                         
  -6  20   6        513.63        570.84        56.53 o                         
  -5  20   6        818.29        898.40        65.73 o                         
  -4  20   6        154.23        145.01        18.27 o                         
  -3  20   6        101.83         86.38         8.92 o                         
  -2  20   6       1476.83       1646.27        49.17 o                         
  -1  20   6        148.80        139.18        24.22 o                         
   0  20   6         13.97         27.90         6.95 o                         
   1  20   6        587.89        529.32        21.98 o                         
   2  20   6        681.84        717.96        24.30 o                         
   3  20   6        893.44        876.45        81.18 o                         
   4  20   6         10.81         20.46         4.53 o                         
   5  20   6        136.90        144.09        17.47 o                         
   6  20   6        887.61        978.09        34.39 o                         
   7  20   6         15.87         14.15         8.49 o                         
   8  20   6         26.31         12.96         6.21 o                         
   9  20   6         73.05         55.94        14.98 o                         
  -9  21   6         50.52         42.23        14.79 o                         
  -8  21   6         25.64         27.18         6.44 o                         
  -7  21   6         13.90         10.49         5.85 o                         
  -6  21   6        276.51        246.73        48.04 o                         
  -5  21   6        494.40        564.28        20.20 o                         
  -4  21   6         12.09          7.55         8.88 o                         
  -3  21   6        112.39        113.74        14.07 o                         
  -2  21   6         31.46         23.25         6.02 o                         
  -1  21   6         22.41         25.51         9.85 o                         
   0  21   6        113.41        124.03         9.62 o                         
   1  21   6         22.54         23.42         5.77 o                         
   2  21   6          1.74         -0.32         2.97 o                         
   3  21   6        396.43        430.58        26.89 o                         
   4  21   6         92.52         81.92         8.44 o                         
   5  21   6         40.97         46.64         7.92 o                         
   6  21   6         11.17         10.60         4.29 o                         
   7  21   6        104.94         92.87        17.52 o                         
   8  21   6         18.06         29.88         9.70 o                         
   9  21   6         48.52         31.14        10.76 o                         
  -8  22   6         71.14         46.05        14.14 o                         
  -7  22   6         10.35         13.06         5.68 o                         
  -6  22   6        512.36        526.14        59.63 o                         
  -5  22   6        200.57        185.49        23.80 o                         
  -4  22   6        294.57        320.84        30.42 o                         
  -3  22   6        334.79        354.82        45.12 o                         
  -2  22   6       1710.37       1954.09        88.62 o                         
  -1  22   6         63.64         88.87        11.03 o                         
   0  22   6        197.72        223.41        22.46 o                         
   1  22   6        257.15        294.34        30.90 o                         
   2  22   6       1104.41       1173.94        53.01 o                         
   3  22   6        479.65        464.00        44.48 o                         
   4  22   6         67.88         74.83         9.50 o                         
   5  22   6         20.35         17.73         6.28 o                         
   6  22   6        456.24        463.66        48.81 o                         
   7  22   6         27.09         34.04         6.21 o                         
   8  22   6          1.45          3.27         4.19 o                         
  -8  23   6          9.64          4.31         7.55 o                         
  -7  23   6        144.78        115.70        20.89 o                         
  -6  23   6          2.78         19.96         6.20 o                         
  -5  23   6        113.34        129.09        15.89 o                         
  -4  23   6         52.47         58.38         9.56 o                         
  -3  23   6        263.90        294.74        34.45 o                         
  -2  23   6          3.19         19.53        11.09 o                         
  -1  23   6          5.35         22.21        14.61 o                         
   0  23   6        110.27        119.96        19.83 o                         
   1  23   6        401.85        452.85        54.12 o                         
   2  23   6          4.87         23.43         4.77 o                         
   3  23   6          8.05          4.59         4.10 o                         
   4  23   6          1.77         15.12         6.43 o                         
   5  23   6         86.28         96.82        12.08 o                         
   6  23   6         38.73         31.22         6.82 o                         
   7  23   6        169.82        149.08        27.08 o                         
   8  23   6          8.40          5.21         4.85 o                         
  -8  24   6          3.28          7.05         6.31 o                         
  -7  24   6          4.54          8.18         3.19 o                         
  -6  24   6        211.59        191.17        37.63 o                         
  -5  24   6        533.29        516.30        54.72 o                         
  -4  24   6        302.54        323.88        30.82 o                         
  -3  24   6         27.26         39.33         8.15 o                         
  -2  24   6        531.13        591.55        70.64 o                         
  -1  24   6        643.73        712.35        48.31 o                         
   0  24   6        397.40        410.35        39.11 o                         
   1  24   6         13.71         26.57         7.78 o                         
   2  24   6       1227.05       1422.17        46.85 o                         
   3  24   6        158.72        152.17        29.93 o                         
   4  24   6        674.85        776.14        17.21 o                         
   5  24   6         10.83         11.71         6.35 o                         
   6  24   6        235.87        180.89        29.62 o                         
   7  24   6         12.87         12.52         3.45 o                         
   8  24   6         65.26         66.06        12.90 o                         
  -7  25   6         32.27         33.20        10.06 o                         
  -6  25   6         54.77         50.09        10.83 o                         
  -5  25   6        450.65        494.72        24.30 o                         
  -4  25   6         52.93         54.35         9.76 o                         
  -3  25   6        350.79        400.37        52.55 o                         
  -2  25   6        195.68        188.01        19.01 o                         
  -1  25   6         11.69         22.39         6.40 o                         
   0  25   6          0.93          9.99        14.18 o                         
   1  25   6        225.33        254.19        21.98 o                         
   2  25   6         20.34         34.89        12.42 o                         
   3  25   6        241.23        278.62        51.99 o                         
   4  25   6          5.17          3.77         5.29 o                         
   5  25   6          1.65          7.98         9.38 o                         
   6  25   6         46.66         37.25         8.23 o                         
   7  25   6        106.85         68.53        16.88 o                         
  -7  26   6         27.55         24.25         5.62 o                         
  -6  26   6        175.02        112.24        23.34 o                         
  -5  26   6         65.11         68.05        16.62 o                         
  -4  26   6        501.47        425.93        34.12 o                         
  -3  26   6        141.77        114.28        28.76 o                         
  -2  26   6        173.57        161.59        25.84 o                         
  -1  26   6         79.15         73.33        10.56 o                         
   0  26   6        209.89        210.70        20.38 o                         
   1  26   6        104.83        132.70        13.74 o                         
   2  26   6        110.39        135.86        15.80 o                         
   3  26   6         26.85         17.83         5.01 o                         
   4  26   6        178.14        172.24        37.83 o                         
   5  26   6          1.52          0.16         5.36 o                         
   6  26   6         88.04         65.61        10.88 o                         
   7  26   6          3.90          5.42         4.76 o                         
  -6  27   6         63.80         39.23        10.78 o                         
  -5  27   6        194.25        122.32        27.94 o                         
  -4  27   6         86.91         53.98        14.82 o                         
  -3  27   6        101.45        104.51        15.98 o                         
  -2  27   6         19.35         35.28         7.74 o                         
  -1  27   6         24.20          6.03         8.16 o                         
   0  27   6          0.63         26.59         6.29 o                         
   1  27   6         96.73        102.72        12.90 o                         
   2  27   6          0.29         14.18         5.24 o                         
   3  27   6         75.05         71.25        16.10 o                         
   4  27   6          3.49         14.56         3.43 o                         
   5  27   6         32.67         55.71        13.85 o                         
   6  27   6         12.57         16.17         7.42 o                         
  -5  28   6         32.35         46.66         7.24 o                         
  -4  28   6        203.21        143.59        28.71 o                         
  -3  28   6         51.32         39.61         8.24 o                         
  -2  28   6        136.12        120.72        28.67 o                         
  -1  28   6          9.12         19.44        19.41 o                         
   0  28   6        713.49        818.75        36.87 o                         
   1  28   6         37.27         27.43         5.85 o                         
   2  28   6        216.12        202.31        51.09 o                         
   3  28   6          2.54          9.58         4.06 o                         
   4  28   6        543.52        569.22        58.99 o                         
   5  28   6         14.24         21.11         9.62 o                         
  -4  29   6          3.71          6.16         3.68 o                         
  -3  29   6         86.78         70.47        15.04 o                         
  -2  29   6          6.41         11.44         8.22 o                         
  -1  29   6          6.07         15.00         5.99 o                         
   0  29   6          3.87         12.12         6.10 o                         
   1  29   6         74.64         86.48        19.40 o                         
   2  29   6          1.65          6.74         5.79 o                         
   3  29   6         32.27         18.43        10.05 o                         
   4  29   6          9.47         10.27         8.13 o                         
  -3  30   6         27.61         18.35         5.07 o                         
  -2  30   6          3.20          3.99         3.47 o                         
  -1  30   6         72.75         64.89        12.04 o                         
   0  30   6        175.05        153.64        38.84 o                         
   1  30   6         77.86         53.64        17.32 o                         
   2  30   6         14.74         20.26         5.20 o                         
   3  30   6         47.99         31.97         8.53 o                         
  -2  31   6          3.07         13.19         5.20 o                         
  -1  31   6         10.12          0.89         4.72 o                         
   0  31   6         17.89          2.08         5.13 o                         
   1  31   6         21.47         12.58         5.09 o                         
   2  31   6          5.60         -0.41         5.05 o                         
 -11   0   7         94.16         45.88        17.59 o                         
  -9   0   7       1770.01       1937.56       106.36 o                         
  -7   0   7         53.07         51.08        10.27 o                         
  -5   0   7         18.77         13.89         4.38 o                         
  -3   0   7       5274.85       5941.25        60.50 o                         
  -1   0   7      59644.66      53923.58       444.57 o                         
   1   0   7      17682.12      18849.71       161.86 o                         
   3   0   7         17.31         33.64        17.35 o                         
   7   0   7       3480.57       3893.40       135.01 o                         
   9   0   7        957.51       1042.08       529.71 o                         
  11   0   7          5.66          9.99         5.58 o                         
 -11   1   7          1.04          9.80         5.88 o                         
 -10   1   7        674.14        774.30        52.13 o                         
  -9   1   7         29.78         29.82         6.06 o                         
  -8   1   7       1028.50       1065.68        33.06 o                         
  -7   1   7          2.22          1.78         1.74 o                         
  -6   1   7       1712.46       1903.06        39.97 o                         
  -5   1   7         15.24          9.54         2.62 o                         
  -4   1   7         94.07        122.06        14.75 o                         
  -3   1   7         76.36         94.94        11.06 o                         
  -2   1   7       1369.42       1346.97        33.68 o                         
  -1   1   7       1178.08       1134.50        51.46 o                         
   0   1   7        700.29        634.75        28.99 o                         
   1   1   7         42.78         15.30         3.21 o                         
   2   1   7         34.75         38.13         3.89 o                         
   3   1   7        271.49        263.63         9.94 o                         
   4   1   7         79.45         77.56         5.91 o                         
   5   1   7        321.66        293.60         5.85 o                         
   6   1   7       1295.59       1282.81        54.55 o                         
   7   1   7        424.78        444.91        24.98 o                         
   8   1   7         64.15         99.42        10.04 o                         
   9   1   7        389.30        457.66        34.03 o                         
  10   1   7        102.55        115.98        19.99 o                         
  11   1   7        163.68        133.55        16.73 o                         
  12   1   7         23.55          7.57         3.25 o                         
 -11   2   7         24.70         17.77         6.28 o                         
 -10   2   7         69.97         52.99        10.77 o                         
  -9   2   7       1847.43       2019.47        85.01 o                         
  -8   2   7        190.79        170.14        23.05 o                         
  -7   2   7        558.60        510.26        13.33 o                         
  -6   2   7       1070.06       1046.94        33.12 o                         
  -5   2   7         50.85         48.78         7.34 o                         
  -4   2   7        613.20        562.39        22.08 o                         
  -3   2   7       2118.35       2216.44       123.71 o                         
  -1   2   7      37758.60      33532.24       198.62 o                         
   0   2   7       1768.74       1625.55        21.04 o                         
   1   2   7       7605.50       7417.07        86.79 o                         
   2   2   7        103.68         88.96         6.33 o                         
   3   2   7        260.25        278.82        10.46 o                         
   4   2   7        123.37        114.13         6.13 o                         
   5   2   7       3299.94       3471.29        64.79 o                         
   6   2   7         19.71          9.97         4.21 o                         
   7   2   7       1267.43       1277.37        33.11 o                         
   8   2   7        462.72        520.47        31.95 o                         
   9   2   7        140.62        147.28        15.18 o                         
  10   2   7         52.50         51.82        11.44 o                         
  11   2   7          8.98         10.17         5.72 o                         
  12   2   7         16.75         16.07         7.48 o                         
 -12   3   7          0.82          4.39         2.90 o                         
 -11   3   7         25.01         31.08        11.99 o                         
 -10   3   7        169.20        110.34        50.78 o                         
  -9   3   7          2.14         -0.12         3.79 o                         
  -8   3   7         60.30         48.07         8.91 o                         
  -7   3   7        263.64        259.68        18.53 o                         
  -6   3   7          9.00          8.90         2.42 o                         
  -5   3   7        632.45        621.50        20.76 o                         
  -4   3   7         43.51         43.11         6.00 o                         
  -3   3   7        103.62        116.16        11.21 o                         
  -2   3   7       1662.22       1606.02        31.47 o                         
  -1   3   7       1205.50       1178.09        29.66 o                         
   0   3   7          1.01          8.44         5.42 o                         
   1   3   7        511.25        448.90        13.98 o                         
   2   3   7          0.17          4.51         1.61 o                         
   3   3   7          7.51         10.75         5.29 o                         
   4   3   7        291.31        297.79        12.93 o                         
   5   3   7        134.57        140.02         8.17 o                         
   6   3   7       1177.23       1210.09        32.43 o                         
   7   3   7         28.27         20.63        13.37 o                         
   8   3   7        240.83        243.56        20.36 o                         
   9   3   7         13.56          8.07         8.23 o                         
  10   3   7         33.12         26.56         6.17 o                         
  11   3   7          3.18         17.05         3.39 o                         
  12   3   7          1.70          1.50         5.24 o                         
 -12   4   7         83.01         33.20        19.90 o                         
 -11   4   7         11.96          9.82         5.81 o                         
 -10   4   7        158.76        143.14        22.03 o                         
  -9   4   7       1366.62       1458.62        59.06 o                         
  -8   4   7        169.45        131.84        16.15 o                         
  -7   4   7        343.11        304.44        11.71 o                         
  -6   4   7          2.31          4.94         5.50 o                         
  -5   4   7          6.51          6.69         2.61 o                         
  -4   4   7       8321.67       8311.82        97.04 o                         
  -3   4   7       1622.83       1506.28        36.44 o                         
  -2   4   7       1733.06       1732.31        23.67 o                         
  -1   4   7      19757.21      18009.74       155.88 o                         
   0   4   7      19222.91      18264.07       245.15 o                         
   1   4   7       5048.00       4713.99        42.34 o                         
   2   4   7          5.82         13.74         2.40 o                         
   3   4   7         22.99         23.38         3.89 o                         
   4   4   7       2709.08       2626.02        55.48 o                         
   5   4   7       1519.34       1479.99        32.99 o                         
   6   4   7        135.50        144.60         9.70 o                         
   7   4   7        986.79       1065.77        58.77 o                         
   8   4   7        326.54        347.24        26.32 o                         
   9   4   7        263.70        273.27        24.36 o                         
  10   4   7        248.07        253.86        42.36 o                         
  11   4   7         17.68         27.66         7.65 o                         
  12   4   7          0.21         19.87         7.81 o                         
 -12   5   7         38.40         19.93        11.53 o                         
 -11   5   7         25.30         20.35         9.63 o                         
 -10   5   7        262.08        253.87        47.96 o                         
  -9   5   7          4.92          5.81         4.29 o                         
  -8   5   7        406.20        420.61        24.56 o                         
  -7   5   7        302.44        265.91        16.05 o                         
  -6   5   7        614.79        655.21        18.65 o                         
  -5   5   7        213.31        239.00        20.32 o                         
  -4   5   7         38.00         41.30         6.00 o                         
  -3   5   7        404.13        369.66        20.22 o                         
  -2   5   7        394.99        339.05        21.58 o                         
  -1   5   7         44.71         60.99         6.55 o                         
   0   5   7        470.13        378.64        16.88 o                         
   1   5   7         46.94         53.80         4.29 o                         
   2   5   7         13.38         10.78         3.46 o                         
   3   5   7        371.53        350.33        12.48 o                         
   4   5   7        106.48        104.79         6.66 o                         
   5   5   7        227.52        225.03        18.45 o                         
   6   5   7        748.43        771.11        32.59 o                         
   7   5   7         29.28         31.60         4.91 o                         
   8   5   7         61.37         74.54        10.67 o                         
   9   5   7         34.16         44.18         6.75 o                         
  10   5   7         74.17        107.81        14.74 o                         
  11   5   7         67.73         72.99        16.37 o                         
  12   5   7          5.72         16.80         6.03 o                         
 -12   6   7        123.59         69.27        24.50 o                         
 -11   6   7          9.57         12.43         6.13 o                         
 -10   6   7         58.51         77.28        44.01 o                         
  -9   6   7        670.36        684.46        33.07 o                         
  -8   6   7        222.75        180.03        21.84 o                         
  -7   6   7        261.98        210.51        14.76 o                         
  -6   6   7        225.13        239.78        15.88 o                         
  -5   6   7         21.73         24.58         6.66 o                         
  -4   6   7       6972.75       6733.83        78.51 o                         
  -3   6   7        623.76        577.50        26.61 o                         
  -2   6   7       2516.86       2646.50        39.75 o                         
  -1   6   7      10769.09       9515.93       224.92 o                         
   0   6   7        611.24        415.53        39.00 o                         
   1   6   7       4385.44       4164.71        38.32 o                         
   2   6   7        274.34        321.04        24.45 o                         
   3   6   7        557.38        534.33        18.06 o                         
   4   6   7       8786.30       8680.37        83.65 o                         
   5   6   7       2513.64       2539.23        57.28 o                         
   6   6   7         42.20         54.66         6.18 o                         
   7   6   7       1739.05       1750.88        86.78 o                         
   8   6   7       1879.58       2074.38        65.49 o                         
   9   6   7         53.29         50.77        11.65 o                         
  10   6   7          1.33         23.49         8.63 o                         
  11   6   7        121.42         77.95        23.64 o                         
  12   6   7         38.88         31.25         9.65 o                         
 -12   7   7          7.15          4.09         5.52 o                         
 -11   7   7         39.77         25.62         9.72 o                         
 -10   7   7        279.46        235.04        46.00 o                         
  -9   7   7          8.12          8.91         7.01 o                         
  -8   7   7       1126.09       1151.01        41.77 o                         
  -7   7   7        393.64        380.22         8.05 o                         
  -6   7   7        514.82        510.55         9.57 o                         
  -5   7   7        102.35         99.57         9.23 o                         
  -4   7   7         27.92         54.71         8.18 o                         
  -3   7   7        171.75        141.70        23.25 o                         
  -2   7   7        282.19        252.65        15.52 o                         
  -1   7   7         77.38         68.72         5.94 o                         
   0   7   7         96.24        125.66        12.18 o                         
   1   7   7       1993.64       1932.98        37.75 o                         
   2   7   7         32.73         48.08         4.90 o                         
   3   7   7        122.60        132.56         8.55 o                         
   4   7   7        380.48        367.53        13.48 o                         
   5   7   7        548.92        591.14        27.59 o                         
   6   7   7        265.24        263.09        20.02 o                         
   7   7   7        215.19        212.68        16.35 o                         
   8   7   7         16.29         28.51        10.20 o                         
   9   7   7        114.35        163.76        26.16 o                         
  10   7   7         10.26         22.71         9.13 o                         
  11   7   7        122.04        117.36        19.27 o                         
 -12   8   7         56.55         24.18        15.34 o                         
 -11   8   7          0.12         17.75         5.86 o                         
 -10   8   7         28.54         43.77        11.02 o                         
  -9   8   7        156.24        132.04        24.17 o                         
  -8   8   7        594.58        636.11        18.23 o                         
  -7   8   7        729.27        738.92        18.98 o                         
  -6   8   7          3.01          3.24         2.17 o                         
  -5   8   7         25.29         19.28         2.40 o                         
  -4   8   7      18005.86      18771.03       642.33 o                         
  -3   8   7        136.75        144.39        27.26 o                         
  -2   8   7        172.66        169.07        32.11 o                         
  -1   8   7      10489.05      10203.54       248.64 o                         
   0   8   7       9592.44       9460.46        92.37 o                         
   1   8   7       2348.72       2312.79        28.93 o                         
   2   8   7       1403.26       1438.25        31.88 o                         
   3   8   7        298.21        262.87        18.88 o                         
   4   8   7      13412.55      13400.37       238.01 o                         
   5   8   7        736.11        722.33        15.96 o                         
   6   8   7        684.80        712.88        44.33 o                         
   7   8   7       2356.02       2554.75        82.30 o                         
   8   8   7       1153.04       1356.01        97.12 o                         
   9   8   7          6.00         10.22         9.20 o                         
  10   8   7         57.38         75.95        11.33 o                         
  11   8   7         46.30         71.82        14.68 o                         
 -11   9   7        121.93         77.15        29.70 o                         
 -10   9   7         30.37         28.87         6.41 o                         
  -9   9   7         30.03         49.42        12.44 o                         
  -8   9   7         30.43         49.94         9.65 o                         
  -7   9   7       1169.98       1309.60        35.89 o                         
  -6   9   7         19.79         12.46         3.31 o                         
  -5   9   7       1974.82       1950.62        41.65 o                         
  -4   9   7         54.48         69.52         7.43 o                         
  -3   9   7         43.14         49.91        13.17 o                         
  -2   9   7        201.34        175.82        22.77 o                         
  -1   9   7        208.78        225.00        38.46 o                         
   0   9   7        556.01        491.74        17.81 o                         
   1   9   7          5.82         10.25         2.70 o                         
   2   9   7        190.44        201.52        13.32 o                         
   3   9   7        254.15        249.77        16.89 o                         
   4   9   7        438.77        424.71        27.89 o                         
   5   9   7        491.55        467.26        18.78 o                         
   6   9   7        578.45        582.70        70.75 o                         
   7   9   7        231.06        250.09        16.85 o                         
   8   9   7        219.92        231.51        29.46 o                         
   9   9   7         26.05         26.69         8.22 o                         
  10   9   7         28.68         55.76        10.55 o                         
  11   9   7        168.15        187.68        26.25 o                         
 -11  10   7         24.20         27.25         9.92 o                         
 -10  10   7         19.88         29.88         9.57 o                         
  -9  10   7         31.35         39.07        12.15 o                         
  -8  10   7        346.76        360.33        15.01 o                         
  -7  10   7        381.95        381.29        41.09 o                         
  -6  10   7        149.80        173.19        23.22 o                         
  -5  10   7         25.99         21.74         4.54 o                         
  -4  10   7      12367.59      12331.03       203.12 o                         
  -3  10   7        120.17        120.12        10.80 o                         
  -2  10   7         57.18         72.69        10.76 o                         
  -1  10   7       4386.56       4298.48        63.45 o                         
   0  10   7       8980.49       8454.37        81.88 o                         
   1  10   7       2611.85       2420.18        59.56 o                         
   2  10   7       1262.65       1148.28        26.96 o                         
   3  10   7         26.13         33.61         4.26 o                         
   4  10   7      15637.79      15768.75       257.93 o                         
   5  10   7       1165.85       1165.84        24.69 o                         
   6  10   7          5.34         14.01         3.93 o                         
   7  10   7       1327.86       1393.86       109.29 o                         
   8  10   7       1356.05       1572.51       142.88 o                         
   9  10   7         14.63         28.51         7.04 o                         
  10  10   7         96.67        107.14        14.66 o                         
  11  10   7         30.10         35.24        12.94 o                         
 -11  11   7         99.69         94.54        25.87 o                         
 -10  11   7          9.22         10.37         7.03 o                         
  -9  11   7          5.35          5.77        10.88 o                         
  -8  11   7        128.40        105.54        25.94 o                         
  -7  11   7        705.72        776.83        75.15 o                         
  -6  11   7         84.38         92.08         8.58 o                         
  -5  11   7        210.42        220.70        19.11 o                         
  -4  11   7         54.30         37.35         6.96 o                         
  -3  11   7          4.28         12.12         7.61 o                         
  -2  11   7        481.49        443.39        29.94 o                         
  -1  11   7         48.01         48.88         7.42 o                         
   0  11   7          0.75          1.24         1.65 o                         
   1  11   7       1146.95       1048.91        30.25 o                         
   2  11   7         18.93         19.40         4.16 o                         
   3  11   7        100.45        118.06        10.74 o                         
   4  11   7         18.64         11.99         3.72 o                         
   5  11   7        252.91        245.89        14.10 o                         
   6  11   7         22.80         17.58         7.36 o                         
   7  11   7         23.93         17.59         5.89 o                         
   8  11   7          0.27          5.80         7.11 o                         
   9  11   7          5.11         21.53         5.77 o                         
  10  11   7         11.73         11.11         6.07 o                         
  11  11   7        125.48        128.59        24.15 o                         
 -11  12   7          0.76         22.01         7.54 o                         
 -10  12   7          4.04         12.84         6.73 o                         
  -9  12   7         27.38         28.68         9.54 o                         
  -8  12   7        165.59        140.57        31.53 o                         
  -7  12   7         58.69         49.71         8.97 o                         
  -6  12   7          4.96          7.76         3.46 o                         
  -5  12   7        385.69        390.50        26.35 o                         
  -4  12   7       5362.54       5431.74        87.13 o                         
  -3  12   7        460.60        467.58        38.21 o                         
  -2  12   7        152.75        185.52        18.58 o                         
  -1  12   7          7.50         11.62         3.64 o                         
   0  12   7       4449.44       4384.98        44.76 o                         
   1  12   7       2696.77       2542.32        46.51 o                         
   2  12   7        585.18        535.51        28.01 o                         
   3  12   7       1491.18       1319.55        25.67 o                         
   4  12   7       4482.86       4485.00        67.39 o                         
   5  12   7         14.74         10.62         3.16 o                         
   6  12   7         85.51         99.40        11.56 o                         
   7  12   7        523.21        499.57        51.01 o                         
   8  12   7        778.11        896.85        72.36 o                         
   9  12   7          0.02         -6.21         7.81 o                         
  10  12   7         16.75         10.19         6.81 o                         
  11  12   7          0.60         11.64        10.23 o                         
 -11  13   7         76.42         52.18        18.32 o                         
 -10  13   7          5.63          0.49         4.34 o                         
  -9  13   7         57.54         49.00        11.01 o                         
  -8  13   7        576.84        548.75        65.31 o                         
  -7  13   7       1687.10       1907.24        57.26 o                         
  -6  13   7         83.44         79.27        12.77 o                         
  -5  13   7       1216.06       1219.53        39.45 o                         
  -4  13   7          0.03         13.69         3.03 o                         
  -3  13   7        404.39        414.82        27.67 o                         
  -2  13   7         54.13         65.95         7.63 o                         
  -1  13   7         47.93         52.21        12.46 o                         
   0  13   7        439.38        461.92        23.16 o                         
   1  13   7       1542.38       1483.18        34.04 o                         
   2  13   7        738.57        619.15        36.33 o                         
   3  13   7         37.88         32.32         7.48 o                         
   4  13   7        371.84        319.97        29.51 o                         
   5  13   7        285.62        282.46        18.79 o                         
   6  13   7         18.35         30.54         8.08 o                         
   7  13   7        136.20        144.75        24.60 o                         
   8  13   7          7.32         16.23         8.16 o                         
   9  13   7         16.66         23.78         8.17 o                         
  10  13   7        126.04        175.62        26.19 o                         
  11  13   7        143.97        151.46        36.16 o                         
 -11  14   7          7.95          8.91         7.02 o                         
 -10  14   7          9.91         12.22         8.93 o                         
  -9  14   7          5.51         10.20         5.35 o                         
  -8  14   7        148.39        138.72        29.40 o                         
  -7  14   7         23.60         36.92         9.80 o                         
  -6  14   7        322.16        293.76        29.94 o                         
  -5  14   7       1152.92       1186.00        41.32 o                         
  -4  14   7       4936.64       5159.98       149.95 o                         
  -3  14   7        862.86        839.13        29.77 o                         
  -2  14   7         17.12         25.67        11.75 o                         
  -1  14   7        760.61        631.06        31.60 o                         
   0  14   7       3599.09       3768.90        54.39 o                         
   1  14   7          0.57         10.27         3.29 o                         
   2  14   7       1775.25       1787.25        31.78 o                         
   3  14   7        908.40        861.09        31.76 o                         
   4  14   7       2108.68       2126.37        48.09 o                         
   5  14   7        167.14        164.26        17.94 o                         
   6  14   7         98.89        119.65        11.73 o                         
   7  14   7        179.13        181.15        21.84 o                         
   8  14   7        384.58        428.94        41.95 o                         
   9  14   7         84.01         99.62        78.91 o                         
  10  14   7         94.61        111.03        13.23 o                         
 -10  15   7        120.58        109.43        23.95 o                         
  -9  15   7         35.90         27.49         9.61 o                         
  -8  15   7          0.76         13.77         7.41 o                         
  -7  15   7          9.20         16.48         6.73 o                         
  -6  15   7         43.37         36.85         5.62 o                         
  -5  15   7         46.92         43.69         6.59 o                         
  -4  15   7         61.48         71.98         9.61 o                         
  -3  15   7        143.78        161.82        18.22 o                         
  -2  15   7         36.09         46.48         7.35 o                         
  -1  15   7         90.95        112.47        10.69 o                         
   0  15   7        694.90        658.08        27.07 o                         
   1  15   7         91.13         89.00         8.86 o                         
   2  15   7        448.70        423.91        50.42 o                         
   3  15   7        288.46        286.94        16.76 o                         
   4  15   7        288.37        285.29        24.19 o                         
   5  15   7        566.89        594.67        12.55 o                         
   6  15   7          7.32         14.85         5.44 o                         
   7  15   7        223.78        238.15        31.56 o                         
   8  15   7          0.63         -0.63         8.42 o                         
   9  15   7         24.70         65.18        13.73 o                         
  10  15   7         61.38         51.93        14.55 o                         
 -10  16   7         65.54         34.46        11.07 o                         
  -9  16   7          1.68          9.17         7.76 o                         
  -8  16   7          3.81          5.65         7.94 o                         
  -7  16   7         17.02         24.28        12.59 o                         
  -6  16   7        133.31        113.68        22.27 o                         
  -5  16   7        211.87        224.37        27.62 o                         
  -4  16   7       1589.15       1637.78        51.76 o                         
  -3  16   7         11.15          9.86         5.40 o                         
  -2  16   7        272.80        302.88        17.70 o                         
  -1  16   7        528.99        576.60        33.86 o                         
   0  16   7       2243.55       2220.91        51.27 o                         
   1  16   7       1663.90       1515.78        50.65 o                         
   2  16   7       4603.92       4663.71        81.16 o                         
   3  16   7       1337.76       1210.45        26.77 o                         
   4  16   7       1146.24       1078.03        28.26 o                         
   5  16   7        347.90        342.49        29.62 o                         
   6  16   7         27.46         34.91         9.58 o                         
   7  16   7         10.75         13.85         4.22 o                         
   8  16   7        306.44        336.01       189.27 o                         
   9  16   7         24.51         28.45         7.22 o                         
  10  16   7        235.27        293.10        69.76 o                         
 -10  17   7         60.62         62.03        10.60 o                         
  -9  17   7        147.32        136.25        32.19 o                         
  -8  17   7        101.19         65.69        17.12 o                         
  -7  17   7        984.98       1131.66        42.62 o                         
  -6  17   7         43.73         41.53        12.24 o                         
  -5  17   7        522.87        551.76        45.87 o                         
  -4  17   7        110.05        107.66        16.53 o                         
  -3  17   7        243.50        265.50        24.67 o                         
  -2  17   7       1073.50       1049.42        40.67 o                         
  -1  17   7         14.44         14.54         4.66 o                         
   0  17   7          0.00          3.71         4.62 o                         
   1  17   7        503.46        489.48        28.27 o                         
   2  17   7        170.76        177.82        15.98 o                         
   3  17   7         89.01         92.66         7.99 o                         
   4  17   7         35.49         36.58         5.28 o                         
   5  17   7         55.09         37.78         5.59 o                         
   6  17   7          0.29         10.45         7.15 o                         
   7  17   7         25.09         31.26         5.83 o                         
   8  17   7          0.71          7.30         5.84 o                         
   9  17   7         39.68         51.49        11.90 o                         
  10  17   7         27.48         50.43        10.38 o                         
 -10  18   7         54.29         42.68        19.60 o                         
  -9  18   7         84.76         67.85        19.19 o                         
  -8  18   7         55.22         57.42        11.42 o                         
  -7  18   7          0.84         11.56         6.93 o                         
  -6  18   7        409.61        363.54        33.55 o                         
  -5  18   7        656.13        645.55        37.04 o                         
  -4  18   7        617.81        625.21        42.44 o                         
  -3  18   7        387.72        387.74        25.78 o                         
  -2  18   7       1303.98       1234.69        39.83 o                         
  -1  18   7         82.75        101.29        19.43 o                         
   0  18   7        520.91        505.43        36.41 o                         
   1  18   7        227.52        271.94        19.02 o                         
   2  18   7       3801.42       4081.47        77.30 o                         
   3  18   7       1116.96       1215.05        24.45 o                         
   4  18   7        354.26        380.62        28.25 o                         
   5  18   7       1059.06       1209.50        60.97 o                         
   6  18   7        140.69        164.17        15.81 o                         
   7  18   7          4.61          7.68         6.90 o                         
   8  18   7        118.07         90.40        17.91 o                         
   9  18   7        202.96        216.61        19.47 o                         
  -9  19   7          1.05          3.80         8.32 o                         
  -8  19   7          1.10          9.56         5.22 o                         
  -7  19   7         54.23         42.93        14.56 o                         
  -6  19   7         55.79         56.50        13.10 o                         
  -5  19   7         16.58         28.84         5.35 o                         
  -4  19   7        372.51        390.45        22.00 o                         
  -3  19   7         23.92         31.70        14.45 o                         
  -2  19   7        654.66        686.08        40.95 o                         
  -1  19   7          5.10          9.22         5.27 o                         
   0  19   7         66.28         80.22        14.26 o                         
   1  19   7         87.79         91.82         9.47 o                         
   2  19   7        331.00        354.74        23.86 o                         
   3  19   7        307.99        329.44        26.75 o                         
   4  19   7        194.84        179.90        18.40 o                         
   5  19   7        128.72        115.60        26.23 o                         
   6  19   7         63.86         63.08         7.57 o                         
   7  19   7         33.56         29.16        14.93 o                         
   8  19   7        128.04        153.12        22.26 o                         
   9  19   7          2.45         10.34         5.37 o                         
  -9  20   7         66.73         46.53        14.07 o                         
  -8  20   7         41.16         34.55         7.35 o                         
  -7  20   7         64.43         81.51        14.60 o                         
  -6  20   7        253.88        278.24        46.43 o                         
  -5  20   7        849.26        877.97        24.09 o                         
  -4  20   7          6.97          5.64         7.30 o                         
  -3  20   7        928.63        947.32        35.61 o                         
  -2  20   7        307.81        367.63        34.29 o                         
  -1  20   7        266.91        299.14        34.39 o                         
   0  20   7          7.54         14.04         5.37 o                         
   1  20   7        215.96        237.88        18.90 o                         
   2  20   7       1491.90       1566.67        44.23 o                         
   3  20   7        825.94        850.85        16.47 o                         
   4  20   7         14.75         12.43         3.16 o                         
   5  20   7        481.37        513.65        39.70 o                         
   6  20   7        138.29        137.04        17.30 o                         
   7  20   7         87.92         73.89        13.12 o                         
   8  20   7          9.71          1.08         5.60 o                         
   9  20   7         77.90         68.72        12.00 o                         
  -9  21   7          3.45         30.06         7.28 o                         
  -8  21   7         24.09         18.40        10.06 o                         
  -7  21   7         60.37         60.59        14.59 o                         
  -6  21   7         48.29         50.51        11.82 o                         
  -5  21   7         85.97         83.63        10.24 o                         
  -4  21   7        629.69        702.57        44.01 o                         
  -3  21   7          9.21         17.21         4.76 o                         
  -2  21   7        639.70        700.80        55.96 o                         
  -1  21   7         27.21         31.33         7.06 o                         
   0  21   7        224.76        247.14        21.17 o                         
   1  21   7         84.07        109.16        10.31 o                         
   2  21   7        144.49        163.64        16.15 o                         
   3  21   7          2.06          6.11         6.13 o                         
   4  21   7        178.39        178.07        19.13 o                         
   5  21   7         17.73         21.51         4.76 o                         
   6  21   7          8.09         12.65        17.82 o                         
   7  21   7         44.36         25.47        11.78 o                         
   8  21   7         82.42         88.39        20.02 o                         
   9  21   7         22.09         32.21         7.59 o                         
  -8  22   7         43.53         44.80        15.54 o                         
  -7  22   7         66.47         34.37        12.46 o                         
  -6  22   7        382.22        349.21        64.92 o                         
  -5  22   7        300.59        306.90        33.36 o                         
  -4  22   7          2.50          6.94        16.57 o                         
  -3  22   7        144.69        159.46        22.68 o                         
  -2  22   7       1105.87       1327.08        77.01 o                         
  -1  22   7        122.99        117.95        20.79 o                         
   0  22   7         11.27         15.87         6.23 o                         
   1  22   7         93.97        111.28        16.03 o                         
   2  22   7       2396.78       2634.76       125.14 o                         
   3  22   7        603.98        668.59        51.09 o                         
   4  22   7          1.67          1.16         2.96 o                         
   5  22   7        900.83        988.17        29.28 o                         
   6  22   7         54.91         64.54        10.68 o                         
   7  22   7         56.16         47.40         9.78 o                         
   8  22   7         47.26         37.93        10.15 o                         
  -8  23   7          5.06          8.29         4.61 o                         
  -7  23   7         26.74         30.65         7.50 o                         
  -6  23   7         34.47         40.73        10.60 o                         
  -5  23   7         61.99         54.50         8.89 o                         
  -4  23   7         88.85        111.68        11.76 o                         
  -3  23   7         85.33         93.05        14.15 o                         
  -2  23   7        429.95        438.23        40.85 o                         
  -1  23   7          0.09         11.37         8.63 o                         
   0  23   7          7.25         14.54         6.62 o                         
   1  23   7         49.45         57.73         9.81 o                         
   2  23   7         54.41         57.41        14.43 o                         
   3  23   7          2.53          2.86         4.59 o                         
   4  23   7         27.46         27.63         4.36 o                         
   5  23   7          0.16          3.38         3.62 o                         
   6  23   7         13.63         10.25         4.76 o                         
   7  23   7         28.14         30.12         7.93 o                         
   8  23   7         52.87         49.56         6.99 o                         
  -8  24   7         75.87         48.98         9.28 o                         
  -7  24   7        128.35         94.92        14.73 o                         
  -6  24   7        117.88        101.91        16.20 o                         
  -5  24   7        309.69        292.06        30.17 o                         
  -4  24   7         15.66         24.35         6.44 o                         
  -3  24   7        144.09        144.10        16.22 o                         
  -2  24   7        636.35        695.86        34.86 o                         
  -1  24   7        408.59        456.89        45.08 o                         
   0  24   7        746.51        809.66        53.06 o                         
   1  24   7        571.49        591.11        90.51 o                         
   2  24   7        678.74        786.07        75.59 o                         
   3  24   7        178.94        205.62        31.22 o                         
   4  24   7         10.12         20.69         5.54 o                         
   5  24   7        489.77        464.54        46.29 o                         
   6  24   7        119.92        119.06        15.18 o                         
   7  24   7         49.51         40.28        14.89 o                         
  -7  25   7         10.64         18.58         4.64 o                         
  -6  25   7         23.31         39.22        10.09 o                         
  -5  25   7         63.21         44.80         7.84 o                         
  -4  25   7        288.04        276.61        34.45 o                         
  -3  25   7          2.65          9.60         4.59 o                         
  -2  25   7        112.29        109.93        14.42 o                         
  -1  25   7         25.47         19.56         9.28 o                         
   0  25   7        147.60        169.29        21.55 o                         
   1  25   7         29.77         42.28        18.49 o                         
   2  25   7        125.26        144.03        19.68 o                         
   3  25   7          2.34          0.64         5.22 o                         
   4  25   7          1.35          8.95         8.95 o                         
   5  25   7         62.39         58.25         9.91 o                         
   6  25   7         42.41         33.47        11.51 o                         
   7  25   7         14.93          2.35         3.29 o                         
  -7  26   7        290.50        122.95        52.88 o                         
  -6  26   7         32.94         34.24         7.87 o                         
  -5  26   7        522.06        454.58        55.94 o                         
  -4  26   7         29.88         24.07        10.83 o                         
  -3  26   7        323.30        270.56        35.54 o                         
  -2  26   7        140.15        162.41        25.97 o                         
  -1  26   7        227.79        219.72        24.34 o                         
   0  26   7        691.09        746.02        52.85 o                         
   1  26   7        290.01        335.94        33.69 o                         
   2  26   7        235.18        235.57        63.13 o                         
   3  26   7        241.17        207.68        25.82 o                         
   4  26   7         43.40         39.46         8.76 o                         
   5  26   7        353.98        371.71        80.88 o                         
   6  26   7          4.55          4.42         5.42 o                         
  -6  27   7          9.73         10.04         4.81 o                         
  -5  27   7          7.74          6.16         3.52 o                         
  -4  27   7        119.94         94.71        14.02 o                         
  -3  27   7          0.51         12.07         6.72 o                         
  -2  27   7         35.01         47.42         8.11 o                         
  -1  27   7          0.54          8.04         6.09 o                         
   0  27   7        180.90        200.67        20.41 o                         
   1  27   7          7.81          6.63         7.28 o                         
   2  27   7         39.47         61.52        20.48 o                         
   3  27   7          1.03          1.96         5.67 o                         
   4  27   7          0.41         27.16         8.08 o                         
   5  27   7          9.38         11.65         8.31 o                         
   6  27   7          1.98          6.54         4.18 o                         
  -5  28   7         50.39         23.64         7.35 o                         
  -4  28   7         36.48         25.25         7.19 o                         
  -3  28   7         66.01         63.06        13.84 o                         
  -2  28   7         34.48         28.84         7.89 o                         
  -1  28   7        158.79        161.77        18.06 o                         
   0  28   7        354.76        301.01        42.60 o                         
   1  28   7        424.31        441.28        45.31 o                         
   2  28   7         65.53         66.61        18.15 o                         
   3  28   7        422.40        424.60        83.88 o                         
   4  28   7        134.64        122.48        29.47 o                         
   5  28   7        169.99        135.95        34.19 o                         
  -4  29   7         86.65         50.92        11.45 o                         
  -3  29   7         68.88         66.62        12.22 o                         
  -2  29   7        127.42        123.24        20.10 o                         
  -1  29   7        113.83        102.28        23.75 o                         
   0  29   7          1.47         17.99         9.95 o                         
   1  29   7        138.91         98.44        17.41 o                         
   2  29   7         14.20         10.84         4.81 o                         
   3  29   7          1.70         11.03        10.86 o                         
   4  29   7         17.75         22.39         6.20 o                         
  -3  30   7        139.87        120.03        21.46 o                         
  -2  30   7         82.60         74.22        19.21 o                         
  -1  30   7         79.92         71.17        12.23 o                         
   0  30   7        179.05        137.12        20.99 o                         
   1  30   7         68.03         49.93        12.98 o                         
   2  30   7          3.33         10.71         3.76 o                         
   3  30   7         79.44         92.28        13.27 o                         
  -1  31   7         71.47         52.88         8.12 o                         
   0  31   7          0.12          4.97         4.32 o                         
   1  31   7          0.04          6.99         4.46 o                         
   2  31   7          6.26          6.78         6.06 o                         
 -10   0   8        520.31        610.63        22.64 o                         
  -6   0   8       8666.58       9825.70       184.99 o                         
  -4   0   8        138.29         89.16        13.41 o                         
   0   0   8       6323.85       5964.58        62.12 o                         
   2   0   8      22461.14      22010.02       188.92 o                         
   4   0   8       1010.09        943.87        74.14 o                         
   6   0   8       8297.60       8827.88       172.31 o                         
   8   0   8       1967.56       2256.56        73.98 o                         
  10   0   8        771.44        807.30        81.87 o                         
  12   0   8         19.93         20.19         6.39 o                         
 -11   1   8          2.82          7.60         7.36 o                         
 -10   1   8        557.78        448.98        40.09 o                         
  -9   1   8        423.08        396.90        42.66 o                         
  -7   1   8       1271.16       1405.87        34.30 o                         
  -6   1   8       1941.65       2201.00        46.78 o                         
  -5   1   8        369.06        394.13        36.68 o                         
  -4   1   8        256.24        290.94        43.04 o                         
  -3   1   8        348.66        346.15        20.89 o                         
  -2   1   8        146.40        155.00        14.65 o                         
  -1   1   8        154.89        175.29        18.32 o                         
   0   1   8        345.08        389.01        14.50 o                         
   1   1   8          7.83          2.35         3.44 o                         
   2   1   8         22.67         26.15         4.40 o                         
   3   1   8         45.71         41.47         6.43 o                         
   4   1   8          8.92          7.14         1.49 o                         
   5   1   8        470.29        457.93        15.51 o                         
   6   1   8         49.42         70.34         8.28 o                         
   7   1   8        609.60        683.64        42.78 o                         
   8   1   8         94.80        108.43         9.58 o                         
   9   1   8        585.46        700.96        91.51 o                         
  10   1   8        115.91        115.27        15.20 o                         
  11   1   8          2.03          5.21         4.56 o                         
  12   1   8         10.73         12.73         6.14 o                         
 -11   2   8         31.33         20.31         5.35 o                         
 -10   2   8        463.26        495.15        55.56 o                         
  -9   2   8          0.12          0.83         4.40 o                         
  -8   2   8          6.79          3.26         4.80 o                         
  -7   2   8          4.73          2.18         2.02 o                         
  -6   2   8       3061.51       3334.85        49.17 o                         
  -5   2   8          3.04         17.22         4.55 o                         
  -4   2   8       2828.21       2832.83        43.62 o                         
  -3   2   8        356.07        432.00        29.23 o                         
  -2   2   8      21685.26      23683.63       205.63 o                         
  -1   2   8        452.00        396.69        15.11 o                         
   0   2   8      19601.83      18355.62       254.27 o                         
   1   2   8       4344.58       4284.91        73.83 o                         
   2   2   8      19906.42      19579.38       167.91 o                         
   3   2   8        352.11        298.85        11.70 o                         
   4   2   8        932.53        788.68        18.39 o                         
   5   2   8        557.33        536.22        35.17 o                         
   6   2   8       2859.64       2711.89        48.69 o                         
   7   2   8         14.72          9.74         3.74 o                         
   8   2   8        620.25        653.47        37.95 o                         
   9   2   8        115.83        128.29        33.19 o                         
  10   2   8        153.28        156.82        22.10 o                         
  11   2   8         65.04         53.75         8.19 o                         
  12   2   8         43.81         34.39         8.20 o                         
 -12   3   8         24.06          4.42         5.22 o                         
 -11   3   8         17.85         18.82         7.73 o                         
 -10   3   8         68.97         77.83        15.11 o                         
  -9   3   8        300.40        278.15        28.77 o                         
  -8   3   8         46.86         34.22         5.65 o                         
  -7   3   8        816.75        845.40        19.42 o                         
  -6   3   8        141.39        167.72        11.97 o                         
  -5   3   8        135.10        146.73        14.20 o                         
  -4   3   8        311.85        283.33        26.76 o                         
  -3   3   8        229.70        242.45        19.46 o                         
  -2   3   8         29.43         42.60         5.64 o                         
  -1   3   8       2059.62       1991.58        49.25 o                         
   0   3   8        344.21        389.70        20.19 o                         
   1   3   8         10.41         16.99         4.12 o                         
   2   3   8        165.46        152.39         9.34 o                         
   3   3   8        325.64        286.75        10.63 o                         
   4   3   8        122.27        141.37         7.12 o                         
   5   3   8        130.51        128.71         5.71 o                         
   6   3   8         23.22         24.20         5.92 o                         
   7   3   8         76.34         81.72         9.28 o                         
   8   3   8         10.41         19.61        13.03 o                         
   9   3   8        369.20        421.37        24.00 o                         
  10   3   8          3.37          9.04         4.32 o                         
  11   3   8         17.94          5.51         5.98 o                         
  12   3   8         44.92         45.37        12.06 o                         
 -12   4   8         50.03         30.00         9.79 o                         
 -11   4   8          0.41          1.92         7.82 o                         
 -10   4   8         74.54         75.67        15.98 o                         
  -9   4   8         19.40         23.88        14.28 o                         
  -8   4   8         60.48         43.32         6.79 o                         
  -7   4   8        224.30        211.63        18.63 o                         
  -6   4   8       4016.00       4613.68        66.85 o                         
  -5   4   8         16.37         15.37         5.95 o                         
  -4   4   8       2058.87       2029.71       116.29 o                         
  -3   4   8        542.44        525.83        23.79 o                         
  -2   4   8       4935.78       4564.23        53.63 o                         
  -1   4   8       3501.27       3515.22        40.58 o                         
   0   4   8       5677.58       4957.10        75.81 o                         
   1   4   8        693.87        678.25        27.97 o                         
   2   4   8       7621.12       6653.67        41.87 o                         
   3   4   8       5220.24       5249.38        50.90 o                         
   4   4   8       1340.84       1303.53        30.04 o                         
   5   4   8        885.35        783.36        29.02 o                         
   6   4   8       4570.08       4566.83        80.09 o                         
   7   4   8        717.58        734.72        35.16 o                         
   8   4   8       1153.35       1258.11        25.36 o                         
   9   4   8        121.11        130.14        15.18 o                         
  10   4   8         40.86         45.86        10.35 o                         
  11   4   8        254.28        225.26        44.69 o                         
  12   4   8         16.70          7.78         5.22 o                         
 -12   5   8         32.86         25.68         9.30 o                         
 -11   5   8          1.44          6.25         8.91 o                         
 -10   5   8         29.53         21.62         6.03 o                         
  -9   5   8        206.47        208.78        27.27 o                         
  -8   5   8        184.79        179.63        19.76 o                         
  -7   5   8        498.17        504.80        15.06 o                         
  -6   5   8        290.71        299.79        22.03 o                         
  -5   5   8        460.70        445.54        25.07 o                         
  -4   5   8        848.02        835.90        24.46 o                         
  -3   5   8        128.70        118.09        22.16 o                         
  -2   5   8        374.10        340.44        17.05 o                         
  -1   5   8         10.71         23.58         5.31 o                         
   0   5   8         35.03         44.57         4.86 o                         
   1   5   8         34.06         38.30         4.51 o                         
   2   5   8        188.39        180.89         9.85 o                         
   3   5   8         41.28         58.44         6.43 o                         
   4   5   8        782.60        710.94        19.07 o                         
   5   5   8          7.52          5.96         3.21 o                         
   6   5   8        429.07        428.04        13.32 o                         
   7   5   8        197.77        190.27        18.24 o                         
   8   5   8        212.00        212.13        18.76 o                         
   9   5   8        166.71        197.12        24.37 o                         
  10   5   8          4.64          2.19         7.97 o                         
  11   5   8          8.99          6.58         6.68 o                         
  12   5   8         23.53         14.33        10.73 o                         
 -12   6   8         66.37         41.77        18.86 o                         
 -11   6   8         27.24         16.14         5.06 o                         
 -10   6   8          0.51          9.16         6.64 o                         
  -8   6   8        401.91        382.62        57.85 o                         
  -7   6   8         50.08         40.69         5.43 o                         
  -6   6   8       1543.07       1692.20        42.64 o                         
  -5   6   8       2075.65       2102.18        46.33 o                         
  -4   6   8       2321.03       2206.33        51.72 o                         
  -3   6   8        219.40        231.22        20.99 o                         
  -2   6   8       6956.77       6681.24       105.28 o                         
  -1   6   8        873.09        812.49        23.06 o                         
   1   6   8        487.15        560.54        22.99 o                         
   2   6   8       3208.88       3176.95        37.82 o                         
   3   6   8       2610.28       2600.50        56.58 o                         
   4   6   8       2938.14       2847.23        48.81 o                         
   5   6   8        333.33        402.07        28.87 o                         
   6   6   8       1866.10       1925.51        76.38 o                         
   7   6   8        116.84        108.20        17.36 o                         
   8   6   8        682.09        751.36        53.77 o                         
   9   6   8        167.83        178.18        19.50 o                         
  10   6   8         20.52         26.17         6.26 o                         
  11   6   8         76.53        110.81        28.14 o                         
 -12   7   8        155.70         66.01        30.88 o                         
 -11   7   8          2.33          7.97         3.21 o                         
 -10   7   8         10.89          0.70         9.25 o                         
  -8   7   8        187.58        170.94        31.11 o                         
  -7   7   8       1003.05       1019.23        27.63 o                         
  -6   7   8        472.30        483.04        17.84 o                         
  -5   7   8        692.58        702.90        21.92 o                         
  -4   7   8        599.39        621.87        27.27 o                         
  -3   7   8         16.56         21.38         7.15 o                         
  -2   7   8         14.48          4.35         3.14 o                         
  -1   7   8        164.22        148.36        15.89 o                         
   0   7   8         22.10         35.31         5.26 o                         
   1   7   8          3.16         10.51         2.72 o                         
   2   7   8        536.07        468.52        21.62 o                         
   3   7   8          1.15          4.34         2.14 o                         
   4   7   8        119.55        115.96         9.20 o                         
   5   7   8       1174.88       1192.84        31.77 o                         
   6   7   8         10.65          9.43         7.12 o                         
   7   7   8       1038.07       1050.14        95.15 o                         
   8   7   8         10.28          7.95         5.03 o                         
   9   7   8        400.76        432.06        64.66 o                         
  10   7   8          1.59          7.65         7.72 o                         
  11   7   8          7.33         12.87         5.18 o                         
 -11   8   8        138.43         48.55        26.90 o                         
 -10   8   8          9.20          7.99         7.45 o                         
  -8   8   8        909.01        924.53        30.96 o                         
  -7   8   8         96.99         88.03        10.75 o                         
  -6   8   8        790.26        772.69        16.64 o                         
  -5   8   8       5327.42       5937.50       231.04 o                         
  -4   8   8       1138.96       1108.16        36.76 o                         
  -3   8   8       3130.13       2949.10        61.65 o                         
  -2   8   8        681.91        675.79        30.70 o                         
  -1   8   8        834.96        674.18        30.64 o                         
   0   8   8       9327.57       9091.98       107.40 o                         
   1   8   8       1393.62       1315.68        28.11 o                         
   2   8   8        126.92        103.71         8.32 o                         
   3   8   8      24111.55      24244.18      5464.32 o                         
   4   8   8        185.11        206.14        17.11 o                         
   5   8   8       2120.76       2068.43        70.32 o                         
   6   8   8       1464.14       1442.61        66.84 o                         
   7   8   8       2428.79       2324.52       126.70 o                         
   8   8   8        560.53        603.73       221.90 o                         
   9   8   8         92.40         90.56        11.32 o                         
  10   8   8          7.71          3.93         7.17 o                         
  11   8   8        330.53        406.54        36.95 o                         
 -11   9   8          3.89         -5.07         6.71 o                         
 -10   9   8         13.05         13.21         7.31 o                         
  -8   9   8        394.28        426.12        15.67 o                         
  -7   9   8         85.71         75.07        11.13 o                         
  -6   9   8        180.34        196.99        14.48 o                         
  -5   9   8         60.09         54.79         5.39 o                         
  -4   9   8       1585.21       1501.50        57.71 o                         
  -3   9   8          0.40          3.28         1.69 o                         
  -2   9   8        130.53        139.41        10.20 o                         
  -1   9   8        381.69        406.38        30.57 o                         
   0   9   8        268.93        292.28        20.39 o                         
   1   9   8         53.86         54.78         6.73 o                         
   2   9   8        432.07        395.11        19.21 o                         
   3   9   8        623.99        572.19        31.53 o                         
   4   9   8        297.40        273.25        29.26 o                         
   5   9   8         36.19         31.24         4.80 o                         
   6   9   8        192.45        205.57        14.44 o                         
   7   9   8         59.70         53.29         7.05 o                         
   8   9   8        221.02        265.01        27.05 o                         
   9   9   8         32.12         36.03         9.85 o                         
  10   9   8         15.58         17.40         6.82 o                         
  11   9   8          8.19          3.84         9.24 o                         
 -11  10   8        154.70         94.64        21.87 o                         
 -10  10   8         25.88         19.99         9.67 o                         
  -8  10   8       1144.09       1232.24        70.83 o                         
  -7  10   8          3.15          6.48         3.56 o                         
  -6  10   8         52.31         55.22         7.79 o                         
  -5  10   8       1962.43       1797.75        48.15 o                         
  -4  10   8         44.77         45.76         6.09 o                         
  -3  10   8       7021.06       6854.65        86.42 o                         
  -2  10   8        437.79        388.17        30.61 o                         
  -1  10   8       4194.55       3967.32        74.06 o                         
   0  10   8       6240.70       6093.15        62.01 o                         
   1  10   8       1966.38       1777.82        32.24 o                         
   2  10   8        427.77        410.69        21.13 o                         
   3  10   8      13197.50      13915.01       359.79 o                         
   4  10   8        442.82        413.59        10.33 o                         
   5  10   8         15.96         13.81         2.73 o                         
   6  10   8        175.45        175.90        16.07 o                         
   7  10   8         91.02         78.46        11.99 o                         
   8  10   8        144.94        165.94        19.78 o                         
   9  10   8          4.46         11.19         8.65 o                         
  10  10   8         14.55         22.40         7.59 o                         
  11  10   8        326.81        409.93        33.07 o                         
 -11  11   8         31.21         10.09         4.88 o                         
 -10  11   8          1.92         13.01         9.67 o                         
  -8  11   8        179.14        178.13        30.58 o                         
  -7  11   8        245.23        249.40        26.88 o                         
  -6  11   8        637.39        640.34        36.65 o                         
  -5  11   8        161.53        152.19        17.22 o                         
  -4  11   8       1733.32       1755.47        38.90 o                         
  -3  11   8        175.56        196.24        14.32 o                         
  -2  11   8         59.83         77.58        13.94 o                         
  -1  11   8        165.03        176.51        17.55 o                         
   0  11   8        124.87        117.23         8.26 o                         
   1  11   8         44.61         47.41         5.83 o                         
   2  11   8        157.47        191.92        14.13 o                         
   3  11   8         15.42          6.81         7.35 o                         
   4  11   8       1308.78       1262.42        34.90 o                         
   5  11   8         37.76         42.45         8.69 o                         
   6  11   8        919.80        982.95        31.41 o                         
   7  11   8        224.17        220.09        20.17 o                         
   8  11   8         48.58         65.70        11.59 o                         
   9  11   8          0.17          9.48         5.15 o                         
  10  11   8          6.74         19.73         6.02 o                         
  11  11   8          0.43          3.79         4.57 o                         
 -11  12   8         75.13         57.77         9.42 o                         
 -10  12   8         62.16         59.92        19.02 o                         
  -8  12   8        660.19        680.07        21.84 o                         
  -7  12   8         19.59         17.44         8.47 o                         
  -6  12   8         34.92         36.00         5.37 o                         
  -5  12   8       1801.54       1743.04        53.91 o                         
  -4  12   8        227.28        210.21        15.49 o                         
  -3  12   8       2529.93       2509.14        62.22 o                         
  -2  12   8       2117.55       2136.64        47.29 o                         
  -1  12   8       2149.50       2171.67        76.29 o                         
   0  12   8        688.30        647.51        19.93 o                         
   1  12   8         17.33         19.67         4.54 o                         
   2  12   8        695.54        668.76        28.25 o                         
   3  12   8       7166.30       7347.86       146.47 o                         
   4  12   8          0.19          8.21         2.98 o                         
   5  12   8        594.19        628.67        18.76 o
[truncated: 671,574 more chars]
