# Supplementary material for: Crystal structure of bis­[N-(2-hy­droxy­eth­yl)-N-methyl­dithio­carbamato-κ2 S,S′](pyridine)­zinc(II) pyridine monosolvate and its N-ethyl analogue
Source: Acta Crystallogr E Crystallogr Commun. 2017 Jul 21;73(Pt 8):1246–51. doi: 10.1107/S2056989017010568 (PMC5598858; doi:10.1107/S2056989017010568)
Supplement: Supplementary file 3 [file e-73-01246-IIsup3.hkl]

data_II                                                                         
_shelx_title ' 2'                                                               
_shelx_refln_list_code          4                                               
_shelx_F_calc_maximum      259.34                                               
_exptl_crystal_F_000      1152.00                                               
_reflns_d_resolution_high  0.5437                                               
                                                                                
loop_                                                                           
 _space_group_symop_operation_xyz                                               
 'x, y, z'                                                                      
 '-x+1/2, y+1/2, -z+1/2'                                                        
 '-x, -y, -z'                                                                   
 'x-1/2, -y-1/2, z-1/2'                                                         
                                                                                
_cell_length_a    11.2961                                                       
_cell_length_b     8.6514                                                       
_cell_length_c    25.7160                                                       
_cell_angle_alpha  90.000                                                       
_cell_angle_beta   98.265                                                       
_cell_angle_gamma  90.000                                                       
                                                                                
_shelx_F_squared_multiplier     1.000                                           
                                                                                
loop_                                                                           
 _refln_index_h                                                                 
 _refln_index_k                                                                 
 _refln_index_l                                                                 
 _refln_F_squared_calc                                                          
 _refln_F_squared_meas                                                          
 _refln_F_squared_sigma                                                         
 _refln_observed_status                                                         
   2   0   0       7583.38       6696.40        65.13 o                         
   4   0   0      49126.79      42632.29       286.52 o                         
   6   0   0       1802.69       1661.66        54.77 o                         
   8   0   0       1865.83       1551.48        56.60 o                         
  10   0   0         33.85         22.96         9.74 o                         
  12   0   0        693.51        725.11        82.65 o                         
  14   0   0       1148.11       1439.79        55.80 o                         
  16   0   0        161.52        150.51        30.09 o                         
  18   0   0        133.80        118.52        25.53 o                         
  20   0   0          3.07         12.96        10.60 o                         
   1   1   0      29306.54      27347.58       122.86 o                         
   2   1   0       1352.82       1232.60        13.56 o                         
   3   1   0       3065.88       2824.73        29.11 o                         
   4   1   0       9359.74       8736.97       108.65 o                         
   5   1   0       7098.81       6234.64       205.88 o                         
   6   1   0       2260.99       1913.49        45.95 o                         
   7   1   0         15.92         67.75        14.04 o                         
   8   1   0         10.32         20.96        12.10 o                         
   9   1   0         54.94         50.17        10.30 o                         
  10   1   0          6.10        -11.20        11.20 o                         
  11   1   0       2417.49       2328.83        54.28 o                         
  12   1   0        240.98        311.91        28.32 o                         
  13   1   0        440.94        438.79        52.73 o                         
  14   1   0        251.58        294.00        23.51 o                         
  15   1   0         63.99         70.06        12.41 o                         
  16   1   0          6.72         30.28         7.57 o                         
  17   1   0          7.13          6.64         5.87 o                         
  18   1   0        243.57        160.35        32.64 o                         
  19   1   0          5.13         17.16         6.07 o                         
  20   1   0         58.21         31.74         8.35 o                         
   0   2   0      26839.66      25937.11       168.13 o                         
   1   2   0          1.84         22.82         7.34 o                         
   2   2   0       5752.61       5763.32        44.25 o                         
   3   2   0       1098.34       1075.97        20.52 o                         
   4   2   0      10502.64       9921.75        71.47 o                         
   5   2   0       7302.19       6649.11        78.20 o                         
   6   2   0        146.99        221.15        22.28 o                         
   7   2   0       1074.60        976.44        33.02 o                         
   8   2   0        746.93        749.70        71.92 o                         
   9   2   0       5240.32       5199.77       116.42 o                         
  10   2   0         58.75         72.81        10.94 o                         
  11   2   0         66.09         40.29        15.78 o                         
  12   2   0       2618.84       2751.29       128.40 o                         
  13   2   0        793.61        782.28        65.93 o                         
  14   2   0          6.97         16.37         7.81 o                         
  15   2   0        119.65        123.72        15.22 o                         
  16   2   0         12.87         19.70         7.11 o                         
  17   2   0         78.64         87.70        14.51 o                         
  18   2   0         42.75         33.14         8.02 o                         
  19   2   0         43.30         35.36        13.42 o                         
  20   2   0          1.20         16.19         7.20 o                         
   1   3   0      12985.13      12851.04        82.44 o                         
   2   3   0         46.47         32.93         3.77 o                         
   3   3   0       2043.73       2061.56        26.80 o                         
   4   3   0      10738.22      11133.32      3219.60 o                         
   5   3   0         35.24         53.36        10.05 o                         
   6   3   0       2240.33       1927.26        47.53 o                         
   7   3   0       1449.06       1287.79        31.14 o                         
   8   3   0       5879.21       5885.68        82.10 o                         
   9   3   0        657.34        694.16        56.74 o                         
  10   3   0       2127.00       1966.10        73.09 o                         
  11   3   0          1.52         19.26        13.49 o                         
  12   3   0         17.78         15.91         5.37 o                         
  13   3   0         56.93         74.38        12.55 o                         
  14   3   0       1431.20       1512.28        56.54 o                         
  15   3   0        138.69        148.49        18.54 o                         
  16   3   0        560.08        560.31        74.99 o                         
  17   3   0        161.72        144.01        23.27 o                         
  18   3   0        487.73        351.29        76.36 o                         
  19   3   0         42.26         17.15         9.36 o                         
  20   3   0        129.46         67.03        33.10 o                         
   0   4   0         12.93        -34.60        34.60 o                         
   1   4   0       1289.74       1244.47        20.73 o                         
   2   4   0          1.04          7.92         3.06 o                         
   3   4   0       9351.93       8806.46        69.32 o                         
   4   4   0        195.84        185.89        11.85 o                         
   5   4   0      14074.46      13909.61       107.58 o                         
   6   4   0        209.49        237.49        15.70 o                         
   7   4   0       2330.92       2284.72        42.14 o                         
   8   4   0        754.96        677.15        68.34 o                         
   9   4   0       2190.55       2127.47        49.88 o                         
  10   4   0        375.59        414.19        25.57 o                         
  11   4   0        128.07        158.78        15.77 o                         
  12   4   0        398.37        452.18        34.31 o                         
  13   4   0        423.15        431.30        33.73 o                         
  14   4   0         86.03         77.88        12.72 o                         
  15   4   0         20.70         17.57         7.67 o                         
  16   4   0         30.63         34.42        10.25 o                         
  17   4   0        114.37        111.52        20.46 o                         
  18   4   0         16.89         29.36        12.11 o                         
  19   4   0          1.64          8.72         5.53 o                         
   1   5   0       4033.43       3908.77        54.78 o                         
   2   5   0        980.53        906.88        27.35 o                         
   3   5   0        208.49        217.37        16.49 o                         
   4   5   0       7370.10       7317.97       105.92 o                         
   5   5   0         27.41         51.39         6.71 o                         
   6   5   0       3947.38       3746.45        43.35 o                         
   7   5   0       3620.44       3564.85        52.10 o                         
   8   5   0       4430.17       4460.14        88.88 o                         
   9   5   0         91.73         90.58        12.24 o                         
  10   5   0       1435.21       1534.93       100.33 o                         
  11   5   0         55.05         64.05        11.28 o                         
  12   5   0         12.70         22.07         6.01 o                         
  13   5   0        598.06        622.26        52.63 o                         
  14   5   0        208.39        196.97        28.92 o                         
  15   5   0        155.57        169.23        23.73 o                         
  16   5   0        193.71        178.77        29.44 o                         
  17   5   0         10.11         19.51         8.12 o                         
  18   5   0         89.10         47.48        11.73 o                         
  19   5   0         69.33         26.59        15.70 o                         
   0   6   0       4085.92       4110.67       105.02 o                         
   1   6   0        374.53        369.55        33.08 o                         
   2   6   0          5.60         11.12         4.36 o                         
   3   6   0       3473.91       3406.11        44.72 o                         
   4   6   0       3507.27       3449.26        56.36 o                         
   5   6   0        740.47        745.14        35.81 o                         
   6   6   0         12.52         10.90         8.11 o                         
   7   6   0       3621.24       3659.99        53.35 o                         
   8   6   0        197.02        208.66        14.05 o                         
   9   6   0       1248.83       1372.66        66.49 o                         
  10   6   0        709.61        697.84        37.42 o                         
  11   6   0        210.01        250.05        21.11 o                         
  12   6   0        299.42        311.81        24.87 o                         
  13   6   0        226.46        235.80        21.37 o                         
  14   6   0        276.17        245.02        28.13 o                         
  15   6   0         54.03         55.72         9.50 o                         
  16   6   0          1.35         16.02         6.84 o                         
  17   6   0         37.57         34.76        12.49 o                         
  18   6   0         41.91         29.99         6.81 o                         
   1   7   0       7434.64       8048.62       166.23 o                         
   2   7   0       1155.88       1170.40        62.11 o                         
   3   7   0       3489.12       3545.68        55.45 o                         
   4   7   0       4942.25       4982.31        82.90 o                         
   5   7   0       1933.86       1897.26        35.43 o                         
   6   7   0        279.90        278.82        18.50 o                         
   7   7   0        126.45        111.62        12.16 o                         
   8   7   0         41.14         40.32         7.32 o                         
   9   7   0          7.07         27.44         8.07 o                         
  10   7   0        426.10        464.04        35.97 o                         
  11   7   0        410.78        458.02        33.16 o                         
  12   7   0         14.32         23.32         5.72 o                         
  13   7   0         16.92         28.68         9.89 o                         
  14   7   0        112.47         98.71        14.56 o                         
  15   7   0          2.32         26.11         9.50 o                         
  16   7   0         35.25         46.40         9.24 o                         
  17   7   0          2.12         27.26         9.45 o                         
  18   7   0          5.46          9.74         5.86 o                         
   0   8   0       9964.15      10155.47       312.03 o                         
   1   8   0        267.81        285.40        25.69 o                         
   2   8   0       3648.48       3911.52       119.23 o                         
   3   8   0        460.29        462.51        33.42 o                         
   4   8   0       2176.34       2184.38        39.91 o                         
   5   8   0          1.10         14.96         5.23 o                         
   6   8   0         40.21         53.38         8.93 o                         
   7   8   0        842.38        862.48        56.83 o                         
   8   8   0        246.80        256.38        18.55 o                         
   9   8   0        109.92        146.46        15.91 o                         
  10   8   0         40.04         45.80        10.85 o                         
  11   8   0        183.94        210.35        19.26 o                         
  12   8   0        134.82        193.04        16.19 o                         
  13   8   0        197.19        225.95        21.69 o                         
  14   8   0         47.07         63.56        11.48 o                         
  15   8   0          0.51         21.19         6.22 o                         
  16   8   0         32.35         30.62         7.49 o                         
  17   8   0          9.21         15.08         6.53 o                         
   1   9   0       3413.87       3726.91        57.82 o                         
   2   9   0        252.81        232.98        23.01 o                         
   3   9   0       1437.51       1519.13        46.63 o                         
   4   9   0         37.33         21.71         5.18 o                         
   5   9   0        897.34        850.72        42.67 o                         
   6   9   0          0.74         20.14         5.86 o                         
   7   9   0          1.78          7.58         8.86 o                         
   8   9   0        194.89        200.20        17.58 o                         
   9   9   0        193.90        223.61        22.84 o                         
  10   9   0          0.78         14.74        12.84 o                         
  11   9   0        200.81        188.91        19.25 o                         
  12   9   0         17.96         31.95         7.02 o                         
  13   9   0        251.43        254.97        22.30 o                         
  14   9   0        183.81        207.69        23.63 o                         
  15   9   0          4.46         24.83         7.61 o                         
  16   9   0         37.10         38.08        13.07 o                         
   0  10   0        750.84        716.91        82.93 o                         
   1  10   0         12.75         12.85         4.62 o                         
   2  10   0       1211.96       1373.19        43.48 o                         
   3  10   0         27.87         32.48        16.18 o                         
   4  10   0        225.92        211.33        26.15 o                         
   5  10   0         64.38         57.43        10.19 o                         
   6  10   0        361.51        339.22        36.08 o                         
   7  10   0        146.52        164.84        23.82 o                         
   8  10   0        281.86        279.35        27.19 o                         
   9  10   0        678.81        701.47        88.90 o                         
  10  10   0          3.33         30.56         6.53 o                         
  11  10   0        295.95        311.18        38.88 o                         
  12  10   0        533.34        503.24        58.03 o                         
  13  10   0         26.48         29.78        12.44 o                         
  14  10   0         34.37         38.44        12.86 o                         
  15  10   0          4.03         21.29         6.41 o                         
   1  11   0        879.07        940.31        34.48 o                         
   2  11   0        134.47        127.66        18.43 o                         
   3  11   0        102.47         98.59        18.12 o                         
   4  11   0        674.19        676.51        37.16 o                         
   5  11   0         22.23          7.65         9.55 o                         
   6  11   0         77.94         64.84        21.35 o                         
   7  11   0        106.34         93.32        51.38 o                         
   8  11   0        924.68       1028.80        52.69 o                         
   9  11   0         51.59         76.55        29.49 o                         
  10  11   0        121.30         93.89        12.02 o                         
  11  11   0         13.56         19.13         7.71 o                         
  12  11   0         49.03         53.17        12.66 o                         
  13  11   0          7.59         10.56         7.11 o                         
  14  11   0         19.02         35.93         8.22 o                         
   0  12   0        154.87        149.26        31.63 o                         
   1  12   0          0.23         15.96        10.21 o                         
   2  12   0         13.15         11.63         7.00 o                         
   3  12   0       1946.05       2360.83        57.97 o                         
   4  12   0          0.14         18.26         6.98 o                         
   5  12   0        259.30        271.99        92.43 o                         
   6  12   0        138.89        136.56        50.80 o                         
   7  12   0        277.26        220.59        51.43 o                         
   8  12   0          0.94         12.69         7.35 o                         
   9  12   0         21.89         14.93        21.26 o                         
  10  12   0          0.35          6.06         7.45 o                         
  11  12   0          6.70         30.40        15.83 o                         
  12  12   0         89.38         50.61        15.88 o                         
  13  12   0         36.93         21.45        16.83 o                         
   1  13   0          1.34         13.22        13.63 o                         
   2  13   0          3.41         42.71        30.44 o                         
   3  13   0        209.27        239.81        43.88 o                         
   4  13   0        314.23        259.02        49.31 o                         
   5  13   0         12.99         19.86        26.10 o                         
   6  13   0        301.74        286.32        60.07 o                         
   7  13   0         16.36         28.36        10.03 o                         
   8  13   0        433.04        363.19       107.22 o                         
   9  13   0         11.16         28.40        10.81 o                         
  10  13   0        197.28        115.58        30.03 o                         
  11  13   0         60.83          9.76        13.86 o                         
   0  14   0          3.62         25.11        11.14 o                         
   1  14   0        151.33        138.83        50.12 o                         
   2  14   0        101.59        130.89        26.98 o                         
   3  14   0        441.61        250.81        72.78 o                         
   4  14   0         39.07         45.48        18.89 o                         
   5  14   0        207.15        138.30        33.38 o                         
   6  14   0        133.00        124.79        26.87 o                         
   7  14   0        254.35        244.56        42.83 o                         
   8  14   0          0.22          3.31        12.41 o                         
   1  15   0         90.72         91.73        23.01 o                         
   2  15   0         30.36         24.41        21.46 o                         
   3  15   0         45.04         36.60        20.51 o                         
   4  15   0        318.89        230.14        57.97 o                         
   5  15   0         11.60         27.55        12.24 o                         
 -19   0   1        160.52        163.78        45.42 o                         
 -17   0   1        536.37        582.61       128.51 o                         
 -15   0   1        130.95        190.28        34.63 o                         
 -13   0   1       2233.30       2334.17       100.63 o                         
 -11   0   1         25.14         25.88        16.96 o                         
  -9   0   1       1300.67       1234.94        59.08 o                         
  -7   0   1         57.93         83.12        19.39 o                         
  -5   0   1        596.74        573.39        24.59 o                         
  -3   0   1       1304.01       1145.73        34.73 o                         
   3   0   1         22.78         95.70        17.03 o                         
   5   0   1       8884.69       7986.08       120.28 o                         
   7   0   1       3090.27       3015.57       742.00 o                         
   9   0   1      13473.67      13126.07       242.67 o                         
  11   0   1        297.36        334.48        48.85 o                         
  13   0   1       5232.21       5707.22       238.17 o                         
  15   0   1        242.19        250.59        43.06 o                         
  17   0   1        142.93        110.37        38.40 o                         
  19   0   1        157.55         90.82        26.92 o                         
 -20   1   1         75.96         36.96         9.26 o                         
 -19   1   1        149.64        107.38        19.49 o                         
 -18   1   1        336.87        270.21        46.84 o                         
 -17   1   1         24.88         28.37        10.69 o                         
 -16   1   1         21.06         35.43         8.73 o                         
 -15   1   1         19.20         21.20         8.60 o                         
 -14   1   1       2955.15       3408.17        55.26 o                         
 -13   1   1        487.19        582.92        75.35 o                         
 -12   1   1       1102.82       1074.21       150.87 o                         
 -11   1   1         66.89         53.18        12.21 o                         
 -10   1   1       6604.99       6857.26       260.57 o                         
  -9   1   1        278.52         71.71        16.45 o                         
  -8   1   1        217.33        217.44        22.77 o                         
  -7   1   1        388.58        483.98        43.34 o                         
  -6   1   1         30.42         30.86         6.02 o                         
  -5   1   1       1338.87       1203.25        31.80 o                         
  -4   1   1        599.10        580.98        24.65 o                         
  -3   1   1         13.61         18.97         4.51 o                         
  -2   1   1        773.77        691.85         8.07 o                         
  -1   1   1       4299.85       4159.44        25.80 o                         
   0   1   1       6530.62       6260.87      1280.01 o                         
   1   1   1         90.79        121.29         4.18 o                         
   2   1   1       6579.66       6098.31        51.18 o                         
   3   1   1          2.55         -7.68         7.68 o                         
   4   1   1        189.07        145.64        15.40 o                         
   5   1   1          0.18        -18.71        18.71 o                         
   6   1   1       3364.86       3123.25       117.30 o                         
   7   1   1        117.86        121.38        14.58 o                         
   8   1   1        368.09        380.29        42.65 o                         
   9   1   1         58.72         79.03        24.48 o                         
  10   1   1       2890.78       2731.49        67.95 o                         
  11   1   1         78.22        114.81        37.42 o                         
  12   1   1        161.29        212.19        25.33 o                         
  13   1   1          1.17          6.52        21.07 o                         
  14   1   1       1488.78       1706.44        66.71 o                         
  15   1   1        441.86        462.58        47.96 o                         
  16   1   1          6.58         17.87         7.92 o                         
  17   1   1        373.30        350.99        53.89 o                         
  18   1   1          6.12         11.83         6.06 o                         
  19   1   1        159.99        116.27        18.39 o                         
  20   1   1         91.30         45.13         8.58 o                         
 -20   2   1        102.61         47.86        10.37 o                         
 -19   2   1          7.68          5.77         7.64 o                         
 -18   2   1        164.86        134.76        28.32 o                         
 -17   2   1         19.13         26.57         8.01 o                         
 -16   2   1        517.94        532.02        49.26 o                         
 -15   2   1         10.24         18.21         5.97 o                         
 -14   2   1        368.93        408.95        31.05 o                         
 -13   2   1       4002.35       4402.47        99.36 o                         
 -12   2   1        316.95        311.22        24.16 o                         
 -11   2   1       1768.99       1646.84        55.80 o                         
 -10   2   1       1278.63       1296.74        74.94 o                         
  -9   2   1       8044.27       8019.08        95.83 o                         
  -8   2   1       6864.68       6382.34        76.03 o                         
  -7   2   1        100.90        159.36        13.50 o                         
  -6   2   1       2022.18       2018.04        37.97 o                         
  -5   2   1       7570.71       7321.11        90.44 o                         
  -4   2   1       6924.88       6459.92        51.89 o                         
  -3   2   1        817.33        772.56        12.20 o                         
  -2   2   1      14657.28      14486.25        54.55 o                         
  -1   2   1      30794.08      29652.92       198.42 o                         
   0   2   1       1113.35       1052.62        16.68 o                         
   1   2   1       3120.55       3129.88        31.66 o                         
   2   2   1       5632.25       5481.83        42.34 o                         
   3   2   1          9.85         22.66         4.92 o                         
   4   2   1       3507.49       3189.64        41.41 o                         
   5   2   1       1632.31       1303.11        35.78 o                         
   6   2   1          2.80         15.20         4.57 o                         
   7   2   1        266.59        303.11        31.07 o                         
   8   2   1        352.83        416.26        34.71 o                         
   9   2   1       6434.00       6138.32        75.01 o                         
  10   2   1       3129.11       2932.75        56.00 o                         
  11   2   1        481.49        494.98        40.36 o                         
  12   2   1        838.07        776.09        43.97 o                         
  13   2   1       1036.61       1131.79        66.18 o                         
  14   2   1       1358.28       1420.97        52.65 o                         
  15   2   1         19.80         15.58         6.87 o                         
  16   2   1         47.63         42.65         9.28 o                         
  17   2   1         28.14         33.20         9.76 o                         
  18   2   1        293.65        239.71        43.01 o                         
  19   2   1          5.98         10.71         6.55 o                         
  20   2   1         19.00         20.09         7.78 o                         
 -20   3   1          5.98         12.60         7.53 o                         
 -19   3   1        128.50         78.47        14.36 o                         
 -18   3   1        272.42        216.66        44.97 o                         
 -17   3   1        104.56         85.32        21.76 o                         
 -16   3   1        338.49        314.95        33.45 o                         
 -15   3   1        379.84        384.93        36.71 o                         
 -14   3   1        180.28        204.48        26.19 o                         
 -13   3   1        568.87        621.53        53.20 o                         
 -12   3   1        204.31        176.34        20.09 o                         
 -11   3   1        193.35        216.77        16.76 o                         
 -10   3   1        287.93        279.23        29.80 o                         
  -9   3   1       6927.56       6869.26       125.93 o                         
  -8   3   1         26.75         76.65        11.70 o                         
  -7   3   1       1243.88       1228.21        66.45 o                         
  -6   3   1        121.68        169.02        13.28 o                         
  -5   3   1      21671.97      21494.18       129.46 o                         
  -4   3   1        668.42        644.15        23.65 o                         
  -3   3   1       1254.39       1175.08        28.40 o                         
  -2   3   1        707.05        640.48        12.90 o                         
  -1   3   1         29.49         27.64         3.61 o                         
   0   3   1       7212.83       6784.26       168.27 o                         
   1   3   1       1956.79       1829.91        26.13 o                         
   2   3   1       4909.39       4783.06        53.02 o                         
   3   3   1        387.67        446.50        14.36 o                         
   4   3   1        232.57        215.52        15.77 o                         
   5   3   1       1973.41       1809.31        30.39 o                         
   6   3   1        445.87        414.90        44.70 o                         
   7   3   1       1103.72        955.46        28.60 o                         
   8   3   1         91.97        111.65        14.10 o                         
   9   3   1        180.09        206.88        19.16 o                         
  10   3   1        822.24        783.05        48.58 o                         
  11   3   1        338.10        402.82        28.79 o                         
  12   3   1         31.27         30.05         7.61 o                         
  13   3   1       1437.84       1390.14        42.99 o                         
  14   3   1        977.81       1060.23        60.29 o                         
  15   3   1        342.28        353.68        39.12 o                         
  16   3   1         91.59         96.71        20.24 o                         
  17   3   1        393.13        338.38        45.74 o                         
  18   3   1        155.15        129.28        19.26 o                         
  19   3   1        326.09        179.51        47.63 o                         
 -19   4   1          1.98         12.57         5.37 o                         
 -18   4   1        124.29        130.15        16.97 o                         
 -17   4   1         24.52         27.68        15.63 o                         
 -16   4   1        188.34        204.42        25.89 o                         
 -15   4   1         30.41         30.23         8.60 o                         
 -14   4   1        352.54        346.70        39.03 o                         
 -13   4   1        240.53        243.86        32.55 o                         
 -12   4   1        953.27       1177.05        71.70 o                         
 -11   4   1          8.87         22.86         6.35 o                         
 -10   4   1        327.45        395.94        28.56 o                         
  -9   4   1         17.71         24.44         6.34 o                         
  -8   4   1       3179.18       3193.16        52.68 o                         
  -7   4   1        714.55        774.04        45.47 o                         
  -6   4   1        459.36        467.43        26.44 o                         
  -5   4   1       2138.37       2099.29        51.86 o                         
  -4   4   1      11921.19      11232.10       128.15 o                         
  -3   4   1        331.80        320.98        24.11 o                         
  -2   4   1         96.86         81.72         9.13 o                         
  -1   4   1      11704.83      12096.27        98.16 o                         
   0   4   1      11416.93      11587.74        65.85 o                         
   1   4   1       3361.09       3291.27        32.18 o                         
   2   4   1        450.72        504.05        11.43 o                         
   3   4   1       1249.21       1291.63        23.37 o                         
   4   4   1       1641.38       1744.89        27.81 o                         
   5   4   1        519.79        512.04        40.66 o                         
   6   4   1         50.64         64.50         8.22 o                         
   7   4   1         41.42         43.87        17.97 o                         
   8   4   1       1332.91       1176.75        30.95 o                         
   9   4   1       1263.38       1178.70        36.32 o                         
  10   4   1        641.31        610.88        63.32 o                         
  11   4   1         50.29         45.43         9.84 o                         
  12   4   1          7.05         20.08        10.12 o                         
  13   4   1         27.18         24.20        11.11 o                         
  14   4   1       1251.23       1317.11        54.50 o                         
  15   4   1         54.33         53.41         9.26 o                         
  16   4   1        967.93       1003.95        62.70 o                         
  17   4   1         75.28         64.63        20.06 o                         
  18   4   1        855.37        918.69        58.72 o                         
  19   4   1         61.70         28.96        14.77 o                         
 -19   5   1          1.65         10.76         8.14 o                         
 -18   5   1        169.28        124.69        34.81 o                         
 -17   5   1        607.58        446.25        85.42 o                         
 -16   5   1         46.88         54.66        11.67 o                         
 -15   5   1         85.67         87.53        15.75 o                         
 -14   5   1        119.91         89.53        14.41 o                         
 -13   5   1         15.32         47.21        12.64 o                         
 -12   5   1        156.84        145.46        15.38 o                         
 -11   5   1        266.27        246.14        23.43 o                         
 -10   5   1        745.34        762.18        86.24 o                         
  -9   5   1       7091.03       7408.77        89.88 o                         
  -8   5   1        406.76        468.31        28.16 o                         
  -7   5   1       2623.33       2560.22        55.37 o                         
  -6   5   1       2991.78       2898.88        46.53 o                         
  -5   5   1       7103.05       7208.65        51.32 o                         
  -4   5   1        489.80        505.73        23.96 o                         
  -3   5   1        441.58        493.93        22.47 o                         
  -2   5   1         13.83         11.76         6.88 o                         
  -1   5   1        198.51        197.24        16.48 o                         
   0   5   1       6631.10       6712.86        75.32 o                         
   1   5   1        993.91       1006.56        24.90 o                         
   2   5   1       2764.71       2918.45        61.65 o                         
   3   5   1          2.48         12.14         4.20 o                         
   4   5   1        553.60        554.78        30.82 o                         
   5   5   1       5112.61       5135.33        59.63 o                         
   6   5   1         94.44        125.27        11.75 o                         
   7   5   1        124.97        161.31        15.15 o                         
   8   5   1        296.03        284.84        25.40 o                         
   9   5   1         16.12          5.97         6.81 o                         
  10   5   1        139.21        150.53        13.86 o                         
  11   5   1        150.73        176.49        16.84 o                         
  12   5   1        112.53         87.61        15.57 o                         
  13   5   1       2172.15       2342.46       113.24 o                         
  14   5   1        396.19        354.06        43.16 o                         
  15   5   1        286.61        262.64        32.54 o                         
  16   5   1          0.03         15.73         9.27 o                         
  17   5   1        644.19        546.86        72.65 o                         
  18   5   1          0.78         16.81        16.99 o                         
  19   5   1         60.29         16.40        14.30 o                         
 -18   6   1         11.81         13.84         6.55 o                         
 -17   6   1         13.16         17.67         6.38 o                         
 -16   6   1        348.20        274.35        28.54 o                         
 -15   6   1        122.09        123.92        15.64 o                         
 -14   6   1         33.64         43.78         8.41 o                         
 -13   6   1        651.93        782.59        58.90 o                         
 -12   6   1          0.45         20.31         6.12 o                         
 -11   6   1        594.50        633.53        42.58 o                         
 -10   6   1        734.39        816.69        48.78 o                         
  -9   6   1        801.67        856.43        53.48 o                         
  -8   6   1       5132.28       5452.49        53.15 o                         
  -7   6   1        229.49        281.92        16.19 o                         
  -6   6   1       1012.43       1118.19        66.72 o                         
  -5   6   1         31.34         27.08         8.18 o                         
  -4   6   1       4657.79       4787.33        68.38 o                         
  -3   6   1       2964.19       3017.01       338.39 o                         
  -2   6   1         30.30         39.91         7.83 o                         
  -1   6   1         58.51         60.90         7.62 o                         
   0   6   1        129.59        136.85        13.60 o                         
   1   6   1       2182.56       2427.94        43.19 o                         
   2   6   1        653.56        626.28        26.49 o                         
   3   6   1          4.23         25.19         5.73 o                         
   4   6   1        129.00        162.22        14.16 o                         
   5   6   1       2067.40       2017.48        57.84 o                         
   6   6   1       1546.60       1407.90        39.53 o                         
   7   6   1        351.36        411.45        21.21 o                         
   8   6   1        639.56        714.85        41.85 o                         
   9   6   1       2073.70       2150.16        64.54 o                         
  10   6   1        323.22        364.08        26.77 o                         
  11   6   1         74.59        108.53        26.14 o                         
  12   6   1        960.81       1010.96        59.49 o                         
  13   6   1        245.61        225.80        24.87 o                         
  14   6   1        312.26        326.58        36.31 o                         
  15   6   1          4.88         15.88        13.45 o                         
  16   6   1        375.66        290.68        39.85 o                         
  17   6   1         20.86         30.87         8.06 o                         
  18   6   1        103.21        105.87        15.97 o                         
 -18   7   1         44.46         48.24         9.18 o                         
 -17   7   1        396.94        341.40        50.03 o                         
 -16   7   1          2.87         20.64         7.19 o                         
 -15   7   1         68.03         66.94        12.58 o                         
 -14   7   1        448.30        453.04        44.26 o                         
 -13   7   1         49.45         47.65        11.15 o                         
 -12   7   1        465.93        476.56        37.74 o                         
 -11   7   1         26.32         27.50         7.09 o                         
 -10   7   1        810.74        838.54        56.37 o                         
  -9   7   1          2.14         15.62         5.19 o                         
  -8   7   1        498.31        533.87        38.99 o                         
  -7   7   1        132.57        148.54        13.02 o                         
  -6   7   1         32.37         31.92        14.62 o                         
  -5   7   1        252.69        261.87        19.91 o                         
  -4   7   1       1201.92       1156.30        33.75 o                         
  -3   7   1       2690.15       2611.81        74.29 o                         
  -2   7   1        655.80        551.61        30.46 o                         
  -1   7   1         49.05         56.54         8.53 o                         
   0   7   1       1026.96       1011.80        45.53 o                         
   2   7   1         40.88         49.77         7.77 o                         
   3   7   1       3056.25       3106.42        49.37 o                         
   4   7   1        470.50        480.95        35.94 o                         
   5   7   1         64.47         66.54        10.16 o                         
   6   7   1        885.37        943.70        47.35 o                         
   7   7   1        323.00        344.63        29.99 o                         
   8   7   1        972.73        958.30        46.97 o                         
   9   7   1         53.43         61.07        13.18 o                         
  10   7   1       1248.55       1416.51        51.15 o                         
  11   7   1        529.87        549.69        44.86 o                         
  12   7   1        174.37        159.14        16.81 o                         
  13   7   1        407.10        400.80        39.39 o                         
  14   7   1        184.16        149.91        16.46 o                         
  15   7   1         33.49         34.84         9.91 o                         
  16   7   1          1.38         19.60        10.87 o                         
  17   7   1        504.56        380.76        72.75 o                         
  18   7   1          4.53         14.32         7.56 o                         
 -17   8   1        365.98        303.12        71.69 o                         
 -16   8   1        205.81        194.42        29.05 o                         
 -15   8   1        208.57        231.52        41.33 o                         
 -14   8   1          2.84         43.57        20.17 o                         
 -13   8   1        843.40       1051.22        86.25 o                         
 -12   8   1        144.03        170.97        20.98 o                         
 -11   8   1         38.65         61.75        11.02 o                         
 -10   8   1         81.28         61.57        12.36 o                         
  -9   8   1        245.01        252.85        23.62 o                         
  -8   8   1         58.60         51.96         9.03 o                         
  -7   8   1        918.76        989.16        28.62 o                         
  -6   8   1        245.20        269.15        19.65 o                         
  -5   8   1          3.07         17.75         5.10 o                         
  -4   8   1         44.52         45.46        10.90 o                         
  -3   8   1          8.91          9.84         7.62 o                         
  -2   8   1        119.58        107.05        14.67 o                         
  -1   8   1       3070.15       3186.76        61.87 o                         
   0   8   1          9.44         14.40         4.79 o                         
   1   8   1       1424.84       1449.27        56.44 o                         
   2   8   1         14.32         10.58         4.68 o                         
   3   8   1       2746.13       2776.34       126.87 o                         
   4   8   1        234.11        231.68        21.16 o                         
   5   8   1        460.98        493.54        35.59 o                         
   6   8   1        182.19        208.10        16.61 o                         
   7   8   1         23.36         20.60         9.11 o                         
   8   8   1        881.22        957.83        46.42 o                         
   9   8   1        262.37        279.19        26.88 o                         
  10   8   1        555.85        620.88        50.22 o                         
  11   8   1        320.61        371.30        34.83 o                         
  12   8   1        479.12        563.07        43.96 o                         
  13   8   1        485.13        533.22        43.65 o                         
  14   8   1         94.43         97.94        15.20 o                         
  15   8   1        486.67        558.89        46.88 o                         
  16   8   1         85.10         83.86        18.12 o                         
  17   8   1          0.35         15.65         5.31 o                         
 -16   9   1        121.00        108.23        18.06 o                         
 -15   9   1          0.32         18.58        21.56 o                         
 -14   9   1        193.51        202.24        27.21 o                         
 -13   9   1        136.27        142.10        17.19 o                         
 -12   9   1       1997.49       2369.25       136.05 o                         
 -11   9   1          2.47         19.97         8.50 o                         
 -10   9   1         99.19        124.09        12.93 o                         
  -9   9   1        151.76        137.94        23.29 o                         
  -8   9   1       1373.21       1517.25        38.51 o                         
  -7   9   1        204.88        207.88        17.89 o                         
  -6   9   1        504.97        562.75        32.56 o                         
  -5   9   1          1.92         12.45         4.88 o                         
  -4   9   1         53.20         40.56         7.80 o                         
  -3   9   1          8.11         -0.50         6.77 o                         
  -2   9   1        934.70        992.42        31.89 o                         
  -1   9   1        942.57       1020.83        26.75 o                         
   0   9   1         26.20         30.25        10.83 o                         
   1   9   1         99.65         -7.08        10.48 o                         
   2   9   1        272.01        250.23        25.75 o                         
   3   9   1        161.37        147.02        16.11 o                         
   4   9   1         52.24         59.09        11.00 o                         
   5   9   1         75.71        102.68        13.46 o                         
   6   9   1         98.79        138.82        15.61 o                         
   7   9   1         70.84         86.00        12.33 o                         
   8   9   1       1020.27       1117.16        50.44 o                         
   9   9   1          0.40         30.12         7.69 o                         
  10   9   1       1351.07       1572.36        58.16 o                         
  11   9   1          2.83         34.46         9.66 o                         
  12   9   1         10.89         16.40         7.25 o                         
  13   9   1         12.61         20.38         6.66 o                         
  14   9   1         71.73         88.90        19.77 o                         
  15   9   1        159.23        150.93        21.36 o                         
  16   9   1         49.15         38.27        14.48 o                         
 -15  10   1         38.13         40.50         9.90 o                         
 -14  10   1          9.59         16.31         7.82 o                         
 -13  10   1        679.03        623.06        81.65 o                         
 -12  10   1          8.32         16.87        10.46 o                         
 -11  10   1        379.92        387.77        35.18 o                         
 -10  10   1        630.07        687.08        95.06 o                         
  -9  10   1        193.47        216.68        25.84 o                         
  -8  10   1       1052.85       1316.22        92.49 o                         
  -7  10   1         57.76         43.50        19.47 o                         
  -6  10   1        562.31        563.60        55.28 o                         
  -5  10   1        767.95        801.32        29.52 o                         
  -4  10   1         35.34         30.10         9.13 o                         
  -3  10   1        268.02        259.19        40.10 o                         
  -2  10   1         29.40         28.62        10.48 o                         
  -1  10   1       1376.08       1499.57        48.82 o                         
   0  10   1        220.06        208.30        23.55 o                         
   1  10   1        262.94        266.57        29.49 o                         
   2  10   1          6.73         -0.69         7.86 o                         
   3  10   1        104.37         89.13        14.59 o                         
   4  10   1        976.30       1061.64        52.62 o                         
   5  10   1         15.78         24.11         6.96 o                         
   6  10   1        180.96        170.21        19.42 o                         
   7  10   1        674.14        718.12        62.34 o                         
   8  10   1         41.13         42.77         9.44 o                         
   9  10   1        250.53        255.25        38.86 o                         
  10  10   1         81.29         79.23        13.11 o                         
  11  10   1        219.14        226.22        27.79 o                         
  12  10   1        228.27        211.64        28.27 o                         
  13  10   1         11.34         30.29         7.80 o                         
  14  10   1        114.90        113.06        18.79 o                         
  15  10   1         53.92         35.02        11.62 o                         
 -14  11   1         10.25         26.05         8.18 o                         
 -13  11   1          5.99         23.24         5.55 o                         
 -12  11   1        321.45        284.11        35.50 o                         
 -11  11   1         85.72         87.47        15.47 o                         
 -10  11   1         18.98         25.98        21.01 o                         
  -9  11   1        454.41        415.88        94.95 o                         
  -8  11   1        472.09        516.10        80.98 o                         
  -7  11   1        441.19        419.28        45.36 o                         
  -6  11   1        502.92        423.47       115.59 o                         
  -5  11   1        102.10         87.45        14.70 o                         
  -4  11   1        123.06        118.87        21.39 o                         
  -3  11   1        412.37        412.89        71.65 o                         
  -2  11   1        546.12        590.58        66.55 o                         
  -1  11   1         20.29         24.50         7.08 o                         
   0  11   1       1122.18       1215.96        34.80 o                         
   1  11   1        685.17        756.96        39.91 o                         
   2  11   1        409.17        392.01        23.69 o                         
   3  11   1          9.12         12.55         6.11 o                         
   4  11   1        271.04        241.07        37.30 o                         
   5  11   1        152.06        177.20        30.94 o                         
   6  11   1          2.14         11.86         7.13 o                         
   7  11   1          0.87         18.64         7.59 o                         
   8  11   1         27.68         29.06         8.27 o                         
   9  11   1          7.62         32.27        10.02 o                         
  10  11   1         30.59         36.99         8.84 o                         
  11  11   1          1.69         16.47        20.61 o                         
  12  11   1        136.93        122.92        20.75 o                         
  13  11   1        279.57        201.55        26.55 o                         
  14  11   1        268.01        177.89        34.84 o                         
 -13  12   1         42.75         27.38        18.80 o                         
 -12  12   1          0.37          6.10        10.00 o                         
 -11  12   1         66.88         24.73         9.36 o                         
 -10  12   1        148.36         79.79        22.58 o                         
  -9  12   1          0.54         16.04         8.91 o                         
  -8  12   1         38.29         34.36        14.75 o                         
  -7  12   1         55.90         65.96        25.95 o                         
  -6  12   1        187.45        193.26        72.65 o                         
  -5  12   1        299.76        250.95        75.26 o                         
  -4  12   1        872.86        879.29        63.76 o                         
  -3  12   1          3.09         23.43        16.11 o                         
  -2  12   1        161.17        171.79        23.39 o                         
  -1  12   1         82.66         84.35        18.28 o                         
   0  12   1        312.44        319.89        66.58 o                         
   1  12   1         46.42         43.79         9.38 o                         
   2  12   1          5.81         21.40         8.22 o                         
   3  12   1         11.40         21.02         9.32 o                         
   4  12   1        240.66        198.08        36.36 o                         
   5  12   1          6.78          5.47        13.40 o                         
   6  12   1        169.39        218.69        54.93 o                         
   7  12   1         35.29         25.53        12.98 o                         
   8  12   1        123.52        166.22        46.58 o                         
   9  12   1         39.46         26.62        12.27 o                         
  10  12   1        387.21        315.68        86.71 o                         
  11  12   1         30.81         22.76         9.74 o                         
  12  12   1        228.82        126.01        40.98 o                         
  13  12   1          2.48         11.59         8.53 o                         
 -11  13   1         73.02         43.80        18.00 o                         
 -10  13   1         22.66         37.59        21.45 o                         
  -9  13   1        313.37        173.60        94.93 o                         
  -8  13   1          0.97         25.93        15.37 o                         
  -7  13   1        340.58        361.38        78.65 o                         
  -6  13   1          9.91         26.75         9.27 o                         
  -5  13   1        447.93        444.85        80.71 o                         
  -4  13   1         60.75         49.47        21.69 o                         
  -3  13   1        274.89        278.17        50.30 o                         
  -2  13   1         87.07         68.90        15.26 o                         
  -1  13   1          4.40         10.33        19.72 o                         
   0  13   1         38.41         24.55         8.20 o                         
   1  13   1        317.82        339.63        55.25 o                         
   2  13   1        325.13        287.91        60.24 o                         
   3  13   1         51.65         46.10        25.98 o                         
   4  13   1        127.52         78.32        20.85 o                         
   5  13   1        482.55        484.74        89.64 o                         
   6  13   1          7.08         16.51        10.19 o                         
   7  13   1          2.27          5.10        12.15 o                         
   8  13   1          0.10         13.21        15.79 o                         
   9  13   1          1.48          2.34         7.90 o                         
  10  13   1         12.53         12.66        16.23 o                         
  11  13   1         27.81         24.50        18.35 o                         
  -9  14   1          1.94         38.52        16.43 o                         
  -8  14   1        179.26        106.46        22.37 o                         
  -7  14   1         12.70         24.83        11.50 o                         
  -6  14   1        177.36        125.24        33.79 o                         
  -5  14   1        224.47        186.50        36.40 o                         
  -4  14   1        409.33        347.70        79.86 o                         
  -3  14   1         41.46         74.66        17.14 o                         
  -2  14   1         22.20         30.04        13.32 o                         
  -1  14   1         67.63         57.51        17.75 o                         
   0  14   1         38.80         59.00        15.04 o                         
   1  14   1         39.29         49.25         9.36 o                         
   2  14   1          1.52         17.79        23.38 o                         
   3  14   1         38.40         30.60        11.11 o                         
   4  14   1          0.09         21.27         9.87 o                         
   5  14   1         49.82         17.90        34.02 o                         
   6  14   1        168.16        153.08        29.36 o                         
   7  14   1        226.25        204.83        41.77 o                         
   8  14   1        151.35         60.01        37.58 o                         
  -5  15   1        120.14        105.38        28.36 o                         
  -4  15   1         21.34         57.03        16.16 o                         
  -3  15   1        166.89        116.05        31.69 o                         
  -2  15   1         80.58         73.10        30.22 o                         
  -1  15   1         21.54         18.49         8.27 o                         
   0  15   1         13.79         23.56        13.18 o                         
   1  15   1         67.92         77.23        25.87 o                         
   2  15   1         81.90         52.62        22.18 o                         
   3  15   1        120.22         92.48        20.31 o                         
   4  15   1         79.19         48.46        32.75 o                         
   5  15   1          9.11         25.86        11.46 o                         
 -20   0   2        133.83         98.76        25.90 o                         
 -18   0   2        504.06        530.45        65.72 o                         
 -16   0   2        382.76        412.88        84.76 o                         
 -14   0   2       3300.27       3964.59       102.56 o                         
 -12   0   2         61.86         78.60        23.43 o                         
 -10   0   2       1845.95       1634.97        61.82 o                         
  -8   0   2       3529.89       3390.44        89.14 o                         
  -6   0   2         40.64        103.44        19.18 o                         
  -4   0   2      67257.97      61123.29     17671.21 o                         
  -2   0   2       2159.71       1903.70        33.03 o                         
   2   0   2      25417.94      22589.22       107.59 o                         
   4   0   2       6095.84       5605.00       102.13 o                         
   6   0   2       6770.80       6492.90       105.98 o                         
   8   0   2       9778.77       9717.58       168.57 o                         
  10   0   2        157.60        193.26        34.99 o                         
  12   0   2        771.73        977.26       112.32 o                         
  14   0   2       1441.23       1586.08       160.70 o                         
  16   0   2          3.01          7.87        14.56 o                         
  18   0   2        487.21        317.34        79.26 o                         
  20   0   2        212.41        100.57        30.85 o                         
 -20   1   2         18.36         17.59         6.58 o                         
 -19   1   2          9.55         18.10         6.20 o                         
 -18   1   2        304.98        250.50        33.09 o                         
 -17   1   2        150.87        156.45        22.17 o                         
 -16   1   2        104.76         97.42        16.79 o                         
 -15   1   2         43.81         26.34         6.66 o                         
 -14   1   2         62.26         39.43        13.56 o                         
 -13   1   2       1350.89       1406.11       101.89 o                         
 -12   1   2        267.94        297.85        29.37 o                         
 -11   1   2         14.54         22.00         9.57 o                         
 -10   1   2        283.18        284.02        34.32 o                         
  -9   1   2       9632.39       9314.70       130.03 o                         
  -8   1   2        272.30        355.14        31.22 o                         
  -7   1   2        211.44        307.66        32.78 o                         
  -6   1   2        951.27        818.07        29.67 o                         
  -5   1   2       5816.99       5067.54       110.92 o                         
  -4   1   2        240.13        200.97        14.59 o                         
  -3   1   2       5529.40       5243.53        46.29 o                         
  -2   1   2       3387.53       3464.75        21.13 o                         
  -1   1   2         10.52         15.07         2.15 o                         
   0   1   2      11648.39      11196.59        74.14 o                         
   1   1   2       1104.54       1052.52        11.38 o                         
   2   1   2       3813.50       3786.92        34.23 o                         
   3   1   2        882.35        746.85        16.89 o                         
   4   1   2       2028.74       1775.52        37.62 o                         
   5   1   2       6382.67       5841.05        96.24 o                         
   6   1   2        922.74        844.15        26.51 o                         
   7   1   2       4768.75       4337.82        77.65 o                         
   8   1   2        472.22        514.61        55.31 o                         
   9   1   2      13926.37      13700.42       179.34 o                         
  10   1   2        498.56        456.54        47.75 o                         
  11   1   2        659.61        749.68        96.87 o                         
  12   1   2         19.43         30.74        18.88 o                         
  13   1   2       1938.86       2029.95        66.45 o                         
  14   1   2        256.34        250.49        24.25 o                         
  15   1   2          3.22         15.88         8.24 o                         
  16   1   2        184.13        195.82        21.42 o                         
  17   1   2         77.61         62.62        12.95 o                         
  18   1   2         87.74         89.91        14.00 o                         
  19   1   2          4.55          3.25         5.80 o                         
  20   1   2         39.90         30.69        10.48 o                         
 -20   2   2         25.32         17.03         4.79 o                         
 -19   2   2          5.43          5.24         6.42 o                         
 -18   2   2         32.92         19.63        16.43 o                         
 -17   2   2        128.63        122.18        19.02 o                         
 -16   2   2        181.19        163.86        21.47 o                         
 -15   2   2        357.16        355.16        37.03 o                         
 -14   2   2        386.21        452.30        37.12 o                         
 -13   2   2         87.73         78.93        19.48 o                         
 -12   2   2        566.33        615.64        43.13 o                         
 -11   2   2        176.75        194.34        15.79 o                         
 -10   2   2        972.82        973.05        61.66 o                         
  -9   2   2        338.21        410.02        39.81 o                         
  -8   2   2       4482.84       4356.00        61.25 o                         
  -7   2   2        233.33        301.17        22.58 o                         
  -6   2   2        985.49       1013.36        27.96 o                         
  -5   2   2       5211.54       4861.42        72.61 o                         
  -4   2   2      17882.10      17499.66       121.77 o                         
  -3   2   2        499.95        490.87        17.69 o                         
  -2   2   2         17.50         38.13         6.62 o                         
  -1   2   2       1248.14       1026.88        22.45 o                         
   0   2   2      43002.73      41521.72       180.42 o                         
   1   2   2      33216.46      32325.18       203.09 o                         
   2   2   2       6258.24       6336.76        49.44 o                         
   3   2   2       2391.26       2197.55        20.75 o                         
   4   2   2       4962.05       4918.51        53.39 o                         
   5   2   2      23922.35      22215.61       181.82 o                         
   6   2   2          7.26         24.48         8.68 o                         
   7   2   2       1399.85       1274.25        29.08 o                         
   8   2   2      15980.56      15861.34       219.46 o                         
   9   2   2       4170.92       4021.22        75.96 o                         
  10   2   2        976.13        824.87        55.74 o                         
  11   2   2       1312.17       1415.61        51.88 o                         
  12   2   2        984.62       1063.06        71.38 o                         
  13   2   2        803.77        860.59        63.92 o                         
  14   2   2         48.78         20.62        16.65 o                         
  15   2   2        524.54        537.08        77.68 o                         
  16   2   2        233.00        229.38        22.60 o                         
  17   2   2          4.13         22.56         8.03 o                         
  18   2   2         80.59         69.02        15.82 o                         
  19   2   2          1.32         12.61         6.70 o                         
  20   2   2        154.06         87.49        27.48 o                         
 -20   3   2          2.12          7.46         4.45 o                         
 -19   3   2         45.31         40.37        11.01 o                         
 -18   3   2        797.58        807.92        71.88 o                         
 -17   3   2         16.79         19.01         8.21 o                         
 -16   3   2         64.60         92.79        15.12 o                         
 -15   3   2        725.09        881.85        70.13 o                         
 -14   3   2        399.92        450.12        47.74 o                         
 -13   3   2         80.10         94.85        12.57 o                         
 -12   3   2         90.63         95.70        14.52 o                         
 -11   3   2          7.30         12.62         5.08 o                         
 -10   3   2        288.60        370.46        27.82 o                         
  -9   3   2         27.53         38.28         9.43 o                         
  -8   3   2        148.90        163.20        13.66 o                         
  -7   3   2        483.65        588.95        33.38 o                         
  -6   3   2        573.75        552.38        19.13 o                         
  -5   3   2       4437.94       4278.63        43.93 o                         
  -4   3   2       1479.99       1262.21        22.24 o                         
  -3   3   2       5288.85       5242.69        45.53 o                         
  -2   3   2         11.18         12.47         2.65 o                         
  -1   3   2       2610.62       2428.97        27.92 o                         
   1   3   2        862.15        814.62        11.41 o                         
   2   3   2        999.90        883.00        15.86 o                         
   3   3   2       2363.77       2369.14        30.67 o                         
   4   3   2      24072.46      23440.10       103.11 o                         
   5   3   2        106.29         69.62        17.96 o                         
   6   3   2       4859.35       4508.42        66.17 o                         
   7   3   2         37.96         32.69        10.50 o                         
   8   3   2       2410.87       2250.26        45.54 o                         
   9   3   2        203.69        159.43        16.99 o                         
  10   3   2         27.35         34.25         9.73 o                         
  11   3   2        170.92        168.74        17.73 o                         
  12   3   2       2394.67       2513.31        70.78 o                         
  13   3   2        301.40        380.43        37.10 o                         
  14   3   2        541.47        524.38        49.55 o                         
  15   3   2        189.54        165.83        23.85 o                         
  16   3   2        672.60        651.23        57.07 o                         
  17   3   2          1.21         20.12         7.14 o                         
  18   3   2          3.95         16.42         7.21 o                         
  19   3   2         11.66         20.77         6.47 o                         
 -19   4   2        432.89        468.96       107.71 o                         
 -18   4   2        183.47        159.12        25.67 o                         
 -17   4   2       1134.30       1288.95        79.98 o                         
 -16   4   2          0.63          5.28        12.51 o                         
 -15   4   2        107.64        135.87        18.17 o                         
 -14   4   2          5.37         21.57         6.50 o                         
 -13   4   2          4.91         10.89        10.00 o                         
 -12   4   2         57.48         61.87        10.47 o                         
 -11   4   2         16.97         28.72        12.46 o                         
 -10   4   2         20.32         18.35        10.15 o                         
  -9   4   2        655.46        622.81        46.93 o                         
  -8   4   2        164.79        180.74        13.21 o                         
  -7   4   2       2036.00       1955.11        44.21 o                         
  -6   4   2        598.46        651.60        40.39 o                         
  -5   4   2       1148.16       1068.44        24.24 o                         
  -4   4   2          9.89         10.95         6.24 o                         
  -3   4   2        395.38        344.72        17.17 o                         
  -2   4   2         15.62         11.68         2.49 o                         
  -1   4   2       6067.67       5289.14        98.29 o                         
   0   4   2        135.92        116.42        16.40 o                         
   1   4   2      17415.56      17301.47        85.20 o                         
   2   4   2        118.26        103.70        10.62 o                         
   3   4   2       2834.34       2722.50        54.81 o                         
   4   4   2        244.34        250.19        16.89 o                         
   5   4   2       7892.75       7673.29        61.49 o                         
   6   4   2        587.90        633.62        46.23 o                         
   7   4   2        345.40        356.37        30.56 o                         
   8   4   2       3352.97       3358.57        61.40 o                         
   9   4   2       1093.59       1073.00        30.96 o                         
  10   4   2          7.17          1.94         9.89 o                         
  11   4   2        137.79        142.42        15.01 o                         
  12   4   2        549.46        635.83        73.59 o                         
  13   4   2        111.01        100.55        18.63 o                         
  14   4   2         89.64         67.44        13.44 o                         
  15   4   2        282.27        270.18        29.28 o                         
  16   4   2          7.80         13.25        10.60 o                         
  17   4   2        504.97        480.93        47.80 o                         
  18   4   2         21.57         25.35        10.68 o                         
  19   4   2        103.08         62.07        19.24 o                         
 -19   5   2         59.83         49.47         7.65 o                         
 -18   5   2        496.79        307.18        73.50 o                         
 -17   5   2        178.08        125.04        30.22 o                         
 -16   5   2        305.54        303.60        39.54 o                         
 -15   5   2         12.51         15.26         6.68 o                         
 -14   5   2        310.35        302.88        32.10 o                         
 -13   5   2        288.06        319.98        26.96 o                         
 -12   5   2       1072.26       1190.69        68.61 o                         
 -11   5   2        697.96        764.57        59.71 o                         
 -10   5   2        221.91        262.98        19.20 o                         
  -9   5   2        251.15        209.18        46.28 o                         
  -8   5   2        112.58        121.41        14.63 o                         
  -7   5   2         51.67         58.83         9.91 o                         
  -6   5   2       1824.86       1821.74        50.00 o                         
  -5   5   2       2436.12       2377.79        39.42 o                         
  -4   5   2        399.53        439.90        32.64 o                         
  -3   5   2        575.67        594.71        21.37 o                         
  -2   5   2        199.59        207.12        14.99 o                         
  -1   5   2       2319.73       2133.84       101.26 o                         
   0   5   2       4208.99       3816.15        63.83 o                         
   1   5   2        972.27       1003.15        20.41 o                         
   2   5   2       4349.54       4390.67        55.13 o                         
   3   5   2        165.94        184.72        16.04 o                         
   4   5   2      11375.25      11471.24        82.34 o                         
   5   5   2       2827.14       2779.09        43.93 o                         
   6   5   2       3737.98       3608.27        42.92 o                         
   7   5   2         33.39         15.85        13.70 o                         
   8   5   2         17.06         10.81         6.91 o                         
   9   5   2          1.69         15.66         6.13 o                         
  10   5   2        169.10        200.17        17.62 o                         
  11   5   2         19.46         35.52         9.75 o                         
  12   5   2       1894.36       2137.74        60.92 o                         
  13   5   2        172.94        170.08        23.04 o                         
  14   5   2        221.44        188.66        31.19 o                         
  15   5   2        118.24         94.57        15.98 o                         
  16   5   2        463.98        349.84        59.15 o                         
  17   5   2        127.05        100.89        17.49 o                         
  18   5   2         56.36         55.73        29.08 o                         
  19   5   2         13.74         24.52         9.97 o                         
 -19   6   2          9.41         35.63        11.33 o                         
 -18   6   2         20.91         26.46         7.71 o                         
 -17   6   2        432.36        444.00        43.49 o                         
 -16   6   2        173.55        133.83        15.91 o                         
 -15   6   2          6.14         27.25        12.89 o                         
 -14   6   2         40.03         73.15        10.07 o                         
 -13   6   2        141.63        134.84        14.77 o                         
 -12   6   2         31.36         29.15         7.51 o                         
 -11   6   2         59.94         60.46        10.63 o                         
 -10   6   2        409.13        420.99        27.73 o                         
  -9   6   2         15.80         22.18         5.56 o                         
  -8   6   2       2829.51       2941.39        53.60 o                         
  -7   6   2         76.88         76.17         9.27 o                         
  -6   6   2        328.71        352.68        24.41 o                         
  -5   6   2       1386.71       1468.54        42.04 o                         
  -4   6   2       1253.89       1235.92        37.68 o                         
  -3   6   2         58.84         35.08         6.90 o                         
  -2   6   2        106.40        117.40        22.45 o                         
  -1   6   2        436.26        376.77        29.46 o                         
   0   6   2        388.85        340.90        33.32 o                         
   1   6   2        623.65        595.15        28.21 o                         
   2   6   2         82.00         94.08         9.23 o                         
   3   6   2       4375.38       4421.81        55.80 o                         
   4   6   2         91.76        101.05        12.01 o                         
   5   6   2       4925.05       5096.40        55.80 o                         
   6   6   2        624.87        637.87        37.66 o                         
   7   6   2       1615.51       1491.21        62.89 o                         
   8   6   2       1085.20       1063.16        28.92 o                         
   9   6   2         15.07         26.12         5.88 o                         
  10   6   2       2584.42       2740.47        59.77 o                         
  11   6   2         47.87         43.37         8.52 o                         
  12   6   2        231.62        262.37        23.62 o                         
  13   6   2       1980.80       2256.47       122.49 o                         
  14   6   2        124.28        138.47        16.17 o                         
  15   6   2        184.12        191.97        21.92 o                         
  16   6   2        110.71         97.76        17.28 o                         
  17   6   2        128.58        121.72        19.28 o                         
  18   6   2         21.67         32.43         8.68 o                         
 -18   7   2        144.83        126.73        13.31 o                         
 -17   7   2         96.06         99.12        17.56 o                         
 -16   7   2         64.18         50.80        20.02 o                         
 -15   7   2          1.20         11.64         6.53 o                         
 -14   7   2        166.26        196.29        17.05 o                         
 -13   7   2       1044.10       1159.53        76.25 o                         
 -12   7   2         11.23         17.09         5.80 o                         
 -11   7   2        187.41        209.78        18.53 o                         
 -10   7   2        133.12        157.72        17.81 o                         
  -9   7   2        912.42        959.27        46.06 o                         
  -8   7   2       2394.56       2480.91        62.95 o                         
  -7   7   2        432.38        443.37        33.21 o                         
  -6   7   2        104.64        121.81        14.16 o                         
  -5   7   2       1029.83       1105.09        33.75 o                         
  -4   7   2       1063.34       1082.92        47.44 o                         
  -3   7   2       1904.87       1914.73        49.89 o                         
  -2   7   2       3349.24       3182.42        50.88 o                         
  -1   7   2        437.25        506.92        35.37 o                         
   0   7   2        905.30        853.69        50.09 o                         
   1   7   2        883.96        909.75        46.44 o                         
   2   7   2       7398.02       8104.59        89.34 o                         
   3   7   2        560.17        503.93        34.33 o                         
   4   7   2        582.22        610.33        31.61 o                         
   5   7   2       1008.30       1004.20        23.24 o                         
   6   7   2        522.33        532.10        36.70 o                         
   7   7   2        773.13        824.72        52.29 o                         
   8   7   2         57.94         75.93        13.19 o                         
   9   7   2       2294.63       2490.89        67.84 o                         
  10   7   2        374.87        394.67        37.38 o                         
  11   7   2        121.83        127.64        15.81 o                         
  12   7   2          4.31         31.41         6.96 o                         
  13   7   2        332.22        354.31        45.48 o                         
  14   7   2          2.19         27.86         5.84 o                         
  15   7   2          2.50         10.12         8.04 o                         
  16   7   2         20.17         25.87         8.46 o                         
  17   7   2         30.42         41.31         7.43 o                         
  18   7   2         98.14         68.00        15.10 o                         
 -17   8   2         57.67         65.51        11.94 o                         
 -16   8   2        162.82        149.33        31.41 o                         
 -15   8   2         35.07         29.60         9.41 o                         
 -14   8   2        334.65        388.27        58.79 o                         
 -13   8   2         36.58         32.83        15.37 o                         
 -12   8   2        286.21        355.16        34.20 o                         
 -11   8   2         16.87         38.64         9.68 o                         
 -10   8   2          7.32         33.51         8.45 o                         
  -9   8   2         69.04         89.94        11.42 o                         
  -8   8   2        251.73        227.62        16.31 o                         
  -7   8   2        226.92        275.02        18.88 o                         
  -6   8   2         86.64        115.88         9.60 o                         
  -5   8   2        831.77        976.98        48.03 o                         
  -4   8   2       3961.07       4442.11        69.95 o                         
  -3   8   2         11.90         22.15        16.32 o                         
  -2   8   2       1400.64       1497.57        36.41 o                         
  -1   8   2         68.32         61.94        11.18 o                         
   0   8   2        229.15        200.00        18.76 o                         
   1   8   2        392.49        393.29        56.22 o                         
   2   8   2        367.98        396.98        33.21 o                         
   3   8   2        394.36        383.76        18.76 o                         
   4   8   2       2461.31       2549.36        44.19 o                         
   5   8   2        228.37        240.80        19.52 o                         
   6   8   2        588.98        588.78        43.67 o                         
   7   8   2        180.63        222.65        20.32 o                         
   8   8   2       2484.59       2768.98       112.84 o                         
   9   8   2          9.09         31.67         8.44 o                         
  10   8   2        416.87        467.07        45.94 o                         
  11   8   2        139.85        131.86        18.96 o                         
  12   8   2        885.22       1111.21        90.46 o                         
  13   8   2        335.49        375.22        34.64 o                         
  14   8   2        276.48        278.80        35.09 o                         
  15   8   2         74.01         61.70        15.61 o                         
  16   8   2         98.03         97.07        24.05 o                         
  17   8   2         62.86         37.04         9.62 o                         
 -16   9   2          0.10         15.44         6.19 o                         
 -15   9   2        123.26        116.55        17.17 o                         
 -14   9   2         22.99         21.58         9.19 o                         
 -13   9   2        296.89        351.83        51.95 o                         
 -12   9   2         32.60         24.15         7.67 o                         
 -11   9   2        779.13        962.57        89.34 o                         
 -10   9   2         39.58         36.09        11.44 o                         
  -9   9   2        482.13        530.79        39.49 o                         
  -8   9   2         39.26         38.86         9.43 o                         
  -7   9   2       1076.39       1265.39        46.15 o                         
  -6   9   2        619.83        605.19        43.87 o                         
  -5   9   2          7.94          1.98         7.28 o                         
  -4   9   2        214.30        201.64        33.77 o                         
  -3   9   2       2517.57       2726.22        87.57 o                         
  -2   9   2          1.00          9.25         8.06 o                         
  -1   9   2         13.77         19.09         9.31 o                         
   0   9   2       1799.26       1937.61        35.24 o                         
   1   9   2       1637.12       1660.57        37.67 o                         
   2   9   2          5.56         13.87        15.08 o                         
   3   9   2         45.78         53.23        13.49 o                         
   4   9   2        439.43        416.67        34.21 o                         
   5   9   2          4.87         14.03         4.34 o                         
   6   9   2          2.88         18.00         5.37 o                         
   7   9   2       1186.52       1379.00        78.50 o                         
   8   9   2         94.05         76.08        12.54 o                         
   9   9   2       1854.90       2170.04        56.94 o                         
  10   9   2        126.09        125.02        15.09 o                         
  11   9   2        507.46        607.16        43.63 o                         
  12   9   2         55.46         28.19         7.37 o                         
  13   9   2        141.36        149.99        24.72 o                         
  14   9   2         47.13         30.01        16.61 o                         
  15   9   2          6.88         12.64         6.43 o                         
  16   9   2         13.91          8.78         5.15 o                         
 -15  10   2         13.43         26.76         7.14 o                         
 -14  10   2         23.59         14.43         8.68 o                         
 -13  10   2        128.87         88.19        13.64 o                         
 -12  10   2        332.61        329.27        34.29 o                         
 -11  10   2          0.26         11.30         7.88 o                         
 -10  10   2        124.10        160.00        17.72 o                         
  -9  10   2        217.99        213.41        22.55 o                         
  -8  10   2        695.54        751.29        51.27 o                         
  -7  10   2        668.67        724.81       102.66 o                         
  -6  10   2        101.59        142.39        16.53 o                         
  -5  10   2        532.65        549.04        40.30 o                         
  -4  10   2        437.79        418.55        44.78 o                         
  -3  10   2         42.15         31.16        11.20 o                         
  -2  10   2        153.19        207.55        25.89 o                         
  -1  10   2         15.44         11.80         5.89 o                         
   0  10   2        192.09        170.13        17.00 o                         
   1  10   2         73.77         66.34        14.40 o                         
   2  10   2        752.08        745.96        23.18 o                         
   3  10   2        851.93        905.02        25.07 o                         
   4  10   2         85.30         78.03        16.74 o                         
   5  10   2       1718.29       2012.19        57.95 o                         
   6  10   2         86.37         63.55        11.82 o                         
   7  10   2        483.40        569.43        52.29 o                         
   8  10   2       1896.24       2264.07        53.80 o                         
   9  10   2         98.30        134.87        14.81 o                         
  10  10   2        265.96        322.45        29.05 o                         
  11  10   2         34.86         34.42         6.97 o                         
  12  10   2        654.86        764.31        83.65 o                         
  13  10   2         38.66         46.49        12.67 o                         
  14  10   2         13.42         35.82         9.68 o                         
  15  10   2          4.44         23.93         7.48 o                         
 -14  11   2          1.28         12.66         6.45 o                         
 -13  11   2         42.00         22.89         8.70 o                         
 -12  11   2         63.62         49.25        11.42 o                         
 -11  11   2          0.72         12.39         6.84 o                         
 -10  11   2         61.30         77.79        24.31 o                         
  -9  11   2         97.04         76.07        29.40 o                         
  -8  11   2          0.35         10.06         8.78 o                         
  -7  11   2          2.70          8.27         7.81 o                         
  -6  11   2        488.61        462.50        63.70 o                         
  -5  11   2         69.33         64.24        15.33 o                         
  -4  11   2          2.61         19.26        11.99 o                         
  -3  11   2       1751.64       2014.15        42.08 o                         
  -2  11   2        940.12       1054.18        27.31 o                         
  -1  11   2          1.81         15.08         5.57 o                         
   0  11   2        205.86        172.29        23.35 o                         
   1  11   2        931.42        968.35        26.98 o                         
   2  11   2        841.99        890.71        87.13 o                         
   3  11   2        725.75        765.82       141.12 o                         
   4  11   2        663.49        690.20       158.58 o                         
   5  11   2        203.50        211.71        53.50 o                         
   6  11   2        809.26        846.08        87.35 o                         
   7  11   2        597.97        647.46        52.09 o                         
   8  11   2         11.16         20.17         9.36 o                         
   9  11   2        369.92        357.72        44.01 o                         
  10  11   2         19.62         36.21         9.18 o                         
  11  11   2         36.80         60.05        15.18 o                         
  12  11   2         10.10         12.96         8.66 o                         
  13  11   2        167.46        127.34        18.90 o                         
  14  11   2         16.88         20.46         5.72 o                         
 -13  12   2         52.91         42.77        21.41 o                         
 -12  12   2          0.07          7.34        12.12 o                         
 -11  12   2         57.05         25.15        12.96 o                         
 -10  12   2         27.24         10.90        11.53 o                         
  -9  12   2         88.58         86.99        16.99 o                         
  -8  12   2         21.26         13.15         7.93 o                         
  -7  12   2         85.20         58.36        17.64 o                         
  -6  12   2         63.80         56.91        16.14 o                         
  -5  12   2         19.04         19.00        15.97 o                         
  -4  12   2          1.87         -7.98         7.98 o                         
  -3  12   2          3.31         27.46         9.45 o                         
  -2  12   2          4.10         32.73        12.55 o                         
  -1  12   2       1355.92       1496.94        53.36 o                         
   0  12   2          0.11         11.91         6.11 o                         
   1  12   2        364.65        338.45        45.10 o                         
   2  12   2        217.32        219.68        34.54 o                         
   3  12   2        926.31        989.05        45.15 o                         
   4  12   2          4.53         18.36         8.02 o                         
   5  12   2        101.52         92.56        40.72 o                         
   6  12   2          5.47         22.46        12.91 o                         
   7  12   2        106.63         90.05        19.73 o                         
   8  12   2        291.64        240.22        79.29 o                         
   9  12   2         21.32         31.03        27.61 o                         
  10  12   2         27.39         16.10         9.83 o                         
  11  12   2         49.08         30.29        15.18 o                         
  12  12   2         53.12         26.43        11.46 o                         
  13  12   2         66.30         36.44        19.96 o                         
 -11  13   2          2.87         16.80        14.18 o                         
 -10  13   2         73.07         38.88        15.32 o                         
  -9  13   2         50.58         31.33        21.54 o                         
  -8  13   2        108.14        161.81        47.24 o                         
  -7  13   2         94.24         87.50        25.70 o                         
  -6  13   2        243.79        251.96        41.55 o                         
  -5  13   2         49.19         10.66        14.79 o                         
  -4  13   2          2.21         23.89        17.28 o                         
  -3  13   2         32.20         46.54        11.71 o                         
  -2  13   2         71.64         66.54        15.87 o                         
  -1  13   2         19.21         27.06        11.94 o                         
   0  13   2         14.73         20.21        10.19 o                         
   1  13   2         61.02         68.20        15.69 o                         
   2  13   2        271.05        295.05        52.90 o                         
   3  13   2        193.82        271.18        50.17 o                         
   4  13   2         99.18         98.33        26.09 o                         
   5  13   2         54.59         39.98        14.31 o                         
   6  13   2        605.85        475.22        29.83 o                         
   7  13   2         16.67         33.51        13.81 o                         
   8  13   2          1.71         13.92         5.64 o                         
   9  13   2         25.14         19.67        12.92 o                         
  10  13   2         23.84         10.89         8.47 o                         
  11  13   2          5.60         -2.79        13.93 o                         
  -8  14   2         69.05         64.93        14.17 o                         
  -7  14   2          0.24         26.34        15.63 o                         
  -6  14   2         40.61         23.32        20.75 o                         
  -5  14   2        121.27        117.97        24.01 o                         
  -4  14   2         17.97         22.72        17.32 o                         
  -3  14   2         14.70         48.29        14.03 o                         
  -2  14   2         12.22         24.87        11.70 o                         
  -1  14   2        335.85        301.09        59.82 o                         
   0  14   2          4.03         12.88        22.53 o                         
   1  14   2         99.44         74.27        21.76 o                         
   2  14   2         49.52         36.01        22.96 o                         
   3  14   2        436.71        402.11        65.20 o                         
   4  14   2          0.17          9.29        12.21 o                         
   5  14   2        121.93         86.50        16.82 o                         
   6  14   2         11.09         30.22        13.38 o                         
   7  14   2         45.54         45.36        13.22 o                         
   8  14   2         83.73         62.36        36.55 o                         
  -5  15   2         11.38         32.07        11.08 o                         
  -4  15   2          0.35         22.44         9.90 o                         
  -3  15   2         70.10         95.79        15.29 o                         
  -2  15   2         66.00         39.28        12.93 o                         
  -1  15   2          1.41         35.44         9.91 o                         
   0  15   2        348.34        248.83        68.95 o                         
   1  15   2         37.53         49.10        19.03 o                         
   2  15   2        162.21        118.64        39.93 o                         
   3  15   2         27.33         35.26        11.11 o                         
   4  15   2         52.90         20.57        20.20 o                         
   5  15   2          0.41         13.97         7.19 o                         
 -19   0   3        105.37         79.24        19.58 o                         
 -17   0   3          5.12         -0.25         7.27 o                         
 -15   0   3         49.58         48.82        16.02 o                         
 -13   0   3         65.13         88.74        27.84 o                         
 -11   0   3       2509.29       2894.24        88.02 o                         
  -9   0   3          5.36         40.43        14.19 o                         
  -7   0   3       2033.73       1829.04        61.17 o                         
  -5   0   3      46183.07      43655.99       293.31 o                         
  -3   0   3      11177.58      10153.45       138.73 o                         
  -1   0   3      49822.08      45501.06       281.68 o                         
   1   0   3       3182.48       3008.26        58.90 o                         
   3   0   3       7287.25       6898.27       108.33 o                         
   5   0   3        547.21        531.04        25.59 o                         
   7   0   3      13064.81      13182.36       181.35 o                         
   9   0   3         17.99         36.91        12.70 o                         
  11   0   3       1460.35       1455.23        98.91 o                         
  13   0   3         31.24         24.17        10.96 o                         
  15   0   3        325.57        399.66       233.41 o                         
  17   0   3       1228.84       1209.94       110.59 o                         
  19   0   3        350.92        171.11        54.15 o                         
 -20   1   3         14.48         14.54         5.67 o                         
 -19   1   3         99.76         60.38        13.69 o                         
 -18   1   3         41.88         47.77         9.50 o                         
 -17   1   3        155.54        156.97        27.15 o                         
 -16   1   3         97.80         82.68        16.54 o                         
 -15   1   3        127.21        140.52        16.26 o                         
 -14   1   3        385.44        381.18        38.78 o                         
 -13   1   3        105.59         18.76        10.00 o                         
 -12   1   3        780.68        900.66        55.12 o                         
 -11   1   3         19.95         26.98         9.57 o                         
 -10   1   3         74.20         67.17        12.51 o                         
  -9   1   3       1016.77        920.09        51.07 o                         
  -8   1   3       1356.76       1279.61       184.17 o                         
  -7   1   3       1022.45        952.43        31.86 o                         
  -6   1   3       2596.47       2475.16        38.25 o                         
  -5   1   3      14808.44      14328.51        96.07 o                         
  -4   1   3      19717.25      17542.60       130.62 o                         
  -3   1   3      11856.86      10839.57       103.23 o                         
  -2   1   3      13848.22      12664.46        95.20 o                         
  -1   1   3        937.66        911.33         7.92 o                         
   0   1   3       4994.60       5001.92        33.61 o                         
   1   1   3       8057.60       7693.09        50.22 o                         
   2   1   3       6504.58       5872.66        59.30 o                         
   3   1   3        117.26        108.39        12.17 o                         
   4   1   3       3771.98       3302.45        44.50 o                         
   5   1   3        595.82        490.38        52.70 o                         
   6   1   3          5.48          7.07         7.77 o                         
   7   1   3       2819.11       2449.56        54.57 o                         
   8   1   3        887.95        848.19        67.34 o                         
   9   1   3         86.15         69.77        40.20 o                         
  10   1   3        437.15        500.77        48.39 o                         
  11   1   3         35.66         42.36        15.63 o                         
  12   1   3          6.53          3.70         7.63 o                         
  13   1   3        607.12        623.24        98.25 o                         
  14   1   3        301.42        342.51        22.83 o                         
  15   1   3         16.00         31.60         6.58 o                         
  16   1   3         60.32         76.60        15.04 o                         
  17   1   3         16.43         10.22        11.34 o                         
  18   1   3        767.98        763.69        50.97 o                         
  19   1   3         23.51         31.78         6.20 o                         
  20   1   3         61.15         18.43        10.01 o                         
 -20   2   3          1.13          4.48         5.69 o                         
 -19   2   3          4.25          5.98         6.28 o                         
 -18   2   3         29.69         33.08         8.11 o                         
 -17   2   3          1.85          0.18         6.93 o                         
 -16   2   3         87.50         60.04        12.48 o                         
 -15   2   3        137.51        132.83        16.06 o                         
 -14   2   3        448.11        503.12        36.62 o                         
 -13   2   3        293.30        378.46        33.41 o                         
 -12   2   3        415.02        431.09        31.63 o                         
 -11   2   3         36.66         23.27         9.68 o                         
 -10   2   3        725.39        776.03        45.12 o                         
  -9   2   3       2324.57       2173.85       187.66 o                         
  -8   2   3         52.90         67.93         9.20 o                         
  -7   2   3        373.96        337.74        26.26 o                         
  -6   2   3        268.92        328.41        22.00 o                         
  -5   2   3       8026.58       7695.25        60.22 o                         
  -4   2   3       2207.06       2433.89        36.49 o                         
  -3   2   3       7978.20       7588.13        56.04 o                         
  -2   2   3       5301.57       5186.61        41.30 o                         
  -1   2   3       7930.06       7838.58        75.88 o                         
   0   2   3         96.31        121.91        10.13 o                         
   1   2   3        130.14        119.01         6.63 o                         
   2   2   3         76.48         77.41         6.58 o                         
   3   2   3        879.14        854.06        19.62 o                         
   4   2   3       1756.42       1442.83        62.18 o                         
   5   2   3       5055.75       4699.81        51.89 o                         
   6   2   3       3295.26       2911.16        62.80 o                         
   7   2   3        706.47        605.39        43.86 o                         
   8   2   3       1745.28       1391.98        81.72 o                         
   9   2   3        218.66        250.70        29.39 o                         
  10   2   3       1844.76       1727.82        82.20 o                         
  11   2   3          6.07         22.82         5.71 o                         
  12   2   3        122.65        125.38        17.57 o                         
  13   2   3        197.95        208.30        24.10 o                         
  14   2   3         94.59        120.08        15.18 o                         
  15   2   3          3.88          7.76         7.08 o                         
  16   2   3        127.56        113.59        20.71 o                         
  17   2   3        122.99        113.70        20.97 o                         
  18   2   3         43.17         31.34         6.89 o                         
  19   2   3         13.29          6.55        14.76 o                         
  20   2   3          2.13          9.91        13.41 o                         
 -20   3   3          1.74          6.17         6.17 o                         
 -19   3   3         73.67         67.52        12.25 o                         
 -18   3   3          3.40         15.28         7.71 o                         
 -17   3   3         30.97         34.19        10.87 o                         
 -16   3   3          0.44          8.14        11.04 o                         
 -15   3   3          7.59         18.70         5.77 o                         
 -14   3   3        419.40        463.65        43.74 o                         
 -13   3   3       1362.53       1399.93        48.49 o                         
 -12   3   3        123.93        143.31        21.76 o                         
 -11   3   3         15.87         21.69         7.30 o                         
 -10   3   3        852.20        747.27        46.79 o                         
  -9   3   3       6861.83       6921.54       126.59 o                         
  -8   3   3       1377.88       1217.25        49.42 o                         
  -7   3   3        232.30        192.36        13.69 o                         
  -6   3   3        427.18        455.36        25.10 o                         
  -5   3   3       1059.41        865.04        42.92 o                         
  -4   3   3       2125.90       1905.40        33.06 o                         
  -3   3   3       1877.32       1917.40        39.45 o                         
  -2   3   3       3086.08       2794.20        24.75 o                         
  -1   3   3          5.44         -5.19        13.06 o                         
   0   3   3       9832.81       9560.43        76.66 o                         
   1   3   3       7502.06       7378.75        51.92 o                         
   2   3   3          2.59          4.43         2.58 o                         
   3   3   3       4010.17       3893.07        65.66 o                         
   4   3   3       1313.91       1260.25        22.13 o                         
   5   3   3       5662.28       5273.38       107.02 o                         
   6   3   3        213.73        227.52        18.96 o                         
   7   3   3       1012.13        969.09        44.64 o                         
   8   3   3       2241.10       2000.10        51.04 o                         
   9   3   3       6567.05       6535.60       122.37 o                         
  10   3   3        571.18        542.86        54.45 o                         
  11   3   3         50.92         52.77        12.75 o                         
  12   3   3          1.04          0.08         7.05 o                         
  13   3   3        765.83        865.38        66.27 o                         
  14   3   3          8.25          1.14         8.79 o                         
  15   3   3         10.03         30.62         9.13 o                         
  16   3   3        118.83        120.33        15.31 o                         
  17   3   3         91.70         90.24        17.74 o                         
  18   3   3        193.79        128.42        17.53 o                         
  19   3   3          0.85         11.54         9.58 o                         
 -19   4   3        119.99        100.98        20.88 o                         
 -18   4   3        346.09        318.76        63.61 o                         
 -17   4   3          9.91         27.77        10.16 o                         
 -16   4   3        198.30        181.85        25.86 o                         
 -15   4   3         76.98        113.57        15.66 o                         
 -14   4   3        100.60        126.68        12.98 o                         
 -13   4   3        207.13        249.74        25.34 o                         
 -12   4   3         88.32         85.96        29.30 o                         
 -11   4   3          0.01         26.59         6.62 o                         
 -10   4   3        183.20        218.91        16.01 o                         
  -9   4   3        162.28        135.89        13.84 o                         
  -8   4   3       6281.74       6345.97        92.42 o                         
  -7   4   3          1.15         28.19         8.88 o                         
  -6   4   3       3665.39       3483.09        48.93 o                         
  -5   4   3        616.12        740.06        36.15 o                         
  -4   4   3       4482.04       4179.01        48.87 o                         
  -3   4   3          2.46          8.59         4.10 o                         
  -2   4   3       3579.93       3826.21        40.09 o                         
  -1   4   3        342.21        458.15       145.93 o                         
   0   4   3      16188.74      17254.17        90.05 o                         
   1   4   3        493.34        460.91        12.05 o                         
   2   4   3       6830.52       6807.08        53.99 o                         
   3   4   3        902.89        929.18        45.11 o                         
   4   4   3      21415.29      22253.34       137.35 o                         
   5   4   3        771.09        719.60        24.89 o                         
   6   4   3       1452.02       1458.64        34.71 o                         
   7   4   3          2.14         25.76         9.84 o                         
   8   4   3        773.25        779.80        29.59 o                         
   9   4   3         11.14          9.07         6.70 o                         
  10   4   3       1796.95       1752.86        40.83 o                         
  11   4   3         22.10         25.55         8.39 o                         
  12   4   3        134.21        106.13        12.78 o                         
  13   4   3         76.01         79.63        16.89 o                         
  14   4   3       1559.95       1644.74        37.59 o                         
  15   4   3        104.78        112.10        18.63 o                         
  16   4   3         55.96         36.47         8.29 o                         
  17   4   3        150.75        144.78        25.58 o                         
  18   4   3         30.61         11.18        11.38 o                         
  19   4   3        228.73        156.92        47.18 o                         
 -19   5   3          5.94         11.55         4.52 o                         
 -18   5   3         10.42         16.62         5.88 o                         
 -17   5   3          7.75         13.00         7.95 o                         
 -16   5   3        241.51        207.99        30.60 o                         
 -15   5   3          4.69          7.88         7.21 o                         
 -14   5   3         56.58         71.87        13.06 o                         
 -13   5   3        299.59        312.10        27.92 o                         
 -12   5   3        300.58        290.29        32.04 o                         
 -11   5   3        353.05        444.32        42.61 o                         
 -10   5   3        741.45        804.95        52.95 o                         
  -9   5   3       2311.80       2455.17        71.21 o                         
  -8   5   3         56.25         76.80         8.54 o                         
  -7   5   3       1064.82       1061.90        45.44 o                         
  -6   5   3        140.96        170.99        10.84 o                         
  -5   5   3        451.49        461.43        26.86 o                         
  -4   5   3       8326.72       8304.71        66.22 o                         
  -3   5   3        420.91        519.40        31.68 o                         
  -2   5   3        624.63        667.05        45.69 o                         
  -1   5   3        492.47        404.95        34.65 o                         
   0   5   3       1247.41        981.25        26.76 o                         
   1   5   3        849.33        713.89        20.63 o                         
   2   5   3        772.56        771.01        21.61 o                         
   3   5   3       5097.32       4972.19        62.97 o                         
   4   5   3          7.24         19.09        10.05 o                         
   5   5   3       6227.93       6304.01        66.04 o                         
   6   5   3       1603.97       1504.56        33.89 o                         
   7   5   3       1693.53       1667.16        57.86 o                         
   8   5   3        686.22        749.09        63.59 o                         
   9   5   3       2727.41       2690.20        49.33 o                         
  10   5   3         26.25         27.45         6.86 o                         
  11   5   3         78.08         59.08        13.21 o                         
  12   5   3        558.64        611.12        52.13 o                         
  13   5   3         82.62         90.23        13.30 o                         
  14   5   3         59.73         57.74        14.83 o                         
  15   5   3          2.47          6.66         7.88 o                         
  16   5   3         35.59         41.12         8.23 o                         
  17   5   3         42.20         24.11        16.12 o                         
  18   5   3        100.58         83.34        19.74 o                         
  19   5   3         18.05         33.21        12.98 o                         
 -19   6   3          6.87          7.95         8.63 o                         
 -18   6   3         36.51         22.08         5.85 o                         
 -17   6   3          2.60         16.09         6.61 o                         
 -16   6   3          1.85         10.78         4.88 o                         
 -15   6   3        164.94        144.60        16.71 o                         
 -14   6   3          3.09          7.77         9.49 o                         
 -13   6   3         15.90         30.02         7.92 o                         
 -12   6   3       1948.81       2205.42        67.41 o                         
 -11   6   3         48.13         32.28         8.20 o                         
 -10   6   3         39.21         46.26         8.60 o                         
  -9   6   3       1324.31       1344.18        38.11 o                         
  -8   6   3       8074.46       8556.66        77.85 o                         
  -7   6   3        778.66        823.70        28.99 o                         
  -6   6   3          8.44         16.96         4.80 o                         
  -5   6   3       3041.33       3110.28        58.24 o                         
  -4   6   3        559.92        506.95        39.98 o                         
  -3   6   3        634.34        678.73        25.61 o                         
  -2   6   3        506.46        497.10        48.40 o                         
  -1   6   3       1019.91        941.15        30.97 o                         
   0   6   3       1238.51       1268.10        28.80 o                         
   1   6   3        719.58        672.13        25.07 o                         
   2   6   3        831.02        909.91        22.99 o                         
   3   6   3       2652.64       2709.96        42.70 o                         
   4   6   3       7074.00       7409.04        78.20 o                         
   5   6   3        833.97        822.94        39.83 o                         
   6   6   3         72.40         92.00         8.53 o                         
   7   6   3         14.51         -3.17         6.71 o                         
   8   6   3       1733.70       1742.10        38.40 o                         
   9   6   3         91.59        105.34        12.21 o                         
  10   6   3          8.76         -0.55         5.46 o                         
  11   6   3        348.91        388.66        40.59 o                         
  12   6   3         37.71         52.50        17.96 o                         
  13   6   3         28.40         27.91         9.96 o                         
  14   6   3          4.33         22.63         7.29 o                         
  15   6   3         23.36         13.84         7.31 o                         
  16   6   3          1.04         -1.40         9.30 o                         
  17   6   3         67.73         54.10        11.82 o                         
  18   6   3         39.91         22.01         7.90 o                         
 -18   7   3          1.06         16.71         4.65 o                         
 -17   7   3        123.38        139.15        13.81 o                         
 -16   7   3         66.42         82.24        10.15 o                         
 -15   7   3          1.72          7.85         5.02 o                         
 -14   7   3         12.79         25.24         6.65 o                         
 -13   7   3         18.81         18.59         6.66 o                         
 -12   7   3         73.94         72.37        10.54 o                         
 -11   7   3         28.11         17.72        10.31 o                         
 -10   7   3          2.64         21.71         7.68 o                         
  -9   7   3         76.45         86.18        10.80 o                         
  -8   7   3       1275.33       1338.42        45.15 o                         
  -7   7   3       3069.84       3167.15        53.52 o                         
  -6   7   3        620.40        632.92        40.90 o                         
  -5   7   3        164.36        167.30        15.03 o                         
  -4   7   3       4443.03       4714.81        77.70 o                         
  -3   7   3       1940.11       1975.08        52.92 o                         
  -2   7   3       2656.15       2628.18        50.57 o                         
  -1   7   3       4884.86       5130.89       116.31 o                         
   0   7   3       3980.03       4133.95        60.46 o                         
   1   7   3         28.94         17.43         4.88 o                         
   2   7   3        740.21        741.91        29.33 o                         
   3   7   3       3969.48       3999.68        67.95 o                         
   4   7   3         31.75         16.18         6.21 o                         
   5   7   3         21.76         15.30         9.10 o                         
   6   7   3         55.10         78.00        10.78 o                         
   7   7   3         32.64         29.29         6.24 o                         
   8   7   3        332.53        320.06        32.04 o                         
   9   7   3         65.40         31.89         8.50 o                         
  10   7   3         13.09         35.47         9.97 o                         
  11   7   3         11.83         26.40         8.77 o                         
  12   7   3         44.16         35.65         8.51 o                         
  13   7   3        180.01        169.49        24.84 o                         
  14   7   3        317.56        299.68        35.63 o                         
  15   7   3        146.28        142.04        19.28 o                         
  16   7   3         17.86         10.14        11.86 o                         
  17   7   3         21.75         35.81        10.69 o                         
 -17   8   3        175.22        187.34        42.90 o                         
 -16   8   3          4.14         21.74        10.73 o                         
 -15   8   3         14.33         22.29         9.90 o                         
 -14   8   3        201.66        267.26        23.24 o                         
 -13   8   3          7.12         12.10        10.29 o                         
 -12   8   3        265.20        320.38        45.53 o                         
 -11   8   3         73.96         92.24        16.50 o                         
 -10   8   3        175.16        246.64        21.10 o                         
  -9   8   3         27.02         36.68         8.23 o                         
  -8   8   3        919.10       1007.52        79.59 o                         
  -7   8   3         18.30         25.44         6.52 o                         
  -6   8   3        354.54        383.64        32.05 o                         
  -5   8   3       2356.12       2522.29        44.41 o                         
  -4   8   3         52.51         56.53        12.83 o                         
  -3   8   3       2772.07       2992.89        63.91 o                         
  -2   8   3          7.79          6.75         7.98 o                         
  -1   8   3       6736.54       6970.15       153.62 o                         
   0   8   3        631.21        617.56        30.00 o                         
   1   8   3       2736.86       2812.53        50.57 o                         
   2   8   3         32.45         38.63         7.87 o                         
   3   8   3        373.11        362.91        39.08 o                         
   4   8   3       1204.49       1228.21        76.83 o                         
   5   8   3        337.12        361.57        25.36 o                         
   6   8   3         85.51         83.85        12.73 o                         
   7   8   3        299.77        341.11        26.65 o                         
   8   8   3         41.08         38.28        15.19 o                         
   9   8   3          4.19         23.57         8.40 o                         
  10   8   3         23.09         18.24        11.73 o                         
  11   8   3        119.52        130.41        21.20 o                         
  12   8   3          0.01         28.73         8.73 o                         
  13   8   3         70.54         88.02        18.76 o                         
  14   8   3          8.71         24.33        13.02 o                         
  15   8   3         71.18         76.98        15.70 o                         
  16   8   3         32.92         38.84        12.96 o                         
  17   8   3        488.15        433.46        89.48 o                         
 -16   9   3        236.44        224.60        49.58 o                         
 -15   9   3         30.05         37.91         9.65 o                         
 -14   9   3          0.38         11.17         8.07 o                         
 -13   9   3          5.69         16.55         6.94 o                         
 -12   9   3        891.05       1060.47        74.67 o                         
 -11   9   3         76.68        106.99        15.50 o                         
 -10   9   3        174.79        177.52        22.40 o                         
  -9   9   3         57.92         75.42        10.40 o                         
  -8   9   3          3.49         20.71        14.33 o                         
  -7   9   3        108.79        131.30        12.81 o                         
  -6   9   3       1401.66       1462.64       198.72 o                         
  -5   9   3        635.43        654.93        48.65 o                         
  -4   9   3       1325.26       1292.12        60.81 o                         
  -3   9   3         51.08         38.65         9.70 o                         
  -2   9   3       1424.83       1492.25        34.82 o                         
  -1   9   3         66.92         58.25         9.41 o                         
   0   9   3       1213.52       1233.60        19.25 o                         
   1   9   3         73.49         48.01        10.41 o                         
   2   9   3       1257.96       1332.48        27.45 o                         
   3   9   3        266.18        277.05        43.14 o                         
   4   9   3         76.82         65.02        21.84 o                         
   5   9   3        353.51        389.24        23.67 o                         
   6   9   3        750.29        808.77        96.98 o                         
   7   9   3          9.43         16.15         4.92 o                         
   8   9   3       1150.59       1287.10        54.05 o                         
   9   9   3         31.11         23.39        16.62 o                         
  10   9   3          1.84         17.84         9.83 o                         
  11   9   3          4.94         23.09         7.50 o                         
  12   9   3        646.03        744.35        71.49 o                         
  13   9   3        178.71        205.28        28.80 o                         
  14   9   3         26.62         23.71        13.24 o                         
  15   9   3         11.73         44.37         8.65 o                         
  16   9   3         75.62         78.91        21.70 o                         
 -15  10   3          0.79         12.67         7.46 o                         
 -14  10   3         27.60         12.33         7.80 o                         
 -13  10   3        238.88        198.01        31.37 o                         
 -12  10   3        124.33        120.44        21.22 o                         
 -11  10   3          0.62         19.92         7.39 o                         
 -10  10   3        323.21        323.44        27.76 o                         
  -9  10   3        210.14        269.11        36.45 o                         
  -8  10   3          1.98         40.51        15.74 o                         
  -7  10   3         76.35         81.15        18.79 o                         
  -6  10   3         34.21         13.05        12.21 o                         
  -5  10   3        941.43       1062.45        36.83 o                         
  -4  10   3         43.59         20.88         9.37 o                         
  -3  10   3        864.37        938.39        31.71 o                         
  -2  10   3        144.40        169.18        18.63 o                         
  -1  10   3        540.61        525.70        47.62 o                         
   0  10   3          0.88         18.32         4.33 o                         
   1  10   3       1004.38       1055.94        37.72 o                         
   2  10   3         22.96         22.61         5.80 o                         
   3  10   3        162.39        173.34        22.76 o                         
   4  10   3        103.50        124.22        16.12 o                         
   5  10   3        275.49        286.98        43.66 o                         
   6  10   3        734.61        822.10        42.85 o                         
   7  10   3        185.06        228.04        25.09 o                         
   8  10   3        307.59        292.26        29.48 o                         
   9  10   3        575.12        610.03        51.23 o                         
  10  10   3         85.99        100.01        34.98 o                         
  11  10   3          1.43         22.32         7.81 o                         
  12  10   3         15.15         20.33         7.84 o                         
  13  10   3        325.05        274.52        42.58 o                         
  14  10   3         18.36         19.99         6.04 o                         
  15  10   3         51.75         39.12        10.61 o                         
 -14  11   3        212.12        182.14        28.29 o                         
 -13  11   3        158.73        125.81        19.60 o                         
 -12  11   3        114.50         84.10        20.74 o                         
 -11  11   3         18.12         30.30        13.79 o                         
 -10  11   3         52.93         41.01        14.30 o                         
  -9  11   3        125.51         79.70        28.37 o                         
  -8  11   3        256.40        207.87        30.57 o                         
  -7  11   3        265.29        255.85        51.32 o                         
  -6  11   3         27.26         11.73        14.01 o                         
  -5  11   3         32.85          3.62        12.53 o                         
  -4  11   3        725.05        782.21        31.53 o                         
  -3  11   3        413.51        425.98        48.68 o                         
  -2  11   3       1328.02       1465.41        33.37 o                         
  -1  11   3       1043.10       1123.12        39.15 o                         
   0  11   3        138.11        115.14        16.28 o                         
   1  11   3         57.56         67.80        19.98 o                         
   2  11   3         95.32         90.74        14.23 o                         
   3  11   3       1443.21       1676.29        47.27 o                         
   4  11   3        488.05        493.14        75.50 o                         
   5  11   3        351.69        412.37        55.49 o                         
   6  11   3         40.99         71.42        16.75 o                         
   7  11   3        345.92        320.03        61.80 o                         
   8  11   3        348.36        270.81        52.42 o                         
   9  11   3        474.37        473.05        48.13 o                         
  10  11   3        561.37        580.56        51.56 o                         
  11  11   3          2.32         25.45         9.26 o                         
  12  11   3         11.80         23.58         9.54 o                         
  13  11   3        109.72        110.45        25.00 o                         
  14  11   3          2.81         21.07         5.49 o                         
 -13  12   3         15.92         -2.66        13.87 o                         
 -12  12   3         76.74         31.21         7.82 o                         
 -11  12   3          1.02          9.37         6.06 o                         
 -10  12   3          3.03         14.36         9.26 o                         
  -9  12   3         16.31         13.05         9.36 o                         
  -8  12   3        948.44       1002.44       137.36 o                         
  -7  12   3          3.34         13.73         7.57 o                         
  -6  12   3        113.69         92.82        28.21 o                         
  -5  12   3         17.75         22.27         8.28 o                         
  -4  12   3        718.59        836.43        98.90 o                         
  -3  12   3          7.40          9.39        10.23 o                         
  -2  12   3         83.88         71.69        18.64 o                         
  -1  12   3          0.89         25.26         7.52 o                         
   0  12   3        371.44        390.33        46.42 o                         
   1  12   3         51.61         55.44        13.39 o                         
   2  12   3        406.39        412.19        63.68 o                         
   3  12   3         39.94         20.24        15.12 o                         
   4  12   3       1016.11       1122.68       108.90 o                         
   5  12   3         39.20         32.90         7.57 o                         
   6  12   3         23.65         13.47         7.69 o                         
   7  12   3         19.79         21.95         6.48 o                         
   8  12   3        510.75        454.27        70.53 o                         
   9  12   3         73.70         71.78        24.29 o                         
  10  12   3          6.22         24.62        13.47 o                         
  11  12   3         16.91         23.45         8.01 o                         
  12  12   3        272.84        197.03        55.73 o                         
  13  12   3         11.58         20.41         9.66 o                         
 -11  13   3        317.06        207.70       100.80 o                         
 -10  13   3          1.27         -6.97        15.65 o                         
  -9  13   3        200.56        150.23        50.76 o                         
  -8  13   3          0.10         20.08         9.03 o                         
  -7  13   3        561.05        392.99       171.11 o                         
  -6  13   3          4.04         29.17        10.09 o                         
  -5  13   3         70.54         56.58        16.56 o                         
  -4  13   3         70.65         61.36        25.14 o                         
  -3  13   3        354.32        396.45        98.91 o                         
  -2  13   3        193.58        187.27        28.76 o                         
  -1  13   3        588.44        586.34        93.13 o                         
   0  13   3          4.03         44.03        11.63 o                         
   1  13   3         20.45         18.42        14.16 o                         
   2  13   3         24.32         18.52         8.49 o                         
   3  13   3        520.67        452.48        75.09 o                         
   4  13   3         86.58         78.53        14.65 o                         
   5  13   3        179.14        164.14        72.52 o                         
   6  13   3         31.81         28.16         7.98 o                         
   7  13   3        180.44        128.30        42.89 o                         
   8  13   3         33.36         29.76        14.13 o                         
   9  13   3        138.15         80.24        41.36 o                         
  10  13   3         11.93         11.11        14.19 o                         
  11  13   3          1.73         10.12        10.92 o                         
  -9  14   3         85.09         70.07        15.13 o                         
  -8  14   3        331.44        284.22        72.76 o                         
  -7  14   3        111.60        118.37        19.65 o                         
  -6  14   3         20.38         48.76        12.24 o                         
  -5  14   3        153.81        117.10        19.63 o                         
  -4  14   3        172.21        179.95        34.86 o                         
  -3  14   3          1.29         15.60        15.26 o                         
  -2  14   3         80.61         60.31        17.05 o                         
  -1  14   3         10.49         28.89         7.91 o                         
   0  14   3        136.31         89.23        18.51 o                         
   1  14   3         55.91         10.27        12.73 o                         
   2  14   3         78.30         79.10        20.50 o                         
   3  14   3         28.40         17.28        13.79 o                         
   4  14   3        614.38        547.97       113.75 o                         
   5  14   3         68.89         81.42        17.94 o                         
   6  14   3          7.42          9.80        16.76 o                         
   7  14   3         12.44         35.25        17.91 o                         
   8  14   3        253.67        150.65        67.22 o                         
  -5  15   3         32.61         40.74        11.69 o                         
  -4  15   3         18.99         18.92         9.90 o                         
  -3  15   3         99.66         89.29        19.91 o                         
  -2  15   3        254.95        181.66        51.82 o                         
  -1  15   3        135.83        141.57        28.15 o                         
   0  15   3         39.85         30.12        11.15 o                         
   1  15   3        101.77         55.52        17.29 o                         
   2  15   3        192.72        190.83        41.29 o                         
   3  15   3        295.43        236.02        57.22 o                         
   4  15   3          2.56         13.91         9.77 o                         
   5  15   3         20.49          6.69         8.21 o                         
 -20   0   4          7.00         17.76         6.59 o                         
 -18   0   4        586.62        485.03       117.39 o                         
 -16   0   4        346.83        368.01        57.62 o                         
 -14   0   4       1211.42       1339.62        59.52 o                         
 -12   0   4        910.24        857.69        50.47 o                         
 -10   0   4         21.88         44.40        13.93 o                         
  -8   0   4         50.91         88.14        15.83 o                         
  -6   0   4        733.04        653.79        30.35 o                         
  -4   0   4      26389.40      25099.35       174.34 o                         
  -2   0   4       1403.76       1313.98        18.00 o                         
   0   0   4      23339.11      23118.68       265.25 o                         
   2   0   4      14929.39      14797.67       114.53 o                         
   6   0   4        373.84        440.08        63.29 o                         
   8   0   4       1939.41       1814.15        82.99 o                         
  10   0   4       5363.10       5084.33       168.65 o                         
  12   0   4        223.95        221.17        46.06 o                         
  14   0   4       1020.01       1090.12       179.07 o                         
  16   0   4        950.59       1116.53       112.11 o                         
  18   0   4         90.30         75.68        16.09 o                         
 -20   1   4         47.61         36.11         8.68 o                         
 -19   1   4         39.37         23.54         9.08 o                         
 -18   1   4         41.69         36.65         8.43 o                         
 -17   1   4        519.00        563.83        42.02 o                         
 -16   1   4        118.07        108.65        17.17 o                         
 -15   1   4        604.00        591.74        62.20 o                         
 -14   1   4       1188.16       1343.32        83.83 o                         
 -13   1   4       4275.22       4555.93       106.08 o                         
 -12   1   4         53.68         67.41        12.86 o                         
 -11   1   4         24.53         49.64        11.97 o                         
 -10   1   4        140.47        192.76        21.27 o                         
  -9   1   4         29.19         26.20         9.05 o                         
  -8   1   4       1017.85        982.12        39.79 o                         
  -7   1   4        467.54        361.82        18.65 o                         
  -6   1   4        416.39        455.73        31.17 o                         
  -5   1   4      11782.33      11447.71        71.88 o                         
  -4   1   4       5221.06       4901.15        75.59 o                         
  -3   1   4      19589.52      17705.99       105.27 o                         
  -2   1   4      11261.05      10624.33        70.98 o                         
  -1   1   4      19957.48      18672.72       155.71 o                         
   0   1   4      14027.94      12788.40        61.59 o                         
   1   1   4       4932.84       4410.03        40.65 o                         
   2   1   4       5486.90       5366.29        87.38 o                         
   3   1   4         48.62         33.26         7.20 o                         
   4   1   4          8.70         -6.18         6.18 o                         
   5   1   4      15408.24      14271.48       122.95 o                         
   6   1   4         90.74         93.74        37.50 o                         
   7   1   4         64.42        138.10        14.23 o                         
   8   1   4         73.93         58.88        18.86 o                         
   9   1   4       9195.90       9064.13       199.63 o                         
  10   1   4        246.53        254.83        30.58 o                         
  11   1   4         10.32         29.67        10.07 o                         
  12   1   4         49.99         78.51        15.42 o                         
  13   1   4        316.11        434.47        56.52 o                         
  14   1   4       1330.96       1488.66       123.69 o                         
  15   1   4         73.72         48.35        10.17 o                         
  16   1   4        230.16        196.25        22.89 o                         
  17   1   4        264.60        211.45        30.70 o                         
  18   1   4         24.61         19.04         8.62 o                         
  19   1   4         49.37         36.28        11.24 o                         
 -20   2   4         18.90         17.07         6.57 o                         
 -19   2   4        115.33         97.74        31.45 o                         
 -18   2   4         98.39         63.51        12.38 o                         
 -17   2   4          3.27          9.28         6.36 o                         
 -16   2   4        492.73        460.16        55.10 o                         
 -15   2   4        284.45        341.46        35.90 o                         
 -14   2   4       3267.93       3635.09        83.17 o                         
 -13   2   4       1972.89       2168.42        84.87 o                         
 -12   2   4       2688.99       2743.65        49.28 o                         
 -11   2   4        120.21        145.19        14.93 o                         
 -10   2   4        283.66        226.70        20.51 o                         
  -9   2   4      20758.92      20483.54       360.81 o                         
  -8   2   4         48.93         45.31         7.86 o                         
  -7   2   4       1040.28        879.37        44.80 o                         
  -6   2   4       5314.17       5135.97        63.44 o                         
  -5   2   4       2429.43       2157.57        25.73 o                         
  -4   2   4       6123.07       5653.04        53.48 o                         
  -3   2   4          6.41         14.93         4.12 o                         
  -2   2   4       2217.18       2044.24        23.65 o                         
  -1   2   4         35.61         21.57         4.72 o                         
   0   2   4      11917.77      11702.69        51.01 o                         
   1   2   4       1041.02        974.09        11.77 o                         
   2   2   4       1499.02       1412.84        18.59 o                         
   3   2   4        449.77        444.91        20.64 o                         
   4   2   4       8545.07       7861.97        69.60 o                         
   5   2   4        334.16        108.93        20.77 o                         
   6   2   4        110.97         83.27         9.85 o                         
   7   2   4        695.31        615.93        46.89 o                         
   8   2   4       3579.82       3490.47        84.05 o                         
   9   2   4       2117.08       1735.96        51.59 o                         
  10   2   4          6.91          3.12        18.60 o                         
  11   2   4        115.05        145.69        13.98 o                         
  12   2   4        142.24        145.31        18.08 o                         
  13   2   4        674.72        705.26        52.19 o                         
  14   2   4         11.97         36.21        10.58 o                         
  15   2   4         20.64         17.12         8.35 o                         
  16   2   4        507.85        462.71        67.80 o                         
  17   2   4          2.50         14.10         7.84 o                         
  18   2   4          6.67         16.01         8.98 o                         
  19   2   4         26.09         27.70        10.68 o                         
 -20   3   4        213.28         92.36        31.94 o                         
 -19   3   4        182.58        103.53        27.90 o                         
 -18   3   4          3.21         14.96         7.16 o                         
 -17   3   4        467.92        443.33        67.73 o                         
 -16   3   4        419.65        472.03        62.60 o                         
 -15   3   4         12.48         19.26         8.06 o                         
 -14   3   4        404.22        414.83        43.52 o                         
 -13   3   4        209.18        241.03        24.67 o                         
 -12   3   4        124.77        144.40        15.11 o                         
 -11   3   4        185.72        198.76        17.74 o                         
 -10   3   4       3875.82       3869.63        61.35 o                         
  -9   3   4        664.99        707.55        40.57 o                         
  -8   3   4       7386.84       7267.77        83.10 o                         
  -7   3   4        972.81        978.13        29.30 o                         
  -6   3   4         15.32         18.10         5.14 o                         
  -5   3   4         17.19         21.18         3.80 o                         
  -4   3   4       1905.04       1637.42        24.02 o                         
  -3   3   4         26.14         32.17         4.32 o                         
  -2   3   4       1837.12       1839.95        24.18 o                         
  -1   3   4       9566.65       9193.33       135.27 o                         
   0   3   4       4185.59       4112.45        33.49 o                         
   1   3   4        323.60        294.96         9.59 o                         
   2   3   4          5.16          6.92         1.73 o                         
   3   3   4        329.60        393.05        21.49 o                         
   4   3   4        124.52        134.09        11.22 o                         
   5   3   4         73.53         70.37        12.78 o                         
   6   3   4       2039.57       2018.64        58.89 o                         
   7   3   4        829.88        690.83        30.68 o                         
   8   3   4       1933.32       1830.35        62.57 o                         
   9   3   4         23.82         22.29         8.37 o                         
  10   3   4       2483.44       2360.55       114.28 o                         
  11   3   4        558.83        589.52        42.50 o                         
  12   3   4        733.87        742.89        50.04 o                         
  13   3   4         67.52         33.77         9.63 o                         
  14   3   4       1650.08       1795.76        48.40 o                         
  15   3   4          9.42         14.68         8.47 o                         
  16   3   4          3.85         18.36         6.07 o                         
  17   3   4       1045.66       1333.35        90.68 o                         
  18   3   4        474.00        349.81        80.30 o                         
  19   3   4        120.60        106.53        21.89 o                         
 -19   4   4         85.92         57.33        21.60 o                         
 -18   4   4         80.68         82.86        31.01 o                         
 -17   4   4          1.41         33.75         8.81 o                         
 -16   4   4        164.27        125.34        24.98 o                         
 -15   4   4         16.39         24.43         7.21 o                         
 -14   4   4         36.29         42.86        11.50 o                         
 -13   4   4       2619.88       2902.72        45.64 o                         
 -12   4   4        342.96        371.15        34.94 o                         
 -11   4   4        130.96        192.27        18.62 o                         
 -10   4   4        292.28        348.75        26.23 o                         
  -9   4   4       4867.35       4808.34        81.83 o                         
  -8   4   4        184.19        223.47        17.25 o                         
  -7   4   4        322.33        302.23        18.07 o                         
  -6   4   4       2043.64       2159.63        45.25 o                         
  -5   4   4       7798.20       7366.73        52.27 o                         
  -4   4   4        139.16        155.54        10.55 o                         
  -3   4   4       3845.27       3652.86        37.04 o                         
  -2   4   4         45.97         57.77         9.81 o                         
  -1   4   4         73.35         76.10        17.81 o                         
   0   4   4        924.60        895.53        21.65 o                         
   1   4   4        643.74        663.93        15.66 o                         
   2   4   4          6.93          6.40         3.55 o                         
   3   4   4       3288.13       3236.06        41.31 o                         
   4   4   4       2242.34       2340.52        38.52 o                         
   5   4   4        172.07        176.83        15.28 o                         
   6   4   4        523.00        530.40        51.54 o                         
   7   4   4         83.10         95.17        11.41 o                         
   8   4   4          4.14         13.49         5.89 o                         
   9   4   4        915.66        971.59        54.93 o                         
  10   4   4         63.43         68.05        18.87 o                         
  11   4   4        419.60        378.38        31.66 o                         
  12   4   4         15.74         30.59         8.32 o                         
  13   4   4       3311.61       3732.13        83.74 o                         
  14   4   4          8.20         18.14        10.67 o                         
  15   4   4       1313.66       1543.29        66.76 o                         
  16   4   4         27.79         32.81         8.05 o                         
  17   4   4        357.28        331.72        66.80 o                         
  18   4   4          3.65         18.00        22.03 o                         
  19   4   4         77.69         66.22        17.51 o                         
 -19   5   4         18.26         12.28         6.00 o                         
 -18   5   4        105.82         74.07        20.53 o                         
 -17   5   4        171.77        121.02        27.40 o                         
 -16   5   4        264.50        219.15        33.35 o                         
 -15   5   4         24.36         28.41         8.23 o                         
 -14   5   4        657.68        753.40        45.49 o                         
 -13   5   4         24.92         10.78         8.46 o                         
 -12   5   4        598.52        658.86        37.92 o                         
 -11   5   4        242.84        254.13        20.52 o                         
 -10   5   4       5146.32       5555.54        93.52 o                         
  -9   5   4         73.64         90.97        13.70 o                         
  -8   5   4       2828.28       2825.67        53.12 o                         
  -7   5   4        303.02        351.46        17.78 o                         
  -6   5   4       2565.49       2505.90        44.59 o                         
  -5   5   4          0.61         26.77         5.86 o                         
  -4   5   4        786.95        820.21        32.21 o                         
  -3   5   4       1737.61       1591.73        31.24 o                         
  -2   5   4        221.11        243.15        23.08 o                         
  -1   5   4         59.22         51.90         8.89 o                         
   0   5   4        778.68        744.13        37.74 o                         
   1   5   4       6335.16       6062.61        65.99 o                         
   2   5   4         23.09          8.65         4.75 o                         
   3   5   4       2559.06       2671.06        40.35 o                         
   4   5   4        195.35        230.40        19.09 o                         
   5   5   4       1151.37       1067.69        43.78 o                         
   6   5   4        462.23        460.83        39.66 o                         
   7   5   4       2284.18       2064.24        69.77 o                         
   8   5   4        491.58        496.36        40.33 o                         
   9   5   4        736.28        820.21        55.86 o                         
  10   5   4       1156.53       1248.27        78.29 o                         
  11   5   4        153.35        173.11        17.48 o                         
  12   5   4       1323.98       1408.21        95.80 o                         
  13   5   4        137.09        127.63        18.32 o                         
  14   5   4        437.98        408.76        48.18 o                         
  15   5   4          3.70         36.17         9.28 o                         
  16   5   4         35.97         18.51         6.98 o                         
  17   5   4          5.81         36.91        13.97 o                         
  18   5   4        103.20         51.85        21.42 o                         
 -19   6   4         29.27         12.54         7.02 o                         
 -18   6   4        193.23        109.30        21.48 o                         
 -17   6   4        182.82        152.10        18.59 o                         
 -16   6   4         55.32         36.01        13.16 o                         
 -15   6   4          0.11         20.51         6.20 o                         
 -14   6   4       1002.94       1108.41        65.65 o                         
 -13   6   4        349.47        391.48        33.73 o                         
 -12   6   4        853.12        929.31        46.03 o                         
 -11   6   4        697.04        700.14        42.00 o                         
 -10   6   4        359.80        406.72        24.76 o                         
  -9   6   4       4187.30       4432.75        66.19 o                         
  -8   6   4        308.10        407.70        24.08 o                         
  -7   6   4       1667.10       1563.30        38.48 o                         
  -6   6   4       1682.00       1697.81        50.76 o                         
  -5   6   4        202.93        189.27        16.27 o                         
  -4   6   4       3064.30       3116.16        52.29 o                         
  -3   6   4       2044.53       2053.31        72.45 o                         
  -2   6   4         91.22         95.97        11.37 o                         
  -1   6   4       1263.26       1093.20        49.31 o                         
   0   6   4       2189.74       2227.17        75.51 o                         
   1   6   4       2901.57       2818.79        49.47 o                         
   2   6   4        198.99        196.77        15.38 o                         
   3   6   4        228.70        220.00        19.99 o                         
   4   6   4       2883.95       2809.14        47.03 o                         
   5   6   4         84.45         90.65        16.90 o                         
   6   6   4        243.37        279.18        20.56 o                         
   7   6   4         30.43         15.26        12.63 o                         
   8   6   4        963.82        954.68        46.85 o                         
   9   6   4       2923.33       2978.22        46.87 o                         
  10   6   4         48.10         30.76         8.86 o                         
  11   6   4        356.11        396.55        51.06 o                         
  12   6   4         65.87         69.45        13.78 o                         
  13   6   4       1034.05        975.96        69.78 o                         
  14   6   4          4.43          8.78         7.69 o                         
  15   6   4          3.55         18.22        11.89 o                         
  16   6   4         83.94        117.08        16.66 o                         
  17   6   4        120.85        131.59        19.21 o                         
  18   6   4          5.34         16.93         5.89 o                         
 -18   7   4         22.13         24.52         5.81 o                         
 -17   7   4        171.52        156.65        33.73 o                         
 -16   7   4         12.04         24.63         6.36 o                         
 -15   7   4        447.28        469.48        50.34 o                         
 -14   7   4        143.09        176.23        16.34 o                         
 -13   7   4       1088.90       1156.17        76.63 o                         
 -12   7   4         33.17         58.64         9.65 o                         
 -11   7   4        828.08        887.88        51.82 o                         
 -10   7   4        524.42        581.12        35.87 o                         
  -9   7   4          4.43         19.68         5.22 o                         
  -8   7   4        750.94        763.13        46.64 o                         
  -7   7   4         14.25         22.88         5.58 o                         
  -6   7   4       2797.85       2759.72        44.71 o                         
  -5   7   4       2335.59       2317.49        68.42 o                         
  -4   7   4        730.71        732.11        44.84 o                         
  -3   7   4       1134.89       1181.00        55.77 o                         
  -2   7   4       2262.63       2278.90        55.64 o                         
  -1   7   4        591.87        553.39        53.52 o                         
   0   7   4       1008.77        967.89        44.90 o                         
   1   7   4       3017.36       3199.74        60.92 o                         
   2   7   4          1.08         18.73         6.84 o                         
   3   7   4         11.48         27.64        12.01 o                         
   4   7   4       2693.86       2764.56        46.35 o                         
   5   7   4       3245.39       3384.75       323.05 o                         
   6   7   4        556.01        579.95        47.85 o                         
   7   7   4         77.39         61.52        13.07 o                         
   8   7   4         83.28         70.28        11.06 o                         
   9   7   4       1080.19       1357.05       101.96 o                         
  10   7   4         15.42         20.26         8.42 o                         
  11   7   4         70.87        123.46        14.94 o                         
  12   7   4        186.06        190.42        24.56 o                         
  13   7   4         78.05         64.82        13.90 o                         
  14   7   4        134.44         71.03        36.30 o                         
  15   7   4         19.47         33.69         7.70 o                         
  16   7   4        325.07        261.28        52.75 o                         
  17   7   4         54.93         23.82         8.90 o                         
 -17   8   4        273.66        205.03        39.33 o                         
 -16   8   4        276.31        254.28        44.95 o                         
 -15   8   4         62.26         59.07        14.54 o                         
 -14   8   4         33.81         40.65         9.02 o                         
 -13   8   4         34.40         33.56        10.81 o                         
 -12   8   4        340.36        405.77        34.22 o                         
 -11   8   4        197.14        242.44        24.94 o                         
 -10   8   4         98.65        112.99        11.64 o                         
  -9   8   4         41.38         51.34        13.26 o                         
  -8   8   4        290.62        335.65        23.46 o                         
  -7   8   4        266.20        338.77        18.03 o                         
  -6   8   4        285.83        314.96        21.89 o                         
  -5   8   4         27.86         43.88        14.38 o                         
  -4   8   4        848.78        882.59        82.00 o                         
  -3   8   4          0.69         -7.84         7.84 o                         
  -2   8   4       2231.47       2218.57        40.35 o                         
  -1   8   4        513.94        574.32        45.75 o                         
   0   8   4       5560.68       5789.72        68.86 o                         
   1   8   4         99.34        107.84        20.73 o                         
   2   8   4        440.94        455.25        28.79 o                         
   3   8   4        761.83        825.45        29.55 o                         
   4   8   4        958.11        992.55        41.87 o                         
   5   8   4        349.18        395.21        30.50 o                         
   6   8   4         29.55         14.12         3.91 o                         
   7   8   4          6.10         10.34        12.86 o                         
   8   8   4        157.84        161.92        16.62 o                         
   9   8   4         25.32         38.72         9.26 o                         
  10   8   4        834.05       1014.74        76.69 o                         
  11   8   4         10.05         25.87         9.20 o                         
  12   8   4        724.24        876.72        58.75 o                         
  13   8   4         99.32        129.29        15.86 o                         
  14   8   4         40.88         45.44        17.91 o                         
  15   8   4          0.04         13.24        17.05 o                         
  16   8   4        114.33        111.47        17.50 o                         
  17   8   4         12.73          1.58         9.12 o                         
 -16   9   4         67.68         73.82        23.32 o                         
 -15   9   4        288.60        224.78        34.53 o                         
 -14   9   4        158.97        168.83        18.88 o                         
 -13   9   4        975.06       1067.68        65.02 o                         
 -12   9   4          5.29         30.59         7.60 o                         
 -11   9   4        738.60        927.16        64.94 o                         
 -10   9   4          7.80         29.86         7.10 o                         
  -9   9   4        241.96        254.85        20.70 o                         
  -8   9   4         20.95         29.58         9.92 o                         
  -7   9   4        172.67        178.80        15.91 o                         
  -6   9   4        308.36        303.98        40.01 o                         
  -5   9   4       3269.99       3945.36       124.01 o                         
  -4   9   4       1761.95       1854.31        62.17 o                         
  -3   9   4          3.70         23.18         8.24 o                         
  -2   9   4         25.59         18.86         6.35 o                         
  -1   9   4        708.06        704.44        22.98 o                         
   0   9   4        413.42        424.70        28.25 o                         
   1   9   4         10.94         12.38        14.75 o                         
   2   9   4        854.49        886.48        21.91 o                         
   3   9   4        579.56        581.30        43.24 o                         
   4   9   4          8.34         13.98         8.66 o                         
   5   9   4       2469.32       2705.74        51.35 o                         
   6   9   4         88.70         90.40        10.82 o                         
   7   9   4        666.17        753.87        53.44 o                         
   8   9   4         66.63         58.57        13.07 o                         
   9   9   4        465.67        478.07        37.27 o                         
  10   9   4          8.23          6.49         7.45 o                         
  11   9   4        173.39        208.26        26.23 o                         
  12   9   4          0.45         19.81         7.07 o                         
  13   9   4         70.57         54.13        12.04 o                         
  14   9   4         46.07         29.19        12.07 o                         
  15   9   4          3.86         11.96         8.88 o                         
  16   9   4         15.09         30.44        12.44 o                         
 -16  10   4        315.89        197.53        49.32 o                         
 -15  10   4          0.44         15.21         6.59 o                         
 -14  10   4         66.78         57.09        11.85 o                         
 -13  10   4         78.32         86.87        25.49 o                         
 -12  10   4        992.44       1159.63       109.07 o                         
 -11  10   4        495.03        503.34        62.40 o                         
 -10  10   4         37.03         36.06         6.56 o                         
  -9  10   4        179.28        148.40        14.63 o                         
  -8  10   4        109.19        131.63        21.67 o                         
  -7  10   4         62.96         92.32        25.10 o                         
  -6  10   4        939.15        982.37        63.93 o                         
  -5  10   4        110.08         95.98        16.91 o                         
  -4  10   4        180.81        199.44        25.47 o                         
  -3  10   4        230.27        220.32        24.40 o                         
  -2  10   4        208.27        194.34        20.33 o                         
  -1  10   4         87.81         81.50        10.61 o                         
   0  10   4        175.47        184.89        17.46 o                         
   1  10   4          3.14          0.10         6.12 o                         
   2  10   4         83.19         65.30        11.79 o                         
   3  10   4        287.08        320.58        40.90 o                         
   4  10   4        476.10        499.61        51.42 o                         
   5  10   4          0.58         10.69        12.59 o                         
   6  10   4        750.84        830.83        72.50 o                         
   7  10   4        360.44        373.64        33.77 o                         
   8  10   4        380.98        439.95        37.42 o                         
   9  10   4        536.37        612.23        56.83 o                         
  10  10   4        126.12        135.90        24.81 o                         
  11  10   4        604.12        687.87        60.53 o                         
  12  10   4         12.40         23.85         6.47 o                         
  13  10   4         33.51         54.99        10.85 o                         
  14  10   4         52.89         36.68         9.37 o                         
  15  10   4          8.23         20.50         7.01 o                         
 -14  11   4         64.68         39.49        10.98 o                         
 -13  11   4         79.27         62.50        11.16 o                         
 -12  11   4        103.03         86.67        16.34 o                         
 -11  11   4         14.23         40.13        12.23 o                         
 -10  11   4        281.05        240.32        78.73 o                         
  -9  11   4         14.55         13.48         9.20 o                         
  -8  11   4        107.10        137.82        41.62 o                         
  -7  11   4        195.69        195.71        24.26 o                         
  -6  11   4        337.65        298.81        34.67 o                         
  -5  11   4        252.58        236.12        39.30 o                         
  -4  11   4        310.74        277.51        29.52 o                         
  -3  11   4          2.79          7.50         5.59 o                         
  -2  11   4         49.28         53.32        22.15 o                         
  -1  11   4       1270.92       1486.12        39.33 o                         
   0  11   4         84.16         89.64        17.15 o                         
   1  11   4         53.25         45.49        10.55 o                         
   2  11   4        166.29        114.98        19.78 o                         
   3  11   4        109.47        125.70        32.89 o                         
   4  11   4        190.60        194.89        25.92 o                         
   5  11   4         11.35         35.07        13.16 o                         
   6  11   4         64.85         89.02        27.43 o                         
   7  11   4          0.88         -1.65        23.53 o                         
   8  11   4        296.14        285.59        27.85 o                         
   9  11   4          1.26         18.11        10.22 o                         
  10  11   4         25.85         27.99         9.81 o                         
  11  11   4         57.54         44.43         9.96 o                         
  12  11   4        323.07        308.41        43.90 o                         
  13  11   4         26.01         34.70         9.63 o                         
  14  11   4        121.76        104.63        33.95 o                         
 -13  12   4          5.96         31.91        20.20 o                         
 -12  12   4        166.87        151.41        54.70 o                         
 -11  12   4        304.59        161.52        82.96 o                         
 -10  12   4         40.15         23.29        11.24 o                         
  -9  12   4        105.52         73.42        24.74 o                         
  -8  12   4         53.99         35.59        11.88 o                         
  -7  12   4        597.70        535.21       323.01 o                         
  -6  12   4          2.63         35.22        17.43 o                         
  -5  12   4        591.65        616.32        41.93 o                         
  -4  12   4         16.14         23.45         6.75 o                         
  -3  12   4        522.85        529.71        78.77 o                         
  -2  12   4          1.48         11.11        12.24 o                         
  -1  12   4          8.33         28.80         9.97 o                         
   0  12   4          1.87          2.87         5.68 o                         
   1  12   4         20.71         18.24         9.07 o                         
   2  12   4        126.27        107.52        27.26 o                         
   3  12   4         66.23         85.62        14.68 o                         
   4  12   4         19.30         -5.46        10.55 o                         
   5  12   4          0.81         19.67         8.25 o                         
   6  12   4         16.12         47.69        11.50 o                         
   7  12   4          7.05          9.58         8.60 o                         
   8  12   4          0.22         22.12        26.35 o                         
   9  12   4          2.84         -2.69        11.60 o                         
  10  12   4         42.71         20.06         9.05 o                         
  11  12   4         19.44         23.78         9.06 o                         
  12  12   4         48.70         26.91         9.34 o                         
 -11  13   4          0.60         17.01        11.00 o                         
 -10  13   4        619.42        717.97       135.29 o                         
  -9  13   4         46.05         25.27        15.78 o                         
  -8  13   4        221.14        248.89        56.89 o                         
  -7  13   4          7.43         12.03        16.96 o                         
  -6  13   4        325.54        369.42        84.71 o                         
  -5  13   4         42.31         45.80        13.56 o                         
  -4  13   4          4.53         27.20        10.11 o                         
  -3  13   4         68.13         64.88        20.36 o                         
  -2  13   4         24.79         12.31        25.05 o                         
  -1  13   4        189.87        217.93        38.43 o                         
   0  13   4          1.47         12.40         6.92 o                         
   1  13   4        134.41         98.11        22.13 o                         
   2  13   4        171.61        146.94        27.84 o                         
   3  13   4         31.19         33.17         9.19 o                         
   4  13   4         22.90         10.58         6.70 o                         
   5  13   4        378.57        306.42        59.31 o                         
   6  13   4         83.90         97.88        36.84 o                         
   7  13   4          0.33          5.70         7.59 o                         
   8  13   4        422.45        219.92        73.47 o                         
   9  13   4         40.75         27.96         8.41 o                         
  10  13   4         20.56         14.47         7.18 o                         
  11  13   4         34.93         27.29        14.87 o                         
  -9  14   4        308.24        195.51        49.70 o                         
  -8  14   4          0.47         20.66         7.77 o                         
  -7  14   4        171.39        123.06        34.67 o                         
  -6  14   4        149.40        161.79        27.77 o                         
  -5  14   4         29.17         35.74        11.90 o                         
  -4  14   4          4.68         16.70         6.98 o                         
  -3  14   4          3.23          4.15         9.36 o                         
  -2  14   4         14.05         33.73        17.38 o                         
  -1  14   4          4.16         17.56        13.70 o                         
   0  14   4          1.41         21.44         7.88 o                         
   1  14   4          8.53          4.02        22.25 o                         
   2  14   4         29.19         38.71        11.45 o                         
   3  14   4         26.51         38.00        25.57 o                         
   4  14   4         70.39         60.13        20.16 o                         
   5  14   4         19.89         13.70        12.22 o                         
   6  14   4        100.60         94.79        21.09 o                         
   7  14   4         38.56         23.23        14.22 o                         
   8  14   4         58.41         17.31        15.55 o                         
  -6  15   4         31.68         21.70        12.11 o                         
  -5  15   4         38.88         48.19        11.56 o                         
  -4  15   4        186.98        125.04        45.10 o                         
  -3  15   4         45.10         23.33        14.63 o                         
  -2  15   4          9.36         10.13        22.21 o                         
  -1  15   4         98.10         71.71        16.70 o                         
   0  15   4          2.33         10.30        13.16 o                         
   1  15   4         22.32         10.46        10.12 o                         
   2  15   4         46.38         49.30        14.75 o                         
   3  15   4        197.22        105.95        34.35 o                         
   4  15   4        146.32        115.56        25.95 o                         
   5  15   4          1.61         22.73         9.09 o                         
 -19   0   5        168.23        111.66        25.59 o                         
 -17   0   5        780.30        851.38       112.21 o                         
 -15   0   5        240.25        284.81        40.53 o                         
 -13   0   5       1090.67       1174.93        42.24 o                         
 -11   0   5        966.23       1044.28        39.59 o                         
  -9   0   5        608.87        705.74        61.27 o                         
  -7   0   5         87.06         94.02        16.79 o                         
  -5   0   5      15863.30      12441.24        99.86 o                         
  -3   0   5          6.07         12.67         5.03 o                         
  -1   0   5       7471.78       6951.74        55.46 o                         
   3   0   5       7691.70       7100.52       111.75 o                         
   5   0   5       7663.49       6770.64       117.27 o                         
   7   0   5        839.17        727.47        76.71 o                         
   9   0   5       2280.22       2102.38        75.40 o                         
  11   0   5        618.17        789.93        97.78 o                         
  13   0   5       1558.01       1759.94       215.24 o                         
  15   0   5        309.87        308.69        56.73 o                         
  17   0   5         45.42         34.63        26.71 o                         
  19   0   5         23.87         30.19        16.73 o                         
 -20   1   5          0.55         22.98         6.12 o                         
 -19   1   5        229.79        172.10        31.42 o                         
 -18   1   5        375.55        328.66        45.68 o                         
 -17   1   5          2.04         12.93         7.25 o                         
 -16   1   5        131.34        135.27        20.21 o                         
 -15   1   5        209.43        187.64        25.74 o                         
 -14   1   5       2279.32       2539.48        47.73 o                         
 -13   1   5        170.02        207.55        21.70 o                         
 -12   1   5        288.85        331.26        42.28 o                         
 -11   1   5        171.20        198.34        44.32 o                         
 -10   1   5       1596.84       1462.21        44.79 o                         
  -9   1   5        580.94        649.02        64.48 o                         
  -8   1   5       1255.96       1191.61        57.70 o                         
  -7   1   5        961.21        835.02        38.95 o                         
  -6   1   5        437.02        403.83        35.09 o                         
  -5   1   5        572.11        642.58        50.24 o                         
  -4   1   5       6497.53       5952.68        62.57 o                         
  -3   1   5       7159.64       6552.00        42.29 o                         
  -2   1   5        318.00        298.36         5.62 o                         
  -1   1   5       2424.74       2404.52        13.77 o                         
   0   1   5       5876.00       5641.42        54.95 o                         
   1   1   5        297.43        277.34        10.95 o                         
   2   1   5        103.70        110.09        13.80 o                         
   3   1   5        227.70        283.97        60.93 o                         
   4   1   5       3971.20       3616.62        60.98 o                         
   5   1   5        286.75        288.87        31.15 o                         
   6   1   5       8406.48       7733.17        84.48 o                         
   7   1   5        120.50        110.30        13.47 o                         
   8   1   5       6196.48       6135.74        91.73 o                         
   9   1   5       1466.15       1305.41        40.78 o                         
  10   1   5       5981.88       5971.43        93.62 o                         
  11   1   5         68.96        108.84        13.22 o                         
  12   1   5         43.22         61.75        18.20 o                         
  13   1   5          0.74         25.67        11.73 o                         
  14   1   5        418.88        476.19        35.24 o                         
  15   1   5        362.26        386.48        40.78 o                         
  16   1   5        956.67       1013.90        49.64 o                         
  17   1   5         82.45         96.88        13.88 o                         
  18   1   5        107.80         78.12        14.86 o                         
  19   1   5        100.70        108.37        36.76 o                         
 -20   2   5          2.93          5.83         4.85 o                         
 -19   2   5         14.00         10.81         7.07 o                         
 -18   2   5         98.66         77.74        15.32 o                         
 -17   2   5        243.31        199.59        31.35 o                         
 -16   2   5          2.58          7.00        11.29 o                         
 -15   2   5         31.95         25.47         7.71 o                         
 -14   2   5         25.39         24.10         8.65 o                         
 -13   2   5       1336.49       1356.90        42.79 o                         
 -12   2   5         38.41         33.92         8.53 o                         
 -11   2   5         33.36         36.56         7.48 o                         
 -10   2   5        193.39        205.00        16.15 o                         
  -9   2   5        796.02        772.81        76.93 o                         
  -8   2   5       2036.26       1897.12        47.87 o                         
  -7   2   5        668.40        714.33        28.81 o                         
  -6   2   5       2133.19       1870.30        40.79 o                         
  -5   2   5       4383.88       4471.92        58.34 o                         
  -4   2   5       2331.22       2052.24        27.21 o                         
  -3   2   5       4571.91       4301.19        36.37 o                         
  -2   2   5       8156.98       8173.92        57.44 o                         
  -1   2   5       1061.00        910.12        16.35 o                         
   0   2   5      36772.54      35216.21       246.66 o                         
   1   2   5      10172.10       9885.15       137.28 o                         
   2   2   5      12264.32      11850.36       253.51 o                         
   3   2   5       2345.07       2258.50        28.23 o                         
   4   2   5      24197.46      23132.04       134.65 o                         
   5   2   5       8110.11       7606.73       137.43 o                         
   6   2   5       2233.46       2046.88        37.18 o                         
   7   2   5       4576.77       4387.91       102.12 o                         
   8   2   5        853.64        668.31        78.96 o                         
   9   2   5       6992.90       6678.51       122.41 o                         
  10   2   5       1727.80       1690.86        44.09 o                         
  11   2   5        636.17        623.38        79.82 o                         
  12   2   5       1711.64       1655.97        79.45 o                         
  13   2   5        297.97        304.27        25.58 o                         
  14   2   5        414.57        435.77        41.84 o                         
  15   2   5        227.31        235.69        28.29 o                         
  16   2   5          2.45         15.97         7.08 o                         
  17   2   5          1.82         18.20         9.00 o                         
  18   2   5         18.22         25.00         7.23 o                         
  19   2   5          7.07          7.78         6.16 o                         
 -20   3   5         55.45         25.66        17.44 o                         
 -19   3   5        253.99        147.05        41.09 o                         
 -18   3   5        182.70        153.95        25.34 o                         
 -17   3   5          2.67         15.62         7.66 o                         
 -16   3   5         31.55         30.84         9.00 o                         
 -15   3   5          4.13         20.28        11.12 o                         
 -14   3   5        162.10        185.79        19.31 o                         
 -13   3   5         74.72         77.04        16.73 o                         
 -12   3   5        749.51        756.32        51.06 o                         
 -11   3   5         16.81         18.16         7.15 o                         
 -10   3   5         49.45         38.62        12.05 o                         
  -9   3   5        157.06        163.69        14.43 o                         
  -8   3   5        167.57        217.46        15.33 o                         
  -7   3   5         81.38        124.50        15.53 o                         
  -6   3   5        986.08        895.01        31.67 o                         
  -5   3   5        531.20        666.42        26.30 o                         
  -4   3   5       4476.88       4232.30        43.10 o                         
  -3   3   5        337.69        258.38        16.14 o                         
  -2   3   5          9.80          6.48         3.90 o                         
  -1   3   5       2254.04       2434.09       312.99 o                         
   0   3   5       4224.46       4368.03        47.76 o                         
   1   3   5      21442.32      20857.77       209.04 o                         
   2   3   5       1086.27        930.03        13.79 o                         
   3   3   5       6736.28       6852.04        69.81 o                         
   4   3   5       1875.81       1690.59        47.81 o                         
   5   3   5      12359.20      12027.81        95.78 o                         
   6   3   5        475.00        441.99        64.98 o                         
   7   3   5        132.52        133.17        13.68 o                         
   8   3   5        762.61        779.15        59.17 o                         
   9   3   5        467.89        509.99        49.12 o                         
  10   3   5         21.27         13.70         7.28 o                         
  11   3   5       2609.85       2549.42        48.99 o                         
  12   3   5        662.21        670.01        55.42 o                         
  13   3   5        300.65        263.47        27.20 o                         
  14   3   5        241.88        183.91        25.38 o                         
  15   3   5        777.44        778.49        66.07 o                         
  16   3   5          1.11         21.58         7.85 o                         
  17   3   5          9.44         24.29         7.18 o                         
  18   3   5          1.65          8.66         8.08 o                         
  19   3   5        101.12         77.94        52.50 o                         
 -20   4   5        216.54         64.87        35.21 o                         
 -19   4   5          0.06          3.71         6.16 o                         
 -18   4   5        164.62        150.27        19.42 o                         
 -17   4   5          2.24         30.62        12.26 o                         
 -16   4   5        160.18        160.92        16.72 o                         
 -15   4   5         11.59         13.40         9.43 o                         
 -14   4   5       1023.08       1156.12        92.49 o                         
 -13   4   5        112.48        147.07        15.96 o                         
 -12   4   5         48.41         72.41        13.59 o                         
 -11   4   5        216.09        210.71        20.05 o                         
 -10   4   5         34.57         22.19         6.09 o                         
  -9   4   5        107.49        125.04        10.46 o                         
  -8   4   5         36.52         35.86         7.58 o                         
  -7   4   5       1291.41       1195.25        47.47 o                         
  -6   4   5       1419.62       1321.87        23.61 o                         
  -5   4   5       1116.86       1074.18        64.29 o                         
  -4   4   5      11535.55      11374.29        71.50 o                         
  -3   4   5       3458.44       3422.46        34.43 o                         
  -2   4   5       2199.65       1991.31        67.28 o                         
  -1   4   5       1812.56       1574.14        48.65 o                         
   0   4   5      41389.62      41691.86       161.76 o                         
   1   4   5       1077.50       1046.13        17.47 o                         
   2   4   5       1032.79        912.15        14.77 o                         
   3   4   5        422.07        424.48        24.06 o                         
   4   4   5       7097.49       6596.19       111.30 o                         
   5   4   5        118.44        107.35        16.53 o                         
   6   4   5        371.88        346.19        26.90 o                         
   7   4   5        382.97        472.64        38.04 o                         
   8   4   5        149.64        155.77        16.52 o                         
   9   4   5         48.96         56.58         9.30 o                         
  10   4   5          2.21         13.64         6.04 o                         
  11   4   5        145.55        141.76        15.82 o                         
  12   4   5       1273.36       1394.28        42.22 o                         
  13   4   5         57.81         50.95        14.52 o                         
  14   4   5        264.07        313.73        32.24 o                         
  15   4   5         10.40         16.58         7.76 o                         
  16   4   5        497.88        483.44        58.25 o                         
  17   4   5          9.14         15.89        13.15 o                         
  18   4   5        225.77        139.61        39.02 o                         
  19   4   5          3.21         11.79         8.26 o                         
 -19   5   5          8.81         14.12         4.92 o                         
 -18   5   5         75.70         57.55        17.32 o                         
 -17   5   5        164.88        123.10        22.69 o                         
 -16   5   5         45.35         32.27         8.07 o                         
 -15   5   5         63.82         91.20        15.87 o                         
 -14   5   5         63.71         52.96        15.78 o                         
 -13   5   5         33.00         46.35         9.79 o                         
 -12   5   5          7.86         12.27         6.05 o                         
 -11   5   5         58.42         96.88        24.93 o                         
 -10   5   5         40.17         50.98         7.94 o                         
  -9   5   5       1146.40       1176.79        47.99 o                         
  -8   5   5        240.68        260.48        14.37 o                         
  -7   5   5         59.61         84.48         7.65 o                         
  -6   5   5       2896.77       2729.78        42.41 o                         
  -5   5   5       1477.07       1383.00        33.08 o                         
  -4   5   5        155.08        142.45        10.20 o                         
  -3   5   5       2190.25       2126.88        35.72 o                         
  -2   5   5       2355.13       2337.38        50.60 o                         
  -1   5   5       6432.99       6473.56       104.53 o                         
   0   5   5        543.12        477.15        44.14 o                         
   1   5   5      19466.03      20506.73       114.66 o                         
   2   5   5       2288.16       2151.61        48.45 o                         
   3   5   5       3490.06       3515.94        46.22 o                         
   4   5   5        136.95        182.36        15.73 o                         
   5   5   5       7892.06       7670.18       112.17 o                         
   6   5   5         19.75         19.01         5.04 o                         
   7   5   5         22.65         19.84         6.79 o                         
   8   5   5       2301.04       2279.31        42.81 o                         
   9   5   5        174.70        186.90        18.03 o                         
  10   5   5       1422.73       1431.46        48.34 o                         
  11   5   5       1764.12       1826.55       134.01 o                         
  12   5   5         42.38         33.41         7.37 o                         
  13   5   5       1153.47       1251.15        45.14 o                         
  14   5   5        979.24       1027.49        76.21 o                         
  15   5   5          8.74         26.56         8.15 o                         
  16   5   5          2.09         18.56        11.72 o                         
  17   5   5         61.51         84.28        40.31 o                         
  18   5   5          0.26         10.22         7.73 o                         
 -19   6   5          0.29          5.46         5.72 o                         
 -18   6   5          6.39         11.93         6.53 o                         
 -17   6   5          2.31          8.45         5.35 o                         
 -16   6   5        278.35        253.41        36.51 o                         
 -15   6   5         20.11         23.97        11.11 o                         
 -14   6   5         30.93         33.09         7.91 o                         
 -13   6   5       1341.07       1324.52        44.07 o                         
 -12   6   5        335.85        380.02        25.23 o                         
 -11   6   5        113.61        136.92        11.12 o                         
 -10   6   5        589.96        660.19        35.40 o                         
  -9   6   5       2981.46       2908.62        45.44 o                         
  -8   6   5         92.33        112.22         9.93 o                         
  -7   6   5        262.60        212.33        13.67 o                         
  -6   6   5        104.91        111.98        10.49 o                         
  -5   6   5        307.90        311.52        24.77 o                         
  -4   6   5         52.72         62.85         7.89 o                         
  -3   6   5        491.73        601.69        56.57 o                         
  -2   6   5        387.26        424.94        45.23 o                         
  -1   6   5       1784.60       1580.40        75.96 o                         
   0   6   5       7192.65       7405.16        64.02 o                         
   1   6   5          7.62         12.30         3.82 o                         
   2   6   5       2667.22       2635.37        42.71 o                         
   3   6   5         13.97         24.39         6.97 o                         
   4   6   5       2551.93       2552.02        41.04 o                         
   5   6   5       3428.63       3629.22        56.04 o                         
   6   6   5       2724.91       2698.65        54.49 o                         
   7   6   5       2154.79       2272.56        68.66 o                         
   8   6   5        189.82        229.87        21.72 o                         
   9   6   5       2807.85       2845.25        47.81 o                         
  10   6   5         67.47         75.10        12.46 o                         
  11   6   5        346.50        377.51        41.56 o                         
  12   6   5       1953.70       2154.67        87.40 o                         
  13   6   5          3.34          6.01         6.59 o                         
  14   6   5         42.94         67.87        11.88 o                         
  15   6   5          6.10         17.65         9.37 o                         
  16   6   5         19.73         25.83        10.58 o                         
  17   6   5          0.43          4.79         8.34 o                         
  18   6   5         44.63         30.76        15.30 o                         
 -18   7   5        356.17        276.48        40.88 o                         
 -17   7   5         82.74         68.24         9.73 o                         
 -16   7   5         59.15         61.41        18.59 o                         
 -15   7   5        209.99        213.98        50.36 o                         
 -14   7   5        154.31        163.93        15.79 o                         
 -13   7   5         23.59         14.40        12.41 o                         
 -12   7   5         95.10         85.23        11.35 o                         
 -11   7   5         23.55         24.07         7.66 o                         
 -10   7   5          7.90         16.23         6.79 o                         
  -9   7   5        198.18        236.94        20.60 o                         
  -8   7   5        211.71        275.10        17.72 o                         
  -7   7   5       1399.69       1543.02        48.72 o                         
  -6   7   5          4.98         20.77         6.45 o                         
  -5   7   5         55.43         62.37        12.01 o                         
  -4   7   5        940.52        940.22        48.13 o                         
  -3   7   5        264.12        236.95        28.82 o                         
  -2   7   5        109.62        106.71        20.88 o                         
  -1   7   5       3455.72       3451.25        53.24 o                         
   0   7   5        234.50        218.78        41.80 o                         
   1   7   5       3699.36       3917.10        55.07 o                         
   2   7   5          5.63         23.69         5.18 o                         
   3   7   5        261.71        246.90        19.62 o                         
   4   7   5       3354.08       3447.28        59.85 o                         
   5   7   5         16.82         10.72         8.95 o                         
   6   7   5       2781.62       2932.03        60.67 o                         
   7   7   5         73.67         73.19        19.02 o                         
   8   7   5       1859.99       2097.05        69.88 o                         
   9   7   5         60.16         64.31        16.70 o                         
  10   7   5       1726.49       1886.70        46.18 o                         
  11   7   5         33.57         40.39        10.46 o                         
  12   7   5         49.70         66.09        13.57 o                         
  13   7   5        687.57        731.54        72.18 o                         
  14   7   5        485.31        488.09        59.53 o                         
  15   7   5          9.88         20.59        15.90 o                         
  16   7   5         33.15         22.58         7.59 o                         
  17   7   5        511.49        346.59        78.62 o                         
 -17   8   5        325.25        227.99        48.88 o                         
 -16   8   5        139.56        126.45        24.57 o                         
 -15   8   5         62.43         59.49        11.47 o                         
 -14   8   5        152.56        184.23        19.57 o                         
 -13   8   5        117.27        142.44        18.40 o                         
 -12   8   5       1213.41       1556.38       116.47 o                         
 -11   8   5         99.62         91.69        17.72 o                         
 -10   8   5        659.95        790.09        51.49 o                         
  -9   8   5        676.18        783.57        48.04 o                         
  -8   8   5        478.82        500.58        32.85 o                         
  -7   8   5        637.54        843.57        49.99 o                         
  -6   8   5         78.91        101.21        10.20 o                         
  -5   8   5       1487.99       1534.47        45.35 o                         
  -4   8   5          7.18         27.94        14.48 o                         
  -3   8   5       2654.76       2661.79        47.33 o                         
  -2   8   5         50.32         44.22         8.03 o                         
  -1   8   5        364.99        390.59        31.29 o                         
   0   8   5        237.66        232.92        15.63 o                         
   1   8   5          8.91          6.22         8.24 o                         
   2   8   5         32.18         41.62        12.59 o                         
   3   8   5       1084.72       1071.01        23.42 o                         
   4   8   5          0.37          7.58         4.87 o                         
   5   8   5        781.48        794.92        23.75 o                         
   6   8   5        293.17        326.70        32.50 o                         
   7   8   5       1056.43       1148.26        62.67 o                         
   8   8   5        610.47        678.10        59.07 o                         
   9   8   5        721.84        779.44        62.47 o                         
  10   8   5         59.56         23.30        17.04 o                         
  11   8   5        178.46        197.24        23.68 o                         
  12   8   5        881.26       1049.68        92.57 o                         
  13   8   5        245.58        272.16        31.41 o                         
  14   8   5         34.41         43.41        18.50 o                         
  15   8   5          9.58         26.52        17.58 o                         
  16   8   5         22.12         41.64         8.11 o                         
  17   8   5         60.27         61.57        13.10 o                         
 -16   9   5         48.82         41.59         7.86 o                         
 -15   9   5         12.65         19.66         6.95 o                         
 -14   9   5        224.13        185.73        28.71 o                         
 -13   9   5         83.73        100.12        15.82 o                         
 -12   9   5        350.06        356.10        33.44 o                         
 -11   9   5        105.69        133.15        15.34 o                         
 -10   9   5         30.82         63.61         9.79 o                         
  -9   9   5        136.16        137.94        14.73 o                         
  -8   9   5        997.01       1096.30        51.74 o                         
  -7   9   5         61.20         96.73        14.88 o                         
  -6   9   5          4.37         17.22         8.64 o                         
  -5   9   5         86.32         50.96        13.60 o                         
  -4   9   5        690.15        744.74        71.17 o                         
  -3   9   5        352.04        360.10        36.72 o                         
  -2   9   5       1025.56       1038.46        23.46 o                         
  -1   9   5        663.61        644.85        67.80 o                         
   0   9   5          1.38          9.39         4.10 o                         
   1   9   5        926.97        902.84        23.19 o                         
   2   9   5        742.99        741.91        25.56 o                         
   3   9   5        182.18        184.98        35.45 o                         
   4   9   5       3758.63       4203.56        45.91 o                         
   5   9   5         26.49         37.42         9.58 o                         
   6   9   5        861.17        944.18        72.83 o                         
   7   9   5        134.96        175.38        18.84 o                         
   8   9   5       2599.79       2850.20        88.32 o                         
   9   9   5        378.61        369.60        35.47 o                         
  10   9   5        256.31        299.89        26.71 o                         
  11   9   5         56.08         62.20        12.29 o                         
  12   9   5         11.47         42.13         9.07 o                         
  13   9   5          4.87         34.15        10.51 o                         
  14   9   5         38.51         31.71         9.66 o                         
  15   9   5        126.61        118.70        13.49 o                         
  16   9   5         68.72         64.33        14.56 o                         
 -16  10   5         86.34         45.25        13.82 o                         
 -15  10   5         16.03         17.35         5.73 o                         
 -14  10   5         51.38         35.30         7.99 o                         
 -13  10   5        284.24        206.02        36.79 o                         
 -12  10   5          0.73         32.92         6.95 o                         
 -11  10   5         47.02         61.60        10.53 o                         
 -10  10   5         26.39         33.16         9.98 o                         
  -9  10   5         36.31         36.39         9.91 o                         
  -8  10   5         19.02         32.22        13.76 o                         
  -7  10   5        269.95        291.12        31.55 o                         
  -6  10   5         16.20         30.50        10.42 o                         
  -5  10   5        111.64        103.02        14.39 o                         
  -4  10   5         33.51         39.04        10.07 o                         
  -3  10   5       1526.62       1625.66        27.96 o                         
  -2  10   5        112.03        126.29        19.91 o                         
  -1  10   5        121.47        155.77        23.54 o                         
   0  10   5         71.61         69.82        14.11 o                         
   1  10   5       2007.35       2121.91        52.44 o                         
   2  10   5        219.63        246.53        26.48 o                         
   3  10   5       1322.82       1436.60        53.42 o                         
   4  10   5        487.66        503.84        61.53 o                         
   5  10   5        834.87        981.67        41.65 o                         
   6  10   5         48.67         50.65         9.98 o                         
   7  10   5       1642.52       1861.64        70.26 o                         
   8  10   5         17.24         42.38        10.30 o                         
   9  10   5        819.70        961.21        88.63 o                         
  10  10   5        153.16        203.22        19.00 o                         
  11  10   5        110.52        100.12        25.78 o                         
  12  10   5        302.76        336.32        37.13 o                         
  13  10   5         15.93         21.00         9.64 o                         
  14  10   5         79.41         57.57        12.88 o                         
  15  10   5         23.15         18.53         7.30 o                         
 -14  11   5         15.82         40.03        13.52 o                         
 -13  11   5          8.58         18.70         9.17 o                         
 -12  11   5         59.86         48.87        18.71 o                         
 -11  11   5         51.70         35.11        24.50 o                         
 -10  11   5        418.92        288.34        92.90 o                         
  -9  11   5          6.25         24.42         5.91 o                         
  -8  11   5        215.26        244.16        53.38 o                         
  -7  11   5          2.20          8.46         5.73 o                         
  -6  11   5        197.76        144.96        32.41 o                         
  -5  11   5         80.96         58.47        16.40 o                         
  -4  11   5       1677.24       1906.25        32.03 o                         
  -3  11   5         33.43         35.32         6.92 o                         
  -2  11   5        133.76        147.14        29.56 o                         
  -1  11   5        704.26        748.93        49.97 o                         
   0  11   5         72.64         81.73        12.66 o                         
   1  11   5        400.57        485.37        46.76 o                         
   2  11   5          0.80         -2.05        11.38 o                         
   3  11   5        425.56        441.61        60.43 o                         
   4  11   5       1735.30       1960.98        74.31 o                         
   5  11   5        315.93        391.03        72.93 o                         
   6  11   5         94.75        112.79        17.95 o                         
   7  11   5          5.57          8.67         7.68 o                         
   8  11   5        410.28        396.84        38.50 o                         
   9  11   5         28.37         32.92         6.55 o                         
  10  11   5         31.38         28.13         9.67 o                         
  11  11   5        180.65        133.31        32.73 o                         
  12  11   5        154.29        117.51        17.90 o                         
  13  11   5        184.94        139.58        23.20 o                         
 -13  12   5         19.69         38.84        20.01 o                         
 -12  12   5          0.08         17.11         7.42 o                         
 -11  12   5         15.08         15.12        14.22 o                         
  -9  12   5         70.15         68.01        22.32 o                         
  -8  12   5         86.20         71.82        21.75 o                         
  -7  12   5         21.55         11.10        16.06 o                         
  -6  12   5        100.76         84.98        22.59 o                         
  -5  12   5         74.01         63.43        12.61 o                         
  -4  12   5        218.50        227.11        41.90 o                         
  -3  12   5        311.13        294.72        47.72 o                         
  -2  12   5       1333.36       1592.84        45.38 o                         
  -1  12   5          0.92          3.86         8.89 o                         
   0  12   5       1541.67       1885.01        50.69 o                         
   1  12   5        159.35        143.44        22.87 o                         
   2  12   5        731.59        774.44        72.32 o                         
   3  12   5         42.30         25.33         9.19 o                         
   4  12   5        160.44        154.46        27.13 o                         
   5  12   5        185.18        152.26        31.40 o                         
   6  12   5         89.83         77.14        40.15 o                         
   7  12   5        168.69        151.36        28.89 o                         
   8  12   5         32.80         25.67        10.15 o                         
   9  12   5        281.92        215.54        47.79 o                         
  10  12   5         11.05         17.10        12.67 o                         
  11  12   5         16.17          8.85         7.88 o                         
  12  12   5         63.09         34.78         9.65 o                         
 -11  13   5          1.64         12.49         9.59 o                         
 -10  13   5          0.06         23.44        13.18 o                         
  -9  13   5        202.11        248.87        47.00 o                         
  -8  13   5         15.54         20.36         9.36 o                         
  -7  13   5          8.45         24.52         8.05 o                         
  -6  13   5         36.97         37.53        12.27 o                         
  -5  13   5        357.27        353.07        62.89 o                         
  -4  13   5          1.17         26.14         7.94 o                         
  -3  13   5          4.03          4.36        11.02 o                         
  -2  13   5          0.06         14.96        13.73 o                         
  -1  13   5        201.24        209.97        28.97 o                         
   0  13   5         75.21         73.96        12.84 o                         
   1  13   5        434.55        358.64        50.76 o                         
   2  13   5          8.88         16.76         6.10 o                         
   3  13   5        388.09        326.54        55.15 o                         
   4  13   5          0.58          4.35        13.74 o                         
   5  13   5        876.17       1049.66        94.39 o                         
   6  13   5         16.86         20.09        10.60 o                         
   7  13   5          2.87         23.28        12.01 o                         
   8  13   5          1.74         16.39         8.49 o                         
   9  13   5          3.84         11.13         7.29 o                         
  10  13   5          3.39         27.58        10.82 o                         
  11  13   5         56.77         -0.10        16.23 o                         
  -9  14   5          5.90         18.26         8.31 o                         
  -8  14   5         20.47         11.12         9.52 o                         
  -7  14   5          2.41          8.14         8.17 o                         
  -6  14   5         87.46         69.10        15.48 o                         
  -5  14   5         63.08         45.79        12.98 o                         
  -4  14   5         11.63         17.44        10.32 o                         
  -3  14   5          1.96         14.77        13.21 o                         
  -2  14   5         97.42         52.79        18.88 o                         
  -1  14   5          5.79         30.01         8.83 o                         
   0  14   5        232.63        184.06        41.92 o                         
   1  14   5         29.50         45.05        11.12 o                         
   2  14   5        160.78        137.29        28.59 o                         
   3  14   5         81.89         95.22        18.43 o                         
   4  14   5        288.61        254.49        58.86 o                         
   5  14   5          7.47         18.18         7.89 o                         
   6  14   5         23.84         25.72        10.40 o                         
   7  14   5        289.81        311.39        89.83 o                         
   8  14   5         11.09          0.16        13.40 o                         
  -6  15   5         13.99         24.82        14.69 o                         
  -5  15   5         23.87         17.37        10.60 o                         
  -4  15   5          9.79         14.70         9.19 o                         
  -3  15   5         58.82         47.21        15.89 o                         
  -2  15   5         29.81         39.72        12.77 o                         
  -1  15   5         85.56        119.30        33.10 o                         
   0  15   5          5.92         22.37        21.40 o                         
   1  15   5        164.65        130.73        25.62 o                         
   2  15   5          8.44         42.48        14.00 o                         
   3  15   5          7.59          7.46         7.09 o                         
   4  15   5         96.54         57.67        13.01 o                         
 -20   0   6         13.08         26.94         6.66 o                         
 -18   0   6         21.31         34.56        13.00 o                         
 -16   0   6        458.11        430.61        56.68 o                         
 -14   0   6        120.97        148.70        28.22 o                         
 -12   0   6         36.57         57.49        17.31 o                         
 -10   0   6         12.79          4.97         7.68 o                         
  -8   0   6      12962.08      13062.99       189.88 o                         
  -6   0   6       7643.68       7593.42       113.54 o                         
  -4   0   6      63732.27      59351.50       393.47 o                         
  -2   0   6       3099.54       3021.48        41.92 o                         
   0   0   6      32293.78      29868.69       191.07 o                         
   2   0   6      32480.00      30488.29       206.94 o                         
   4   0   6      10240.84       9930.35       148.85 o                         
   6   0   6       1452.81       1204.82       297.66 o                         
   8   0   6        114.04        129.94        21.95 o                         
  10   0   6        139.96        185.00        27.53 o                         
  12   0   6        761.35        896.81       106.84 o                         
  14   0   6        846.29        962.02       140.97 o                         
  16   0   6        778.37        808.34       175.73 o                         
  18   0   6        397.09        188.61        81.10 o                         
 -20   1   6          5.94         18.07         5.95 o                         
 -19   1   6         19.16         14.36         8.61 o                         
 -18   1   6        300.64        209.97        36.97 o                         
 -17   1   6        282.88        231.93        35.16 o                         
 -16   1   6         59.38         60.00        10.26 o                         
 -15   1   6        348.24        356.69        41.72 o                         
 -14   1   6        114.44        152.83        19.75 o                         
 -13   1   6        389.52        543.06        38.05 o                         
 -12   1   6        263.71        304.97        25.69 o                         
 -11   1   6         41.87         31.30         9.29 o                         
 -10   1   6         76.11        133.12        16.86 o                         
  -9   1   6       9293.01       9441.49       187.31 o                         
  -8   1   6        822.14        666.52        32.69 o                         
  -7   1   6       3696.67       3468.39        50.60 o                         
  -6   1   6        306.32        294.32        23.77 o                         
  -5   1   6      23208.40      22564.86        95.96 o                         
  -4   1   6       2196.19       2059.04        26.47 o                         
  -3   1   6       2903.44       2580.67        31.09 o                         
  -2   1   6      20700.29      20028.85       123.92 o                         
  -1   1   6       5973.40       5573.32        30.96 o                         
   0   1   6      37105.65      35733.72       228.22 o                         
   1   1   6       7784.91       7275.15        91.81 o                         
   2   1   6       1436.11       1246.92        26.57 o                         
   3   1   6      10017.67       9740.94        99.84 o                         
   4   1   6       3285.58       3156.18        79.15 o                         
   5   1   6         20.51          9.49        11.95 o                         
   6   1   6        573.16        594.13       123.38 o                         
   7   1   6       3767.93       3584.97        70.67 o                         
   8   1   6        160.37        138.46        18.85 o                         
   9   1   6          9.74         -1.35        10.85 o                         
  10   1   6        438.04        423.88        56.66 o                         
  11   1   6        123.58        124.49        17.20 o                         
  12   1   6         11.08         43.53        12.05 o                         
  13   1   6        480.32        537.11        53.17 o                         
  14   1   6        689.36        792.35        75.35 o                         
  15   1   6        120.00        145.58        15.54 o                         
  16   1   6         35.82         22.88         6.21 o                         
  17   1   6        582.04        532.63        84.37 o                         
  18   1   6         26.92         26.97         6.54 o                         
  19   1   6        272.95        161.60        43.92 o                         
 -20   2   6         10.39         13.18         5.01 o                         
 -19   2   6         26.05         25.77         8.53 o                         
 -18   2   6         25.51         28.58         9.36 o                         
 -17   2   6        236.90        204.09        40.52 o                         
 -16   2   6        441.19        399.40        35.70 o                         
 -15   2   6         40.69         38.48         8.67 o                         
 -14   2   6        104.63        135.28        18.26 o                         
 -13   2   6       2966.07       3215.76        73.56 o                         
 -12   2   6        459.07        517.46        40.13 o                         
 -11   2   6        322.50        328.76        26.67 o                         
 -10   2   6        859.08        872.55        63.38 o                         
  -9   2   6        948.97        839.43       118.68 o                         
  -8   2   6      14824.90      15052.42       176.50 o                         
  -7   2   6        173.52        189.43        13.25 o                         
  -6   2   6       3050.97       2914.61        43.21 o                         
  -5   2   6         71.78         56.99         7.07 o                         
  -4   2   6      11373.74      11213.59        62.42 o                         
  -3   2   6       1652.28       1475.45        25.72 o                         
  -2   2   6       1986.39       1875.11        22.42 o                         
  -1   2   6       1953.67       1723.57        21.50 o                         
   0   2   6        643.11        679.07        10.97 o                         
   1   2   6         15.00         32.35         5.31 o                         
   2   2   6          1.68          1.48         3.00 o                         
   3   2   6         10.37         12.35         3.18 o                         
   4   2   6          0.15         -7.72         7.72 o                         
   5   2   6      10054.68       9394.23       141.33 o                         
   6   2   6          1.99         -0.90        10.14 o                         
   7   2   6        119.93        102.56        17.31 o                         
   8   2   6       1635.47       1514.37        41.83 o                         
   9   2   6       1843.83       1590.38        42.98 o                         
  10   2   6         34.20         28.06        13.28 o                         
  11   2   6        513.06        605.18        44.92 o                         
  12   2   6        142.69        186.26        25.36 o                         
  13   2   6         91.66        115.67        14.14 o                         
  14   2   6         92.95         89.94        14.71 o                         
  15   2   6         28.22         34.64        10.03 o                         
  16   2   6          4.53         26.57        10.58 o                         
  17   2   6         45.66         40.50         7.66 o                         
  18   2   6        240.08        216.06        45.15 o                         
  19   2   6         38.14         17.06         7.38 o                         
 -20   3   6        165.20         68.37        22.46 o                         
 -19   3   6          1.33         14.73         6.35 o                         
 -18   3   6        558.50        567.47        82.01 o                         
 -17   3   6         70.87         49.10        11.89 o                         
 -16   3   6         37.88         55.25        13.44 o                         
 -15   3   6        228.71        249.20        34.53 o                         
 -14   3   6       1625.17       1852.68        68.99 o                         
 -13   3   6        320.59        349.15        35.79 o                         
 -12   3   6       1497.20       1584.59        40.55 o                         
 -11   3   6          2.84         26.21         7.61 o                         
 -10   3   6       1579.20       1518.31       115.43 o                         
  -9   3   6         26.94         31.32         6.77 o                         
  -8   3   6       1108.29       1067.21        41.47 o                         
  -7   3   6         17.67         12.35         3.73 o                         
  -6   3   6          8.02         14.47         7.33 o                         
  -5   3   6      11280.05      11165.18       118.70 o                         
  -4   3   6        646.45        517.49        14.65 o                         
  -3   3   6       2074.65       1892.48        25.08 o                         
  -2   3   6       8925.01       8457.31       127.97 o                         
  -1   3   6        276.89        268.69        34.88 o                         
   0   3   6      10751.89      10221.60        92.90 o                         
   1   3   6       2164.15       2166.03        26.18 o                         
   2   3   6       5867.94       5606.68        56.88 o                         
   3   3   6       4151.04       3921.60        58.99 o                         
   4   3   6       6892.85       6607.71       114.61 o                         
   5   3   6        439.38        370.60        32.64 o                         
   6   3   6       1035.89        894.84        26.80 o                         
   7   3   6        364.38        404.80        32.28 o                         
   8   3   6         12.65         18.19         6.91 o                         
   9   3   6       1619.28       1434.99        41.76 o                         
  10   3   6        465.36        491.30        36.69 o                         
  11   3   6        311.12        314.48        33.00 o                         
  12   3   6        365.29        415.12        38.62 o                         
  13   3   6        174.37        130.32        17.87 o                         
  14   3   6        673.87        748.66        69.68 o                         
  15   3   6         15.32         14.45         6.66 o                         
  16   3   6         10.48         18.50        10.03 o                         
  17   3   6        339.86        295.24        64.42 o                         
  18   3   6         78.91         60.22        15.41 o                         
  19   3   6          0.26         26.37        10.47 o                         
 -19   4   6         35.94         29.58        10.55 o                         
 -18   4   6          0.56          6.27         5.93 o                         
 -17   4   6        644.69        666.09        69.40 o                         
 -16   4   6          0.66         23.07        21.21 o                         
 -15   4   6         55.53         58.22        12.14 o                         
 -14   4   6         17.44         21.27         8.30 o                         
 -13   4   6       1266.72       1400.43        68.61 o                         
 -12   4   6         43.74         34.82         8.44 o                         
 -11   4   6        323.96        297.68        22.89 o                         
 -10   4   6          0.97          5.92         7.56 o                         
  -9   4   6       5749.61       5770.14        97.04 o                         
  -8   4   6        294.43        315.72        21.31 o                         
  -7   4   6       4020.80       3772.48        55.02 o                         
  -6   4   6        203.61        220.80        14.07 o                         
  -5   4   6        552.83        501.39        19.53 o                         
  -4   4   6         91.84        114.44        11.99 o                         
  -3   4   6        567.69        439.23        20.32 o                         
  -2   4   6       1841.95       1809.45        39.21 o                         
  -1   4   6      30829.70      30772.70       272.48 o                         
   0   4   6       1621.83       1659.99        23.60 o                         
   1   4   6      21923.74      21808.28       118.87 o                         
   2   4   6       5072.76       4872.70        41.39 o                         
   3   4   6       2781.45       2630.17        48.99 o                         
   4   4   6       1103.55       1016.48        38.55 o                         
   5   4   6       3590.56       3328.56        79.87 o                         
   6   4   6          4.47         19.25         6.22 o                         
   7   4   6       1682.80       1625.88        53.42 o                         
   8   4   6        628.87        666.46        50.35 o                         
   9   4   6       2014.59       1914.41        52.57 o                         
  10   4   6          3.09          1.83         6.23 o                         
  11   4   6         93.74        121.87        17.99 o                         
  12   4   6        233.24        237.03        28.77 o                         
  13   4   6        563.93        561.14        54.85 o                         
  14   4   6         51.44         91.48        13.99 o                         
  15   4   6        133.48        141.08        18.31 o                         
  16   4   6          1.35         11.71         9.28 o                         
  17   4   6        285.48        261.48        51.33 o                         
  18   4   6          0.79          5.07         9.68 o                         
  19   4   6         18.09         14.38        10.73 o                         
 -19   5   6          0.13          6.92         4.87 o                         
 -18   5   6         32.95         30.70         7.09 o                         
 -17   5   6        191.77        208.70        23.12 o                         
 -16   5   6         21.22         34.23         7.78 o                         
 -15   5   6        128.23        151.25        26.21 o                         
 -14   5   6        565.69        615.10        79.28 o                         
 -13   5   6        286.31        323.61        27.13 o                         
 -12   5   6       2838.59       3168.28        64.25 o                         
 -11   5   6        532.07        536.48        43.76 o                         
 -10   5   6       1841.30       1837.59        50.27 o                         
  -9   5   6        932.02        881.81        35.71 o                         
  -8   5   6       2413.87       2274.31        73.31 o                         
  -7   5   6         74.04         82.00         9.36 o                         
  -6   5   6        111.84        112.76        10.35 o                         
  -5   5   6       1901.55       1869.00        35.56 o                         
  -4   5   6        664.36        613.28        33.94 o                         
  -3   5   6       2269.34       2173.33        47.62 o                         
  -2   5   6        569.12        629.87        49.38 o                         
  -1   5   6        190.74        200.44        19.55 o                         
   0   5   6       6550.35       6427.12        89.43 o                         
   1   5   6        449.10        462.56        21.17 o                         
   2   5   6       2226.78       2224.36        34.93 o                         
   3   5   6       2013.73       1855.55        34.07 o                         
   4   5   6       1651.81       1639.44        51.60 o                         
   5   5   6        260.58        261.29        27.48 o                         
   6   5   6       2284.48       2285.09        80.51 o                         
   7   5   6        121.77        130.26        13.71 o                         
   8   5   6        104.19         93.37        11.07 o                         
   9   5   6        691.74        684.17        42.36 o                         
  10   5   6        191.09        209.71        25.47 o                         
  11   5   6         50.69         42.81        10.26 o                         
  12   5   6        320.06        329.03        26.33 o                         
  13   5   6         14.75          6.89         7.48 o                         
  14   5   6        110.50         85.70        26.31 o                         
  15   5   6        277.61        232.03        30.71 o                         
  16   5   6          1.17         22.20        11.23 o                         
  17   5   6          6.54         23.12        10.92 o                         
  18   5   6         10.12         37.36        13.80 o                         
 -19   6   6          1.05          4.83         6.53 o                         
 -18   6   6         65.82         46.46         8.41 o                         
 -17   6   6         14.40         15.39         4.92 o                         
 -16   6   6        178.12        136.05        24.27 o                         
 -15   6   6         25.58         18.83         6.28 o                         
 -14   6   6         12.86         16.99         6.51 o                         
 -13   6   6       2061.94       2382.33        35.55 o                         
 -12   6   6        177.68        176.58        21.39 o                         
 -11   6   6        777.28        859.77        51.32 o                         
 -10   6   6       1099.32       1153.92        50.39 o                         
  -9   6   6        254.11        247.64        14.36 o                         
  -8   6   6       2137.44       2324.71        48.21 o                         
  -7   6   6         70.92         95.39        10.02 o                         
  -6   6   6          9.30         12.70         4.88 o                         
  -5   6   6       2080.09       2065.39        66.38 o                         
  -4   6   6       2532.77       2485.03        40.15 o                         
  -3   6   6         78.95         75.88        11.79 o                         
  -2   6   6        709.28        809.96        53.02 o                         
  -1   6   6       9934.61      10134.95        83.22 o                         
   0   6   6       2464.87       2382.14        77.11 o                         
   1   6   6        858.76        779.11        23.89 o                         
   2   6   6        895.79        860.51        41.21 o                         
   3   6   6       5516.65       5668.22        59.79 o                         
   4   6   6        279.67        246.57        22.21 o                         
   5   6   6        553.27        574.42        52.62 o                         
   6   6   6       1582.44       1440.45        67.22 o                         
   7   6   6        142.73        118.22        20.08 o                         
   8   6   6         62.85         71.18        17.45 o                         
   9   6   6         58.07         38.99        13.44 o                         
  10   6   6        391.77        408.75        37.85 o                         
  11   6   6         14.87         10.93         8.49 o                         
  12   6   6          7.72          4.32         7.33 o                         
  13   6   6         65.74         56.61        15.02 o                         
  14   6   6         80.03         67.11        41.93 o                         
  15   6   6        239.75        196.70        38.01 o                         
  16   6   6         59.47         49.07        15.60 o                         
  17   6   6         10.48         11.34         9.03 o                         
  18   6   6        119.47        105.24        14.73 o                         
 -18   7   6          9.61          4.47         5.55 o                         
 -17   7   6         67.91         65.06        14.95 o                         
 -16   7   6         22.27         16.45         6.13 o                         
 -15   7   6        340.78        384.85        46.61 o                         
 -14   7   6         67.39         95.23        12.71 o                         
 -13   7   6         77.89        136.93        14.39 o                         
 -12   7   6        681.03        796.14        59.23 o                         
 -11   7   6         54.08         62.38        12.97 o                         
 -10   7   6         20.58         33.22         6.43 o                         
  -9   7   6       3347.10       3717.92        90.93 o                         
  -8   7   6       1084.56       1163.07        42.33 o                         
  -7   7   6       2588.50       2730.76        57.51 o                         
  -6   7   6        171.66        162.15        13.37 o                         
  -5   7   6       2483.95       2599.94        50.18 o                         
  -4   7   6        116.52        111.50        16.18 o                         
  -3   7   6       2245.81       2194.33        53.57 o                         
  -2   7   6       2357.46       2276.95        53.11 o                         
  -1   7   6       1325.50       1311.16        33.36 o                         
   0   7   6       5906.59       6239.86        80.68 o                         
   1   7   6        371.13        382.00        27.53 o                         
   2   7   6        554.25        603.71        29.68 o                         
   3   7   6       2229.39       2205.82        34.97 o                         
   4   7   6          7.99          8.37         4.90 o                         
   5   7   6         22.84         40.43        11.35 o                         
   6   7   6        390.64        391.77        36.06 o                         
   7   7   6        264.24        276.43        26.15 o                         
   8   7   6         53.43         48.25        11.47 o                         
   9   7   6        799.14        876.51        68.30 o                         
  10   7   6        177.82        145.48        26.38 o                         
  11   7   6          4.91         24.69        11.20 o                         
  12   7   6        415.28        402.77        34.58 o                         
  13   7   6        709.33        775.14        85.70 o                         
  14   7   6        165.35        155.40        23.94 o                         
  15   7   6         10.63         25.18        12.26 o                         
  16   7   6         12.38         13.31         7.78 o                         
  17   7   6        195.10        106.90        25.41 o                         
 -17   8   6         15.87         13.70         7.77 o                         
 -16   8   6          0.48         20.88         6.93 o                         
 -15   8   6         12.95         33.47         8.86 o                         
 -14   8   6        165.95        157.92        14.00 o                         
 -13   8   6          1.85         16.80         6.98 o                         
 -12   8   6         67.06         61.54        12.06 o                         
 -11   8   6        319.33        323.03        24.29 o                         
 -10   8   6         84.12         72.18        10.20 o                         
  -9   8   6          2.19         23.35         7.21 o                         
  -8   8   6        864.62       1009.41        59.21 o                         
  -7   8   6        159.47        206.53        16.86 o                         
  -6   8   6       3479.10       3781.49        60.96 o                         
  -5   8   6        757.01        772.26        40.62 o                         
  -4   8   6       9860.67      10777.24       405.31 o                         
  -3   8   6        405.46        395.23        32.11 o                         
  -2   8   6       1633.32       1682.87        35.11 o                         
  -1   8   6       1044.45       1116.15        44.12 o                         
   0   8   6        545.68        602.62        33.76 o                         
   1   8   6        110.44        119.51        17.94 o                         
   2   8   6        312.69        270.64        21.38 o                         
   3   8   6         50.13         72.75         7.93 o                         
   4   8   6        961.23        937.43        23.97 o                         
   5   8   6        123.96        106.14        11.62 o                         
   6   8   6         12.68         11.49        12.61 o                         
   7   8   6        208.85        222.33        21.30 o                         
   8   8   6         37.20         -6.46        11.23 o                         
   9   8   6         62.45         68.77        12.16 o                         
  10   8   6        182.61        227.91        24.54 o                         
  11   8   6         29.54         33.47         9.58 o                         
  12   8   6        149.31        158.90        23.92 o                         
  13   8   6         53.20         57.31        25.96 o                         
  14   8   6        158.85        158.86        25.55 o                         
  15   8   6         71.74         64.00        15.82 o                         
  16   8   6        331.93        336.59        50.34 o                         
 -16   9   6          2.24         24.42         7.72 o                         
 -15   9   6          9.51         17.59         7.04 o                         
 -14   9   6         16.15         11.62        10.17 o                         
 -13   9   6         30.31         39.98         9.28 o                         
 -12   9   6        345.95        372.18        50.18 o                         
 -11   9   6        423.15        456.12        38.87 o                         
 -10   9   6         14.47         23.16         8.29 o                         
  -9   9   6       1275.94       1582.81        69.62 o                         
  -8   9   6         57.77         61.62        10.67 o                         
  -7   9   6       2348.55       2619.80        65.50 o                         
  -6   9   6        163.43        184.31        22.06 o                         
  -5   9   6       2070.80       2195.20       101.49 o                         
  -4   9   6          0.31         17.68         6.99 o                         
  -3   9   6       2522.45       2680.95        71.82 o                         
  -2   9   6        198.40        225.82        20.98 o                         
  -1   9   6          7.37         -0.47         5.46 o                         
   0   9   6        198.74        183.66        33.35 o                         
   1   9   6       1236.43       1311.54        71.38 o                         
   2   9   6        441.00        398.86        59.65 o                         
   3   9   6         33.89         23.98         6.11 o                         
   4   9   6          1.04          0.13         4.12 o                         
   5   9   6         52.27         47.98        13.43 o                         
   6   9   6         56.70         61.56        12.99 o                         
   7   9   6        134.97        167.40        19.98 o                         
   8   9   6          1.10         16.59         7.44 o                         
   9   9   6        584.46        696.07        56.80 o                         
  10   9   6         48.24         66.33        13.27 o                         
  11   9   6          4.16         17.39         9.18 o                         
  12   9   6        169.12        216.33        22.14 o                         
  13   9   6        294.64        367.25        43.19 o                         
  14   9   6         77.14         82.83        25.16 o                         
  15   9   6         30.36         29.12         9.58 o                         
  16   9   6         80.73         97.99        18.66 o                         
 -15  10   6         35.48         20.85         5.99 o                         
 -14  10   6         12.11         14.42         6.44 o                         
 -13  10   6         78.79         43.38        12.93 o                         
 -12  10   6         13.58         32.44        13.04 o                         
 -11  10   6        133.26        133.57        17.42 o                         
 -10  10   6        454.21        421.46        68.78 o                         
  -9  10   6          0.33         27.79        10.08 o                         
  -8  10   6        492.49        495.37        58.03 o                         
  -7  10   6         35.58         44.61        12.38 o                         
  -6  10   6        765.36        843.24       123.44 o                         
  -5  10   6        270.57        267.92        38.27 o                         
  -4  10   6       1193.77       1210.11        32.13 o                         
  -3  10   6         85.42         71.61        10.00 o                         
  -2  10   6        469.75        458.20        34.01 o                         
  -1  10   6          1.59          4.24         5.83 o                         
   0  10   6         31.55         47.45        13.67 o                         
   1  10   6        529.10        519.41        72.99 o                         
   2  10   6        205.67        228.42        28.81 o                         
   3  10   6        351.32        412.40        92.00 o                         
   4  10   6       1182.34       1422.66        47.92 o                         
   5  10   6        892.06        951.35        83.26 o                         
   6  10   6         12.49         24.09         7.42 o                         
   7  10   6        389.94        452.85        32.33 o                         
   8  10   6       1254.48       1619.48       119.64 o                         
   9  10   6         10.26         24.20        11.06 o                         
  10  10   6         80.51         73.17        19.04 o                         
  11  10   6          1.73         22.83         7.24 o                         
  12  10   6         68.82         35.12        11.85 o                         
  13  10   6         20.06         31.25         7.08 o                         
  14  10   6          6.68          5.83         7.99 o                         
 -14  11   6        149.72         79.19        32.76 o                         
 -13  11   6         47.10         47.35        17.08 o                         
 -12  11   6        126.16        115.79        26.02 o                         
 -11  11   6         41.21         17.37        17.37 o                         
 -10  11   6        126.66         97.73        17.11 o                         
  -9  11   6         26.44         59.91        16.42 o                         
  -8  11   6        286.43        224.72        36.35 o                         
  -7  11   6        232.55        244.45        37.90 o                         
  -6  11   6         86.96         39.37        11.10 o                         
  -5  11   6        417.15        340.75        39.64 o                         
  -4  11   6          0.58         17.40        14.21 o                         
  -3  11   6       1041.15       1165.08        36.71 o                         
  -2  11   6        586.51        568.47        65.22 o                         
  -1  11   6          9.23         24.09         8.96 o                         
   0  11   6        288.59        287.61        53.52 o                         
   1  11   6         12.02          4.77         6.52 o                         
   2  11   6        750.76        941.47       166.19 o                         
   3  11   6        743.12        695.83       109.38 o                         
   4  11   6        570.02        616.57        93.47 o                         
   5  11   6         76.59         63.23        19.60 o                         
   6  11   6          4.40         12.92        12.12 o                         
   7  11   6          1.10         29.73        30.63 o                         
   8  11   6        178.47        197.70        16.77 o                         
   9  11   6         12.14         23.57         7.61 o                         
  10  11   6          3.40         11.85         6.56 o                         
  11  11   6        150.30        137.16        15.77 o                         
  12  11   6         41.04         48.08        12.75 o                         
  13  11   6        243.52        222.17        31.65 o                         
 -13  12   6         47.44         14.71        17.91 o                         
 -12  12   6         29.69         40.20        18.73 o                         
 -11  12   6        208.12         81.40        40.72 o                         
 -10  12   6          1.48         17.24         8.38 o                         
  -9  12   6        205.18        164.77        56.53 o                         
  -8  12   6         10.18         48.12        12.42 o                         
  -7  12   6        391.06        381.12        87.51 o                         
  -6  12   6          1.01         15.93         6.63 o                         
  -5  12   6         71.35         71.12        12.12 o                         
  -4  12   6         24.07         13.82        10.99 o                         
  -3  12   6         84.82         96.32        16.56 o                         
  -2  12   6         17.55         18.81        13.82 o                         
  -1  12   6       1663.72       2045.39        48.71 o                         
   0  12   6          2.11         12.21         6.01 o                         
   1  12   6        349.18        366.31        48.84 o                         
   2  12   6         17.75         29.30         9.04 o                         
   3  12   6        944.79        970.76        90.44 o                         
   4  12   6        384.69        329.04        53.43 o                         
   5  12   6         94.84        105.82        19.64 o                         
   6  12   6          0.07         23.09        11.04 o                         
   7  12   6        125.74        142.55        27.29 o                         
   8  12   6        124.41        114.23        23.37 o                         
   9  12   6          2.21         17.65        12.55 o                         
  10  12   6          0.82         25.85         9.58 o                         
  11  12   6        305.36        262.24        60.24 o                         
  12  12   6          8.49         13.49         5.97 o                         
 -11  13   6          6.47         23.65        19.93 o                         
 -10  13   6         76.29         88.62        23.42 o                         
  -9  13   6         52.47         29.65        19.96 o                         
  -8  13   6        119.40         85.20        27.09 o                         
  -7  13   6         30.59         36.88        14.42 o                         
  -6  13   6         63.97         82.04        37.81 o                         
  -5  13   6          7.05         15.76        11.13 o                         
  -4  13   6         30.96         72.48        14.88 o                         
  -3  13   6        109.25        140.11        25.34 o                         
  -2  13   6        239.77        198.40        35.05 o                         
  -1  13   6          2.44         14.27         9.24 o                         
   0  13   6        355.86        271.93        42.11 o                         
   1  13   6        196.15        162.46        29.67 o                         
   2  13   6        197.60        176.87        30.27 o                         
   3  13   6         30.72         18.85        15.30 o                         
   4  13   6        350.49        276.90        44.63 o                         
   5  13   6          7.15          5.22        21.93 o                         
   6  13   6        115.21        112.64        23.31 o                         
   7  13   6         80.02         53.79        18.00 o                         
   8  13   6         23.43         35.94        15.06 o                         
   9  13   6         10.78         29.56        10.17 o                         
  10  13   6          6.48         22.06         9.26 o                         
  -9  14   6        122.24         61.21        33.16 o                         
  -8  14   6          7.41         16.57         6.54 o                         
  -7  14   6         41.95         21.84        10.76 o                         
  -6  14   6        160.22        100.60        29.87 o                         
  -5  14   6         84.38         52.56        16.33 o                         
  -4  14   6        101.76        101.95        19.96 o                         
  -3  14   6         16.24         36.26        11.80 o                         
  -2  14   6          4.70         18.34        12.68 o                         
  -1  14   6        486.26        513.82        87.80 o                         
   0  14   6         37.46         39.41        17.16 o                         
   1  14   6         22.60         32.53        11.33 o                         
   2  14   6         19.23         30.81         9.66 o                         
   3  14   6        146.48        102.30        23.92 o                         
   4  14   6         19.13         16.97        11.88 o                         
   5  14   6          9.57         39.46        13.13 o                         
   6  14   6          4.88         11.60        10.52 o                         
   7  14   6         72.83         34.73        30.24 o                         
   8  14   6         75.03         33.88        23.29 o                         
  -5  15   6         13.21         21.21        11.13 o                         
  -4  15   6          3.85         20.09        15.25 o                         
  -3  15   6        201.65        194.48        38.82 o                         
  -2  15   6        265.01        172.22        54.66 o                         
  -1  15   6         70.36         73.06        15.12 o                         
   0  15   6        251.82        163.83        52.41 o                         
   1  15   6         18.42         25.80         8.24 o                         
   2  15   6         29.71         12.65        18.72 o                         
   3  15   6          9.19         12.50         7.56 o                         
   4  15   6         17.32         13.85         8.69 o                         
 -19   0   7        393.20        221.99        76.19 o                         
 -17   0   7       1023.51       1229.16       158.86 o                         
 -15   0   7        130.90        129.29        30.05 o                         
 -13   0   7         59.75         97.98        25.74 o                         
 -11   0   7         81.79        146.19        28.03 o                         
  -9   0   7         71.22        102.07        19.93 o                         
  -7   0   7        261.12        323.75        45.77 o                         
  -5   0   7         14.27         38.47         6.26 o                         
  -3   0   7        951.11        738.37        25.29 o                         
  -1   0   7        661.89        534.65         9.90 o                         
   1   0   7      23153.56      20377.38       142.45 o                         
   3   0   7         16.15          5.46         2.90 o                         
   5   0   7      13867.33      12896.55       120.90 o                         
   7   0   7        152.37        197.97        34.27 o                         
   9   0   7       5097.36       5153.50       169.96 o                         
  11   0   7        620.24        690.10       325.44 o                         
  13   0   7        324.41        324.03       196.20 o                         
  15   0   7       2055.00       2234.90        73.16 o                         
  17   0   7       1535.50       1647.18        57.98 o                         
  19   0   7        501.54        447.56        85.28 o                         
 -20   1   7          3.59         19.24         6.03 o                         
 -19   1   7         14.31         19.38         6.08 o                         
 -18   1   7        867.01       1020.84       128.06 o                         
 -17   1   7        261.20        211.21        29.16 o                         
 -16   1   7        261.62        196.97        34.32 o                         
 -15   1   7         11.73          8.43         6.68 o                         
 -14   1   7       1377.11       1550.30        56.39 o                         
 -13   1   7         57.46         50.27        11.40 o                         
 -12   1   7          8.72         16.34        14.16 o                         
 -11   1   7         80.41        126.07        15.94 o                         
 -10   1   7        107.53        152.28        21.35 o                         
  -9   1   7        154.82        179.24        25.84 o                         
  -8   1   7       2218.83       1997.24        61.79 o                         
  -7   1   7        393.68        379.76        49.98 o                         
  -6   1   7       6121.92       6445.34        62.95 o                         
  -5   1   7       3245.74       3184.27       109.58 o                         
  -4   1   7        305.02        189.27        13.41 o                         
  -3   1   7        200.97        206.32         7.60 o                         
  -2   1   7       2141.08       2184.19        12.47 o                         
  -1   1   7        107.27         83.52         5.84 o                         
   0   1   7        396.68        357.34         6.20 o                         
   1   1   7       2443.42       2173.59        52.03 o                         
   2   1   7        432.82        328.03        17.58 o                         
   4   1   7      11184.57      10343.03       150.79 o                         
   5   1   7        711.69        722.18        58.40 o                         
   6   1   7       3390.25       3009.36        80.39 o                         
   7   1   7         31.13         30.70         9.76 o                         
   8   1   7       2061.60       1902.52        74.71 o                         
   9   1   7       1169.57       1048.23        45.29 o                         
  10   1   7        206.59        265.95        27.61 o                         
  11   1   7       1123.40       1015.54        31.04 o                         
  12   1   7       1317.89       1365.84       127.69 o                         
  13   1   7        171.24        179.94        24.91 o                         
  14   1   7        594.26        614.98        88.50 o                         
  15   1   7        336.44        327.37        34.25 o                         
  16   1   7       1340.35       1498.66        80.67 o                         
  17   1   7         44.05         32.13        10.99 o                         
  18   1   7        210.05        165.46        33.63 o                         
  19   1   7         50.76         45.48        10.16 o                         
 -20   2   7         54.27         32.97        25.91 o                         
 -19   2   7         46.43         43.03        17.13 o                         
 -18   2   7          8.67         20.45        11.12 o                         
 -17   2   7        477.30        437.89        44.94 o                         
 -16   2   7         15.93         17.07         6.74 o                         
 -15   2   7        439.90        420.49        46.95 o                         
 -14   2   7        985.68       1105.35        53.11 o                         
 -13   2   7        178.99        223.78        18.16 o                         
 -12   2   7       2170.70       2255.39        87.64 o                         
 -11   2   7        133.26        150.60        16.86 o                         
 -10   2   7       1166.14       1130.91        35.07 o                         
  -9   2   7       2218.57       2091.20        69.51 o                         
  -8   2   7       2048.71       1816.05        74.25 o                         
  -7   2   7       3102.03       3010.73        65.47 o                         
  -6   2   7         44.35         23.85         5.18 o                         
  -5   2   7       4214.54       4034.32        45.67 o                         
  -4   2   7       8159.95       8224.43        82.42 o                         
  -3   2   7        495.92        457.03        13.81 o                         
  -2   2   7        115.61        141.77         7.48 o                         
  -1   2   7         54.97         27.18         2.50 o                         
   0   2   7       6277.16       5898.25        88.32 o                         
   2   2   7         16.97         31.92        11.15 o                         
   3   2   7       9457.76       9600.42        95.61 o                         
   4   2   7         15.08         17.33        15.77 o                         
   5   2   7       7739.49       6452.44       107.33 o                         
   6   2   7       3036.49       2938.44        71.20 o                         
   7   2   7       1149.44       1006.36        44.00 o                         
   8   2   7       3101.31       2867.16        52.98 o                         
   9   2   7        136.29        179.85        26.70 o                         
  10   2   7       2848.29       2806.85        62.16 o                         
  11   2   7        398.71        490.23        40.05 o                         
  12   2   7         15.18          3.36         8.05 o                         
  13   2   7        432.54        406.88        36.01 o                         
  14   2   7        213.57        228.06        31.37 o                         
  15   2   7         50.61         53.77        13.42 o                         
  16   2   7        118.59         95.49        14.86 o                         
  17   2   7        172.01        175.23        34.61 o                         
  18   2   7        136.80        129.17        20.10 o                         
  19   2   7        134.87         74.20        22.78 o                         
 -20   3   7         42.83         43.08        16.32 o                         
 -19   3   7         37.46         30.11         8.15 o                         
 -18   3   7         67.04         48.98        11.59 o                         
 -17   3   7         71.19         85.10        15.29 o                         
 -16   3   7         15.80         26.07         8.75 o                         
 -15   3   7          5.98         15.24         8.98 o                         
 -14   3   7        353.05        430.66        54.95 o                         
 -13   3   7       2891.78       3214.37       104.33 o                         
 -12   3   7         34.06         31.26         9.10 o                         
 -11   3   7        163.38        198.83        16.60 o                         
 -10   3   7         57.32         88.87        15.70 o                         
  -9   3   7       2876.54       2566.84        54.72 o                         
  -8   3   7        991.12        968.90        58.35 o                         
  -7   3   7         61.83         57.11         6.18 o                         
  -6   3   7       2002.99       2003.53        44.77 o                         
  -5   3   7       3663.86       3563.13        41.77 o                         
  -4   3   7       2232.46       2075.43        31.38 o                         
  -3   3   7       3282.18       3435.54        30.51 o                         
  -2   3   7      12867.81      12833.84       100.00 o                         
  -1   3   7        612.90        531.39        12.64 o                         
   0   3   7       8915.89       8848.07        67.50 o                         
   1   3   7         21.48         28.97         9.21 o                         
   2   3   7       1973.50       1980.46        32.86 o                         
   3   3   7         17.64         24.26         3.58 o                         
   4   3   7       1274.15       1292.30        37.12 o                         
   5   3   7       2654.46       2629.40        46.77 o                         
   6   3   7        767.28        785.32        29.30 o                         
   7   3   7       1941.04       1809.33        44.60 o                         
   8   3   7       2332.61       2105.26        96.29 o                         
   9   3   7       5651.70       5439.16       158.83 o                         
  10   3   7       1374.31       1346.35        38.13 o                         
  11   3   7       1449.04       1523.07        49.23 o                         
  12   3   7         25.94         31.56         8.10 o                         
  13   3   7       1082.77       1118.86        50.55 o                         
  14   3   7        109.45        101.74        15.97 o                         
  15   3   7         77.64         72.72        14.96 o                         
  16   3   7        369.21        395.03        66.33 o                         
  17   3   7         19.04         33.18        12.87 o                         
  18   3   7         89.92         57.41        16.44 o                         
  19   3   7         11.43          6.31         8.18 o                         
 -19   4   7          8.86         10.07         6.57 o                         
 -18   4   7        349.95        320.89       109.29 o                         
 -17   4   7        276.65        243.19        40.15 o                         
 -16   4   7        134.19        135.90        19.64 o                         
 -15   4   7         47.94         66.41        12.81 o                         
 -14   4   7        353.09        370.27        54.86 o                         
 -13   4   7         23.12         23.87        12.15 o                         
 -12   4   7        478.28        514.43        42.46 o                         
 -11   4   7         12.95          9.91         5.17 o                         
 -10   4   7         14.52         26.79         5.85 o                         
  -9   4   7        781.70        805.17        41.85 o                         
  -8   4   7       2086.93       2005.01        71.11 o                         
  -7   4   7       1417.30       1400.65        32.90 o                         
  -6   4   7        163.49        159.10         8.52 o                         
  -5   4   7        177.26        151.60        12.40 o                         
  -4   4   7       7431.78       7292.62        52.60 o                         
  -3   4   7       1973.23       2027.78        33.02 o                         
  -2   4   7        505.42        454.06        37.80 o                         
  -1   4   7         56.94         68.01        55.23 o                         
   0   4   7        108.94         95.64         7.87 o                         
   1   4   7        468.90        511.07        18.52 o                         
   2   4   7          2.82         10.16         4.77 o                         
   3   4   7         76.92         48.81        10.18 o                         
   4   4   7       1211.55       1082.07        74.55 o                         
   5   4   7         39.91         30.70         7.98 o                         
   6   4   7        399.68        388.06        57.41 o                         
   7   4   7          1.37          9.77         5.18 o                         
   8   4   7       2512.63       2692.17       123.10 o                         
   9   4   7          0.79         11.30         5.84 o                         
  10   4   7       3582.07       3701.74        68.66 o                         
  11   4   7         24.54         11.56         7.83 o                         
  12   4   7       1984.32       2147.60        44.99 o                         
  13   4   7        552.21        555.85        36.75 o                         
  14   4   7       2510.71       2803.78        46.47 o                         
  15   4   7         72.55         62.56        18.28 o                         
  16   4   7          1.17         18.97         8.42 o                         
  17   4   7        101.06        143.63        35.10 o                         
  18   4   7          0.23          0.21        19.01 o                         
 -19   5   7         24.18         18.90        12.99 o                         
 -18   5   7        158.24        129.31        26.69 o                         
 -17   5   7         28.28         23.71         4.24 o                         
 -16   5   7          2.47         10.30         6.46 o                         
 -15   5   7        234.85        227.98        30.19 o                         
 -14   5   7         24.11         35.29         8.55 o                         
 -13   5   7       1859.02       2127.01        95.98 o                         
 -12   5   7        216.19        270.88        24.21 o                         
 -11   5   7       1180.60       1401.47        50.54 o                         
 -10   5   7        358.23        387.57        22.81 o                         
  -9   5   7       2442.85       2460.09        51.83 o                         
  -8   5   7       1369.12       1397.39        36.74 o                         
  -7   5   7         34.57         27.80         8.02 o                         
  -6   5   7        234.96        230.64        15.60 o                         
  -5   5   7         18.10         25.38         5.61 o                         
  -4   5   7       4088.93       3974.54        50.78 o                         
  -3   5   7       1245.56       1110.37        56.74 o                         
  -2   5   7         15.05         19.87         6.79 o                         
  -1   5   7         62.77         44.85         7.27 o                         
   0   5   7       7301.05       7159.05        54.71 o                         
   1   5   7       5470.70       5379.32        57.74 o                         
   2   5   7         85.24         65.61         6.44 o                         
   3   5   7         10.12         13.89         3.28 o                         
   4   5   7          1.07          9.41         6.78 o                         
   5   5   7        488.82        518.34        52.48 o                         
   6   5   7        969.75        945.50        62.74 o                         
   7   5   7       2596.90       2630.18        54.33 o                         
   8   5   7          1.59         -6.88        11.41 o                         
   9   5   7       5292.23       5607.54       132.84 o                         
  10   5   7       1398.78       1458.83        39.43 o                         
  11   5   7        399.72        444.06        39.19 o                         
  12   5   7         50.93         31.22         8.04 o                         
  13   5   7       1355.17       1391.49        60.55 o                         
  14   5   7         11.10          4.24         7.84 o                         
  15   5   7        182.20        202.79        31.46 o                         
  16   5   7        266.82        264.60        78.54 o                         
  17   5   7          7.45         25.02        12.74 o                         
  18   5   7        121.62         66.96        23.81 o                         
 -19   6   7         27.40         10.76         9.51 o                         
 -18   6   7          0.68         12.02         4.39 o                         
 -17   6   7        192.93        142.34        23.39 o                         
 -16   6   7          5.25         20.06         9.44 o                         
 -15   6   7        144.37        114.66        17.78 o                         
 -14   6   7        459.90        450.48        40.73 o                         
 -13   6   7        283.58        241.66        27.04 o                         
 -12   6   7        831.00        916.12        59.62 o                         
 -11   6   7        460.87        459.07        25.77 o                         
 -10   6   7       1114.49       1156.27        43.83 o                         
  -9   6   7        665.55        686.02        33.54 o                         
  -8   6   7       2820.17       2912.34        54.97 o                         
  -7   6   7       2891.74       2858.46        45.61 o                         
  -6   6   7       1099.47       1017.57        50.20 o                         
  -5   6   7        663.40        676.88        45.16 o                         
  -4   6   7        798.00        788.05        38.32 o                         
  -3   6   7         36.03         52.80        11.60 o                         
  -2   6   7        484.95        560.16        55.36 o                         
  -1   6   7        160.75        158.98        20.90 o                         
   0   6   7        129.88        131.49        14.55 o                         
   1   6   7        319.05        331.74        17.25 o                         
   2   6   7       2505.40       2497.98        35.22 o                         
   3   6   7       1054.06       1032.48        42.31 o                         
   4   6   7       1236.13       1265.85        39.95 o                         
   5   6   7       3335.50       3372.29        65.35 o                         
   6   6   7        106.40         90.00        15.23 o                         
   7   6   7        477.64        474.09        37.94 o                         
   8   6   7       8205.72       8932.25       144.68 o                         
   9   6   7        501.17        462.31        41.22 o                         
  10   6   7        167.00        166.22        17.96 o                         
  11   6   7        517.28        514.67        37.45 o                         
  12   6   7       1019.39       1177.92        45.76 o                         
  13   6   7         76.48         66.09        15.65 o                         
  14   6   7        275.73        318.96        39.51 o                         
  15   6   7        378.06        327.06        55.79 o                         
  16   6   7         13.56         27.07        12.74 o                         
  17   6   7         11.50         27.55        16.28 o                         
  18   6   7          0.66         11.33        10.78 o                         
 -18   7   7        205.41         88.63        38.63 o                         
 -17   7   7          7.68         14.16         4.92 o                         
 -16   7   7        171.01        135.20        19.23 o                         
 -15   7   7         70.09         74.22        10.28 o                         
 -14   7   7        144.82        135.24        12.74 o                         
 -13   7   7         67.88         38.08        16.89 o                         
 -12   7   7         21.05         25.26         6.40 o                         
 -11   7   7          2.77          6.02        11.61 o                         
 -10   7   7        413.18        432.49        20.56 o                         
  -9   7   7        196.94        196.53        13.57 o                         
  -8   7   7        227.94        254.89        17.43 o                         
  -7   7   7       1168.58       1262.75        66.36 o                         
  -6   7   7         12.91         27.68         7.25 o                         
  -5   7   7        102.49         72.58        31.47 o                         
  -4   7   7       2444.09       2675.14       108.76 o                         
  -3   7   7       4288.23       4217.93       112.93 o                         
  -2   7   7         12.91          7.81         7.97 o                         
  -1   7   7       2899.12       2879.51        97.07 o                         
   0   7   7       2089.26       2076.05        42.13 o                         
   1   7   7         44.65         44.89         7.49 o                         
   2   7   7       1799.96       1812.02        34.71 o                         
   3   7   7       1602.03       1598.59        35.54 o                         
   4   7   7       1718.28       1720.17        33.61 o                         
   5   7   7          5.25         -5.75        11.10 o                         
   6   7   7       2150.21       2178.48        57.76 o                         
   7   7   7         74.00         84.84        15.76 o                         
   8   7   7          1.90         11.57         7.93 o                         
   9   7   7        902.14        795.69       109.35 o                         
  10   7   7        351.56        350.42        27.89 o                         
  11   7   7          3.47          4.46         7.19 o                         
  12   7   7        493.44        473.90        57.38 o                         
  13   7   7       1313.20       1478.08        86.03 o                         
  14   7   7        118.13        137.67        17.11 o                         
  15   7   7         53.17         61.27        12.81 o                         
  16   7   7        122.29        129.52        20.61 o                         
  17   7   7         10.17         11.91         6.76 o                         
 -17   8   7        425.26        309.76        55.97 o                         
 -16   8   7          3.82         13.72         6.65 o                         
 -15   8   7          3.55         24.30         7.02 o                         
 -14   8   7         33.09         26.41         6.20 o                         
 -13   8   7        244.27        243.96        27.80 o                         
 -12   8   7         56.47         56.69        13.95 o                         
 -11   8   7          2.20         17.67         8.41 o                         
 -10   8   7        253.40        287.48        21.37 o                         
  -9   8   7         10.54         30.78         7.98 o                         
  -8   8   7         35.01         27.27         9.50 o                         
  -7   8   7        397.60        408.83        23.81 o                         
  -6   8   7         17.89         18.46         7.72 o                         
  -5   8   7       2538.24       2746.27       106.51 o                         
  -4   8   7        148.61        167.35        20.90 o                         
  -3   8   7        168.38        173.37        19.02 o                         
  -2   8   7         80.63         72.43         9.20 o                         
  -1   8   7       1598.65       1677.51        51.34 o                         
   0   8   7         11.25         17.34        21.68 o                         
   1   8   7         15.51         24.69         6.33 o                         
   2   8   7        835.47        860.89        87.68 o                         
   3   8   7        224.48        204.60        20.88 o                         
   4   8   7        105.90        120.56        10.97 o                         
   5   8   7        588.36        525.15        52.57 o                         
   6   8   7        575.65        663.81        59.92 o                         
   7   8   7        693.88        785.10        61.13 o                         
   8   8   7       1102.26       1260.87        61.65 o                         
   9   8   7        942.15       1049.81        91.47 o                         
  10   8   7         68.26         80.96        27.20 o                         
  11   8   7        122.02        132.59        14.49 o                         
  12   8   7        309.75        338.14        45.88 o                         
  13   8   7        532.55        652.22        58.77 o                         
  14   8   7          9.49         39.21        22.19 o                         
  15   8   7        266.49        314.44        33.85 o                         
  16   8   7         13.72         30.10        21.72 o                         
 -16   9   7        676.86        583.18        86.69 o                         
 -15   9   7         72.44         48.36        19.29 o                         
 -14   9   7          9.04         17.23         9.17 o                         
 -13   9   7         75.27         76.52        15.23 o                         
 -12   9   7        306.28        330.84        38.14 o                         
 -11   9   7         27.11         28.08         6.65 o                         
 -10   9   7       1824.36       2195.18        40.96 o                         
  -9   9   7         18.77         35.95         6.59 o                         
  -8   9   7          2.79         22.56        10.01 o                         
  -7   9   7        101.89        153.43        20.69 o                         
  -6   9   7        796.91        874.01        58.56 o                         
  -5   9   7       1091.68       1273.55        91.68 o                         
  -4   9   7         44.39         42.38        11.11 o                         
  -3   9   7        133.09         72.08        24.54 o                         
  -2   9   7         10.05         21.72         5.83 o                         
  -1   9   7        431.42        432.55        18.12 o                         
   0   9   7       1223.60       1262.91        63.74 o                         
   1   9   7       1919.51       2034.90        52.54 o                         
   2   9   7        531.90        589.22        65.44 o                         
   3   9   7        355.98        376.16        40.81 o                         
   4   9   7       2282.71       2466.39        86.75 o                         
   5   9   7         44.33         47.29        10.04 o                         
   6   9   7       1602.20       1654.34        59.17 o                         
   7   9   7          5.25         10.32        13.89 o                         
   8   9   7         22.80         31.35        11.19 o                         
   9   9   7        106.76         97.08        20.66 o                         
  10   9   7        306.37        349.85        36.99 o                         
  11   9   7        119.09        167.51        21.15 o                         
  12   9   7        714.16        878.93        75.43 o                         
  13   9   7          2.07         44.86         9.99 o                         
  14   9   7         66.12         65.21         9.30 o                         
  15   9   7         19.41         18.02        16.65 o                         
 -15  10   7          2.31         14.60         5.55 o                         
 -14  10   7         49.08         45.67        12.90 o                         
 -13  10   7        107.30         59.75        15.18 o                         
 -12  10   7        229.81        221.87        31.92 o                         
 -11  10   7          6.13         13.75         4.98 o                         
 -10  10   7        241.55        301.40        43.25 o                         
  -9  10   7        609.65        660.10        73.32 o                         
  -8  10   7        182.74        206.38        28.89 o                         
  -7  10   7         36.38         26.71         9.45 o                         
  -6  10   7         48.50         42.80        11.93 o                         
  -5  10   7       1898.20       2099.74        49.84 o                         
  -4  10   7         80.51         57.00        12.92 o                         
  -3  10   7        377.00        409.30        36.43 o                         
  -2  10   7         75.33         80.16        12.02 o                         
  -1  10   7        854.25        892.60        41.25 o                         
   0  10   7        651.21        656.84        42.06 o                         
   1  10   7        219.53        216.32        24.49 o                         
   2  10   7        104.18         98.00        23.78 o                         
   3  10   7       1060.73       1162.43        44.92 o                         
   4  10   7         61.14         78.70        15.88 o                         
   5  10   7        765.22        874.16        73.31 o                         
   6  10   7        587.47        713.81        53.58 o                         
   7  10   7        717.64        766.92        44.12 o                         
   8  10   7        606.61        662.77        49.40 o                         
   9  10   7          2.90         41.48         8.11 o                         
  10  10   7        232.00        263.75        28.47 o                         
  11  10   7          2.62         25.03         9.70 o                         
  12  10   7          7.72         13.04         6.75 o                         
  13  10   7        686.77        630.55        77.56 o                         
  14  10   7          2.23         20.21         6.46 o                         
 -14  11   7         50.28          7.45         9.96 o                         
 -13  11   7         22.19         23.73         8.85 o                         
 -12  11   7        151.52        116.13        29.19 o                         
 -11  11   7        253.22        181.96        41.02 o                         
 -10  11   7         43.14         14.80        14.12 o                         
  -9  11   7        144.85        154.60        30.09 o                         
  -8  11   7        369.05        409.40        94.11 o                         
  -7  11   7        440.55        373.91        44.03 o                         
  -6  11   7        288.95        221.36        45.49 o                         
  -5  11   7          8.29         13.98         9.08 o                         
  -4  11   7         16.26         17.95         8.90 o                         
  -3  11   7        299.66        311.94        34.68 o                         
  -2  11   7        169.40        165.28        19.79 o                         
  -1  11   7          1.64         21.76         7.31 o                         
   0  11   7        294.96        338.61        40.83 o                         
   1  11   7        271.45        264.63        34.81 o                         
   2  11   7         81.97        110.79        17.58 o                         
   3  11   7         55.99         34.58        36.73 o                         
   4  11   7          1.54          5.91        20.82 o                         
   5  11   7         75.01         43.40        12.85 o                         
   6  11   7         56.85         63.09        16.20 o                         
   7  11   7        349.86        324.10        41.47 o                         
   8  11   7          0.43         30.91         8.89 o                         
   9  11   7        379.97        407.15        35.20 o                         
  10  11   7        108.43        111.75        14.59 o                         
  11  11   7         75.34         61.26        10.82 o                         
  12  11   7         32.48         41.94         9.99 o                         
  13  11   7        362.25        287.59        57.76 o                         
 -13  12   7         25.91         22.15        14.36 o                         
 -12  12   7         78.30         23.15        17.13 o                         
 -11  12   7         37.84         23.70        20.98 o                         
 -10  12   7         13.59         51.06        17.35 o                         
  -9  12   7         52.82         69.21        26.02 o                         
  -8  12   7        252.26        306.93        55.37 o                         
  -7  12   7         29.15         40.89         9.21 o                         
  -6  12   7         75.22         66.42        14.09 o                         
  -5  12   7        353.53        345.93        54.12 o                         
  -4  12   7        323.78        305.96        48.87 o                         
  -3  12   7        278.28        266.77        38.47 o                         
  -2  12   7         18.91         21.05        10.26 o                         
  -1  12   7         48.70         57.68        16.03 o                         
   0  12   7        161.00        115.62        26.35 o                         
   1  12   7         36.48         35.34         9.39 o                         
   2  12   7          2.98         17.42         6.50 o                         
   3  12   7         45.45         40.92        16.78 o                         
   4  12   7        652.18        626.83        60.19 o                         
   5  12   7        306.94        249.43        47.95 o                         
   6  12   7         99.76         70.37        18.61 o                         
   7  12   7          4.41         18.14         6.92 o                         
   8  12   7        486.22        425.87        84.05 o                         
   9  12   7          1.71          1.86        11.64 o                         
  10  12   7         17.40         20.24        16.62 o                         
  11  12   7          1.13         11.57         5.17 o                         
  12  12   7        768.02        728.14       119.50 o                         
 -11  13   7        401.19        152.45        97.77 o                         
 -10  13   7          3.74         11.31        14.28 o                         
  -9  13   7         31.30         33.16        18.78 o                         
  -8  13   7         11.29         22.36        16.64 o                         
  -7  13   7        130.01        116.97        21.14 o                         
  -6  13   7         10.29         16.00        19.16 o                         
  -5  13   7         55.89         36.87        16.48 o                         
  -4  13   7         51.96         60.78        34.37 o                         
  -3  13   7         87.81         70.68        17.34 o                         
  -2  13   7        266.41        205.94        34.05 o                         
  -1  13   7         45.05         50.64        13.02 o                         
   0  13   7          2.75         15.62        13.31 o                         
   1  13   7        485.54        429.44        65.90 o                         
   2  13   7          2.37         24.07         8.55 o                         
   3  13   7         20.20         25.31        10.15 o                         
   4  13   7         27.18         25.42         8.69 o                         
   5  13   7          2.40         11.77         7.85 o                         
   6  13   7          0.06         26.56        18.98 o                         
   7  13   7        246.16        167.00        41.73 o                         
   8  13   7         47.07         19.40        10.64 o                         
   9  13   7        567.63        325.91       113.84 o                         
  10  13   7          0.41          2.65         8.65 o                         
  -9  14   7        104.55         53.44        24.21 o                         
  -8  14   7         91.40         36.97        14.34 o                         
  -7  14   7         51.26         37.12        22.11 o                         
  -6  14   7          1.86          5.13         6.97 o                         
  -5  14   7         46.00         56.42        14.51 o                         
  -4  14   7         14.72         12.65        12.23 o                         
  -3  14   7         13.79         16.68        13.73 o                         
  -2  14   7         15.11          5.86        17.85 o                         
  -1  14   7        148.37         87.66        17.21 o                         
   0  14   7          6.14         32.74        10.34 o                         
   1  14   7          1.00         23.64         8.93 o                         
   2  14   7        139.12        129.60        24.50 o                         
   3  14   7        362.45        290.00        53.74 o                         
   4  14   7         63.33         63.31        18.22 o                         
   5  14   7         54.15         32.30         8.69 o                         
   6  14   7          4.12         24.46        22.76 o                         
   7  14   7         59.15         28.42        11.84 o                         
   8  14   7        354.94         76.02        70.07 o                         
  -5  15   7          8.60         16.77         7.53 o                         
  -4  15   7         13.40         35.76        14.56 o                         
  -3  15   7         44.36         18.69        10.26 o                         
  -2  15   7         92.41         88.43        22.66 o                         
  -1  15   7        141.49         80.28        44.55 o                         
   0  15   7         20.80         32.56        16.69 o                         
   1  15   7          0.98         11.81         5.99 o                         
   2  15   7         63.28         72.95        15.75 o                         
   3  15   7         37.79         36.68        14.27 o                         
   4  15   7         23.25          8.19         7.94 o                         
 -20   0   8         61.32         46.45        10.61 o                         
 -18   0   8       1208.79       1470.96       180.20 o                         
 -16   0   8        246.75        187.10        37.97 o                         
 -14   0   8         12.73         24.29        10.21 o                         
 -12   0   8         57.36         66.78        19.90 o                         
 -10   0   8        474.46        593.07        77.61 o                         
  -8   0   8       7036.49       6890.69       147.67 o                         
  -6   0   8        297.79        248.63        28.85 o                         
  -4   0   8       1828.85       1922.61        42.08 o                         
  -2   0   8       4061.02       3817.97        62.44 o                         
   0   0   8      26590.83      25857.16       167.22 o                         
   2   0   8       3426.64       2943.92        55.36 o                         
   4   0   8       3015.21       2411.94        50.91 o                         
   6   0   8       1895.59       1504.97        55.98 o                         
   8   0   8       1147.22       1075.59        78.61 o                         
  10   0   8       3713.56       3851.93       109.21 o                         
  12   0   8         69.69         59.72        17.46 o                         
  14   0   8        925.80       1182.76       314.68 o                         
  16   0   8        532.61        495.65        54.12 o                         
  18   0   8          0.97         26.86         8.25 o                         
 -20   1   8         29.35         18.19        20.06 o                         
 -19   1   8         14.73         20.87         5.69 o                         
 -18   1   8         84.81         62.93        12.47 o                         
 -17   1   8        884.19       1040.32        75.19 o                         
 -16   1   8        165.98        238.91        65.53 o                         
 -15   1   8         45.59         31.67         8.88 o                         
 -14   1   8         71.44         84.80        16.09 o                         
 -13   1   8       1937.20       2202.09        54.30 o                         
 -12   1   8         17.11         11.89         7.92 o                         
 -11   1   8          6.47         18.58         7.66 o                         
 -10   1   8        107.73         83.93        11.52 o                         
  -9   1   8       3269.05       3292.13        71.03 o                         
  -8   1   8         26.78         63.34         9.42 o                         
  -7   1   8        181.97        251.01        16.63 o                         
  -6   1   8        334.27        307.25        20.67 o                         
  -5   1   8         70.90         41.55         9.23 o                         
  -4   1   8      13225.30      12963.54        61.20 o                         
  -3   1   8        744.41        674.76         8.90 o                         
  -2   1   8       3991.97       3786.74        25.23 o                         
  -1   1   8       1713.25       1725.78        17.09 o                         
   0   1   8       9518.29       9247.60        66.76 o                         
   1   1   8       6336.74       5793.45        72.86 o                         
   2   1   8        717.19        651.60        45.30 o                         
   3   1   8      10940.67      10365.55       146.21 o                         
   4   1   8         18.34         31.33         6.40 o                         
   5   1   8      15616.22      14593.50       150.30 o                         
   6   1   8        714.96        702.89        36.48 o                         
   7   1   8       1580.16       1522.53        53.58 o                         
   8   1   8        452.30        507.57        89.72 o                         
   9   1   8       2620.20       2443.43        62.69 o                         
  10   1   8        386.84        395.98        39.14 o                         
  11   1   8       1223.99       1232.41        38.04 o                         
  12   1   8         23.68         56.23        13.06 o                         
  13   1   8        100.51        121.85        16.86 o                         
  14   1   8         49.25         76.56        13.74 o                         
  15   1   8        102.96        125.58        36.66 o                         
  16   1   8         88.80         73.98        10.02 o                         
  17   1   8         72.84         60.29        13.33 o                         
  18   1   8         14.35         19.51         7.60 o                         
  19   1   8         11.29          3.35         5.66 o                         
 -20   2   8          2.33          8.26         8.44 o                         
 -19   2   8          1.92          6.76         6.49 o                         
 -18   2   8        141.81         78.74        17.18 o                         
 -17   2   8         32.47         26.42         6.85 o                         
 -16   2   8         45.94         53.18        13.39 o                         
 -15   2   8        336.94        341.79        42.86 o                         
 -14   2   8        167.67        174.75        20.97 o                         
 -13   2   8        453.16        506.77        42.92 o                         
 -12   2   8        659.34        785.29        66.37 o                         
 -11   2   8         15.24         12.60         8.09 o                         
 -10   2   8         16.25         22.39         6.71 o                         
  -9   2   8       2729.77       2555.78        79.82 o                         
  -8   2   8       1380.92       1310.92        38.19 o                         
  -7   2   8        302.17        342.16        36.47 o                         
  -6   2   8        571.83        541.28        33.99 o                         
  -5   2   8       6243.21       5937.46        74.57 o                         
  -4   2   8        110.17        108.99         7.93 o                         
  -3   2   8       2052.17       1818.09        23.95 o                         
  -2   2   8       1936.27       1777.60        20.91 o                         
  -1   2   8       3231.29       3105.46        24.78 o                         
   0   2   8       1248.13       1202.24        19.71 o                         
   1   2   8      28620.14      28688.80       257.27 o                         
   2   2   8         12.55          8.14         3.67 o                         
   3   2   8        111.82        111.81        13.40 o                         
   4   2   8      17435.99      17007.51       120.58 o                         
   5   2   8       1983.94       1680.77        41.98 o                         
   6   2   8       2912.07       2590.98        49.03 o                         
   7   2   8       3942.17       3974.30        58.29 o                         
   8   2   8       1679.15       1670.06        44.26 o                         
   9   2   8        678.34        660.89        83.06 o                         
  10   2   8        483.36        503.32        43.96 o                         
  11   2   8       1562.91       1641.22        40.82 o                         
  12   2   8        382.78        447.24        34.13 o                         
  13   2   8        128.44        156.75        17.50 o                         
  14   2   8          1.74         13.12         7.95 o                         
  15   2   8         28.48         30.84         9.41 o                         
  16   2   8        120.94         97.84        16.51 o                         
  17   2   8          1.63         16.37         8.34 o                         
  18   2   8         75.81        100.34        39.57 o                         
  19   2   8         62.00         27.29        10.02 o                         
 -20   3   8          3.72         17.95        10.33 o                         
 -19   3   8        115.97         83.78        28.84 o                         
 -18   3   8          2.24         15.14         9.27 o                         
 -17   3   8         13.39         21.67        11.09 o                         
 -16   3   8          1.06         15.12         8.49 o                         
 -15   3   8         55.46         51.94         9.02 o                         
 -14   3   8         44.72         77.49        15.07 o                         
 -13   3   8         91.21         91.96        22.83 o                         
 -12   3   8        194.30        224.55        20.62 o                         
 -11   3   8          1.98          0.12         6.36 o                         
 -10   3   8         43.65         19.32        10.02 o                         
  -9   3   8         87.14        128.34        12.23 o                         
  -8   3   8        884.71        764.16        37.62 o                         
  -7   3   8       2903.86       2754.40        59.56 o                         
  -6   3   8         11.02         19.36         5.16 o                         
  -5   3   8       1308.83       1258.69        22.09 o                         
  -4   3   8      19174.49      19477.68        89.74 o                         
  -3   3   8         49.17         58.19         5.41 o                         
  -2   3   8       1238.91       1056.03        83.54 o                         
  -1   3   8         91.55        152.50        13.80 o                         
   0   3   8      24592.95      25036.98       195.47 o                         
   1   3   8       1127.09       1073.25        22.29 o                         
   2   3   8        281.35        210.24        30.95 o                         
   3   3   8       4658.69       4448.97        67.69 o                         
   4   3   8         58.80         43.74         6.51 o                         
   5   3   8        147.67        160.77        15.53 o                         
   6   3   8        157.19        136.02        13.85 o                         
   7   3   8        126.72        119.15        15.01 o                         
   8   3   8       2366.56       2288.25        47.53 o                         
   9   3   8        366.31        361.68        39.90 o                         
  10   3   8       1123.03       1107.42        63.87 o                         
  11   3   8        450.23        418.93        33.12 o                         
  12   3   8        476.21        451.70        39.85 o                         
  13   3   8         48.96         53.19        12.92 o                         
  14   3   8        115.79        116.00        15.88 o                         
  15   3   8          8.83         16.26         7.60 o                         
  16   3   8         18.32         29.65         8.68 o                         
  17   3   8          0.47         17.40        10.00 o                         
  18   3   8         91.50         87.86        20.60 o                         
  19   3   8         65.64         61.81        15.93 o                         
 -19   4   8          5.96         26.93         9.19 o                         
 -18   4   8         41.05         23.31        10.67 o                         
 -17   4   8         20.63         22.85        15.60 o                         
 -16   4   8         65.87         58.44        11.86 o                         
 -15   4   8        190.49        187.94        26.06 o                         
 -14   4   8         55.78         50.66        14.06 o                         
 -13   4   8         26.21         39.14         9.11 o                         
 -12   4   8        299.77        315.19        26.62 o                         
 -11   4   8       1047.33        998.09        60.96 o                         
 -10   4   8         19.42         24.78         6.95 o                         
  -9   4   8        970.98        954.48        32.26 o                         
  -8   4   8        905.40        919.78        26.77 o                         
  -7   4   8        213.35        191.05        13.88 o                         
  -6   4   8       1691.67       1646.96        79.12 o                         
  -5   4   8      11056.41      11304.83        74.53 o                         
  -4   4   8        159.45        168.19        10.07 o                         
  -3   4   8       8410.05       7977.30        86.40 o                         
  -2   4   8        951.00        874.02        51.44 o                         
  -1   4   8       8529.34       8263.26        93.71 o                         
   0   4   8       4932.78       5045.39        56.62 o                         
   1   4   8        368.42        266.88        19.46 o                         
   2   4   8        114.18        180.98        15.09 o                         
   3   4   8       3809.29       3979.66        52.18 o                         
   4   4   8        450.37        412.78        48.45 o                         
   5   4   8          0.50         12.92         8.44 o                         
   6   4   8        917.10        830.23        43.05 o                         
   7   4   8       4462.20       4348.41       141.10 o                         
   8   4   8         40.44         54.47        10.70 o                         
   9   4   8        169.30        171.75        19.33 o                         
  10   4   8          0.20          4.22        10.97 o                         
  11   4   8        362.32        378.98        36.09 o                         
  12   4   8        124.03        107.07        22.83 o                         
  13   4   8        433.78        491.55        53.15 o                         
  14   4   8        121.33        116.15        15.50 o                         
  15   4   8        206.80        190.23        27.76 o                         
  16   4   8          2.08          7.32        12.18 o                         
  17   4   8        168.68        137.52        23.46 o                         
  18   4   8         14.69         28.46        11.81 o                         
 -19   5   8         35.91         33.81        12.03 o                         
 -18   5   8         15.78         18.19         7.67 o                         
 -17   5   8        258.80        207.14        28.34 o                         
 -16   5   8        215.57        201.30        27.83 o                         
 -15   5   8        186.03        198.70        21.71 o                         
 -14   5   8        148.77        126.86        16.17 o                         
 -13   5   8        140.03        135.95        13.94 o                         
 -12   5   8        441.14        511.35        32.24 o                         
 -11   5   8        243.44        253.34        15.36 o                         
 -10   5   8       1421.79       1457.74        32.30 o                         
  -9   5   8       1460.77       1515.64        48.74 o                         
  -8   5   8        850.49        840.69        31.14 o                         
  -7   5   8       1224.77       1220.31        52.73 o                         
  -6   5   8        684.84        640.36        31.19 o                         
  -5   5   8        435.12        394.91        21.76 o                         
  -4   5   8       6519.07       6422.94       123.58 o                         
  -3   5   8        954.29        898.39        67.63 o                         
  -2   5   8       1196.71       1012.28        48.51 o                         
  -1   5   8       1066.71        923.76        28.05 o                         
   0   5   8       6900.04       6856.54        82.79 o                         
   1   5   8       2089.50       1854.88        32.76 o                         
   2   5   8       1265.32       1237.05        32.56 o                         
   3   5   8       1051.24        951.94        38.88 o                         
   4   5   8         96.19        128.30        36.29 o                         
   5   5   8       1206.16       1095.64        76.27 o                         
   6   5   8        401.22        474.92        80.28 o                         
   7   5   8       1001.15        941.26        35.42 o                         
   8   5   8       7676.32       8120.27        92.26 o                         
   9   5   8       2102.24       1983.58        62.68 o                         
  10   5   8        468.31        478.39        42.77 o                         
  11   5   8        102.17         95.60        15.18 o                         
  12   5   8        467.06        457.02        42.12 o                         
  13   5   8        582.85        563.83        48.11 o                         
  14   5   8         75.37         70.53        17.68 o                         
  15   5   8         19.58         15.44        19.53 o                         
  16   5   8         26.46         21.59        17.58 o                         
  17   5   8        152.10        129.51        22.75 o                         
  18   5   8        123.34         59.96        22.13 o                         
 -19   6   8          3.98         30.46        17.42 o                         
 -18   6   8        112.72         79.77        18.35 o                         
 -17   6   8         14.13         24.12         5.32 o                         
 -16   6   8         34.03         29.90         5.97 o                         
 -15   6   8         33.94         39.02         7.02 o                         
 -14   6   8       1043.68       1212.40        86.81 o                         
 -13   6   8         51.31         38.62        12.75 o                         
 -12   6   8        446.20        485.91        29.44 o                         
 -11   6   8        137.04        142.36        11.39 o                         
 -10   6   8         29.55         27.23         5.34 o                         
  -9   6   8        466.96        493.02        28.07 o                         
  -8   6   8        120.29        132.51        12.46 o                         
  -7   6   8         89.55         85.02         9.14 o                         
  -6   6   8        208.84        247.46        18.48 o                         
  -5   6   8       2561.61       2678.77        45.45 o                         
  -4   6   8        268.74        245.48        26.57 o                         
  -3   6   8       2672.59       2568.56        65.63 o                         
  -2   6   8          1.24        -10.23        10.23 o                         
  -1   6   8       4045.76       4099.36        57.36 o                         
   0   6   8         41.91         35.17         6.08 o                         
   1   6   8       4761.42       4813.69        60.09 o                         
   2   6   8        484.73        519.30        39.66 o                         
   3   6   8       3061.89       3081.05        75.68 o                         
   4   6   8       2121.60       1986.23        99.81 o                         
   5   6   8         89.68         79.15        20.07 o                         
   6   6   8       1749.31       1876.65        54.22 o                         
   7   6   8        319.25        381.36        40.35 o                         
   8   6   8        337.08        343.19        59.74 o                         
   9   6   8       1995.20       1934.55        67.19 o                         
  10   6   8         94.43        129.89        34.97 o                         
  11   6   8         16.34         34.90         8.33 o                         
  12   6   8        359.04        363.30        43.58 o                         
  13   6   8        277.91        307.82        53.69 o                         
  14   6   8         18.41         18.58        10.20 o                         
  15   6   8         85.42         73.50        29.73 o                         
  16   6   8         30.32         34.58        12.86 o                         
  17   6   8         35.92         30.51        10.87 o                         
 -18   7   8         74.24         46.07        14.15 o                         
 -17   7   8        193.47        167.63        34.46 o                         
 -16   7   8          3.96         20.86        10.51 o                         
 -15   7   8         11.33         11.52         6.01 o                         
 -14   7   8        580.36        620.71        47.34 o                         
 -13   7   8        640.64        688.44        63.14 o                         
 -12   7   8        758.46        874.03        52.93 o                         
 -11   7   8         10.17         29.57         6.89 o                         
 -10   7   8         18.79         18.13         6.36 o                         
  -9   7   8        305.70        290.97        20.07 o                         
  -8   7   8       1101.19       1154.66        41.34 o                         
  -7   7   8         38.39         41.01         7.03 o                         
  -6   7   8        959.67        971.51        31.42 o                         
  -5   7   8         26.06         29.53        10.50 o                         
  -4   7   8       1790.99       1759.56       133.31 o                         
  -3   7   8        502.63        542.69        58.10 o                         
  -2   7   8       2225.68       2145.10        39.47 o                         
  -1   7   8        486.50        426.90        51.56 o                         
   0   7   8          3.69          7.05         2.48 o                         
   1   7   8        283.45        286.24        74.48 o                         
   2   7   8        284.17        240.60        16.69 o                         
   3   7   8        650.01        685.18        32.83 o                         
   4   7   8        466.05        478.99        42.73 o                         
   5   7   8       3094.86       3096.00       112.70 o                         
   6   7   8        452.48        459.49        49.77 o                         
   7   7   8         42.80         33.53         8.01 o                         
   8   7   8        670.25        744.23        62.15 o                         
   9   7   8       1973.66       2187.78        72.00 o                         
  10   7   8         91.23         89.66        15.94 o                         
  11   7   8        130.23        142.17        17.90 o                         
  12   7   8        251.27        265.83        21.15 o                         
  13   7   8         72.73         63.86        13.82 o                         
  14   7   8        404.62        414.02        49.09 o                         
  15   7   8         54.53         45.81         9.66 o                         
  16   7   8          9.62         26.66         8.18 o                         
  17   7   8         25.74         36.00         6.29 o                         
 -17   8   8        111.93         19.96        29.67 o                         
 -16   8   8         88.53         84.48        13.17 o                         
 -15   8   8          8.07         22.15         7.74 o                         
 -14   8   8         72.17         62.68        17.34 o                         
 -13   8   8        137.81        172.94        19.92 o                         
 -12   8   8        137.30        144.71        18.88 o                         
 -11   8   8         45.88         59.52        15.91 o                         
 -10   8   8         19.46         24.28        11.14 o                         
  -9   8   8         26.51         21.69         7.44 o                         
  -8   8   8       1750.21       1910.92        56.01 o                         
  -7   8   8         30.22         39.62         7.18 o                         
  -6   8   8        258.08        249.15        31.35 o                         
  -5   8   8          0.26         14.43         9.93 o                         
  -4   8   8        484.27        481.67        45.05 o                         
  -3   8   8         21.99         20.81        11.28 o                         
  -2   8   8        294.37        256.18        20.90 o                         
  -1   8   8         95.85         88.07        12.28 o                         
   0   8   8       4222.96       4609.95        95.78 o                         
   1   8   8          2.73          3.09         6.61 o                         
   2   8   8       2674.84       2794.50        48.61 o                         
   3   8   8        305.57        279.52        37.13 o                         
   4   8   8       4231.51       4681.69       106.26 o                         
   5   8   8         57.72         67.36        12.42 o                         
   6   8   8         92.50        106.25        16.82 o                         
   7   8   8        102.66        118.42        16.46 o                         
   8   8   8        922.37       1098.07        72.61 o                         
   9   8   8        621.43        654.28        53.71 o                         
  10   8   8        238.16        223.45        23.88 o                         
  11   8   8         36.31         59.55        14.59 o                         
  12   8   8         93.52         85.52        14.36 o                         
  13   8   8        113.13         82.49        39.78 o                         
  14   8   8         51.67         57.30        12.07 o                         
  15   8   8         38.10         24.81         7.64 o                         
  16   8   8          0.48         18.03        11.02 o                         
 -16   9   8        134.78         74.18        17.17 o                         
 -15   9   8        154.82        114.87        22.43 o                         
 -14   9   8         11.16         14.21         7.07 o                         
 -13   9   8        116.51        107.54        18.74 o                         
 -12   9   8         30.30         22.07         6.60 o                         
 -11   9   8        263.07        267.86        24.22 o                         
 -10   9   8        461.12        501.35        42.10 o                         
  -9   9   8         62.55         71.62        11.16 o                         
  -8   9   8         39.46         68.53        21.79 o                         
  -7   9   8       1005.37        979.55        57.79 o                         
  -6   9   8         55.83         73.13        12.78 o                         
  -5   9   8        900.30       1000.33       139.75 o                         
  -4   9   8        344.41        343.25        43.66 o                         
  -3   9   8        592.61        544.72        24.51 o                         
  -2   9   8        123.73        102.10        12.86 o                         
  -1   9   8       1581.14       1593.95        29.06 o                         
   0   9   8         15.55         18.14         4.82 o                         
   1   9   8        709.18        785.65        46.92 o                         
   2   9   8        255.47        300.22        46.31 o                         
   3   9   8       2537.65       2757.56       378.02 o                         
   4   9   8         23.91         22.74         7.95 o                         
   5   9   8       2611.62       2836.53        90.87 o                         
   6   9   8        269.49        311.63        27.81 o                         
   7   9   8        299.30        326.23        33.32 o                         
   8   9   8        239.20        255.67        25.54 o                         
   9   9   8       1358.21       1597.81        72.81 o                         
  10   9   8         35.46         40.27        10.19 o                         
  11   9   8         26.46         38.75        15.02 o                         
  12   9   8         11.06         22.01        13.50 o                         
  13   9   8         14.25         26.13         7.75 o                         
  14   9   8         33.07         34.05        15.48 o                         
  15   9   8          2.98         15.57         8.56 o                         
 -16  10   8         33.28         30.53        14.01 o                         
 -15  10   8          3.73          7.39         5.32 o                         
 -14  10   8         32.48         30.02         7.09 o                         
 -13  10   8         11.01          9.39         4.72 o                         
 -12  10   8        153.37         83.26        27.51 o                         
 -11  10   8          1.11         11.20         8.51 o                         
 -10  10   8         38.56         47.95        16.70 o                         
  -9  10   8        589.84        606.68        71.69 o                         
  -8  10   8        433.36        422.26        64.97 o                         
  -7  10   8         77.49         80.71        16.40 o                         
  -6  10   8         31.02         13.39         8.29 o                         
  -5  10   8        317.44        251.19        40.44 o                         
  -4  10   8        243.36        233.25        32.05 o                         
  -3  10   8         31.42         18.65        11.59 o                         
  -2  10   8         37.32         48.81        10.77 o                         
  -1  10   8        522.74        564.37        41.07 o                         
   0  10   8        535.78        570.91        55.75 o                         
   1  10   8        702.90        765.45        78.93 o                         
   2  10   8        111.89        139.67        21.52 o                         
   3  10   8        506.31        495.02        88.62 o                         
   4  10   8       3569.53       4228.70       201.67 o                         
   5  10   8        105.32        120.93        13.69 o                         
   6  10   8         91.39         93.02        13.02 o                         
   7  10   8        260.25        299.77        28.10 o                         
   8  10   8        704.89        831.22        48.78 o                         
   9  10   8        111.80        133.72        22.13 o                         
  10  10   8         54.45         79.17        13.47 o                         
  11  10   8         36.70         35.09        12.86 o                         
  12  10   8         14.68         27.86        13.06 o                         
  13  10   8          1.89         12.87        10.56 o                         
  14  10   8         65.67         47.14        12.54 o                         
 -14  11   8          1.73         21.31         9.92 o                         
 -13  11   8         90.67         38.45        18.95 o                         
 -12  11   8         16.78         32.57        17.20 o                         
 -11  11   8         55.18         43.11        13.93 o                         
 -10  11   8         68.98         59.57        11.82 o                         
  -9  11   8        244.54        294.32        37.67 o                         
  -8  11   8         86.14        101.28        21.09 o                         
  -7  11   8       1689.43       2129.46       130.36 o                         
  -6  11   8        705.97        767.49        63.70 o                         
  -5  11   8         64.47         84.25        16.66 o                         
  -4  11   8          9.43         15.40         8.43 o                         
  -3  11   8        612.14        654.98        68.64 o                         
  -2  11   8       1468.44       1685.61        50.06 o                         
  -1  11   8        939.23       1025.42        41.49 o                         
   0  11   8         83.88        115.81        26.99 o                         
   1  11   8         79.55         80.63        14.02 o                         
   2  11   8        762.03        804.41       127.74 o                         
   3  11   8        625.31        627.57        92.67 o                         
   4  11   8          4.39         15.26        20.62 o                         
   5  11   8         75.95         37.10        10.04 o                         
   6  11   8         32.48         49.52        16.53 o                         
   7  11   8          3.29         24.35         9.94 o                         
   8  11   8        142.64        166.35        17.66 o                         
   9  11   8         26.13         31.38         6.49 o                         
  10  11   8        152.21        173.22        17.78 o                         
  11  11   8          2.02         12.33         9.12 o                         
  12  11   8         10.47         20.58         8.60 o                         
  13  11   8          0.32         15.93        11.43 o                         
 -13  12   8          0.76          1.04        10.24 o                         
 -12  12   8         27.14         43.22        10.74 o                         
 -11  12   8         17.02         15.33        12.88 o                         
 -10  12   8         24.23         23.18        14.81 o                         
  -9  12   8          6.59          9.28        16.62 o                         
  -8  12   8        221.63        156.88        40.16 o                         
  -7  12   8         48.57         54.89        11.23 o                         
  -6  12   8         39.21         34.89        11.48 o                         
  -5  12   8        853.27        965.19        51.24 o                         
  -4  12   8        119.30        105.40        20.93 o                         
  -3  12   8        664.34        738.59        70.35 o                         
  -2  12   8        295.15        256.19        35.41 o                         
  -1  12   8        647.00        619.73        60.53 o                         
   0  12   8         34.58         25.86         6.52 o                         
   1  12   8          7.89         11.63         8.79 o                         
   2  12   8         77.93         84.10        14.99 o                         
   3  12   8          5.67          7.43         9.54 o                         
   4  12   8        633.35        681.72       111.13 o                         
   5  12   8        156.59        155.79        34.97 o                         
   6  12   8          2.37          6.25         9.62 o                         
   7  12   8         15.67         23.30         7.78 o                         
   8  12   8         11.92         16.56        19.26 o                         
   9  12   8        275.64        196.42        51.72 o                         
  10  12   8         19.52         38.93        10.00 o                         
  11  12   8          2.91          6.94         5.35 o                         
  12  12   8        193.38         42.35        54.56 o                         
 -11  13   8          2.70         35.57        13.35 o                         
 -10  13   8        309.22        242.21        53.71 o                         
  -9  13   8          7.36         15.97         8.43 o                         
  -8  13   8          1.96          4.55         5.13 o                         
  -7  13   8         12.11         15.75         6.98 o                         
  -6  13   8        273.21        236.28        42.94 o                         
  -5  13   8          0.67         20.20         6.29 o                         
  -4  13   8         14.68         22.64         6.43 o                         
  -3  13   8          1.66         24.44        14.88 o                         
  -2  13   8        605.95        525.71        80.67 o                         
  -1  13   8         24.73         17.04         7.24 o                         
   0  13   8        200.78        160.06        32.27 o                         
   1  13   8          2.29         18.24        13.79 o                         
   2  13   8        599.73        501.95        78.41 o                         
   3  13   8          0.76         30.70         9.08 o                         
   4  13   8          0.57         19.69        12.08 o                         
   5  13   8         16.41         16.00        11.18 o                         
   6  13   8          1.71         10.18        11.79 o                         
   7  13   8          0.20         19.06        18.36 o                         
   8  13   8        272.95        215.37        78.00 o                         
   9  13   8         13.54         10.90         8.15 o                         
  10  13   8         42.56         32.16        18.39 o                         
  -9  14   8         38.23         47.67        12.99 o                         
  -8  14   8         65.56         55.24        18.22 o                         
  -7  14   8          9.78         21.03         7.18 o                         
  -6  14   8         10.25         17.32        14.43 o                         
  -5  14   8        131.40         83.93        34.36 o                         
  -4  14   8         50.13         57.76        19.50 o                         
  -3  14   8         34.73         20.45         7.77 o                         
  -2  14   8         34.15         35.97        20.27 o                         
  -1  14   8        242.91        231.54        43.09 o                         
   0  14   8         41.14         35.71        11.68 o                         
   1  14   8         98.56         70.64        26.01 o                         
   2  14   8          1.42          7.94         6.14 o                         
   3  14   8        113.27         76.66        15.81 o                         
   4  14   8         11.75         18.14         7.48 o                         
   5  14   8         30.80         25.82        17.54 o                         
   6  14   8         86.40         49.31        25.25 o                         
   7  14   8          7.08         -0.54         9.31 o                         
   8  14   8         70.92         28.22        15.31 o                         
  -5  15   8          2.64         17.13         8.21 o                         
  -4  15   8        180.07        132.53        31.95 o                         
  -3  15   8         24.39          9.73        14.98 o                         
  -2  15   8         61.85         56.93        18.52 o                         
  -1  15   8        129.84        148.51        34.88 o                         
   0  15   8         60.12         41.83        10.47 o                         
   1  15   8         21.00          8.38        12.71 o                         
   2  15   8          5.25         12.52         7.31 o                         
   3  15   8        117.60        137.61        31.64 o                         
   4  15   8         77.25         60.93        24.48 o                         
 -19   0   9         70.10         78.26        32.96 o                         
 -17   0   9        141.64         76.27        22.69 o                         
 -15   0   9         19.59         13.59        25.55 o                         
 -13   0   9        409.88        454.43        78.90 o                         
 -11   0   9         31.84         36.00        12.22 o                         
  -9   0   9      13604.83      15469.54       274.02 o                         
  -7   0   9      10589.22      10636.70       147.41 o                         
  -5   0   9      33366.55      33257.31       242.65 o                         
  -3   0   9       6099.43       5666.37        54.68 o                         
  -1   0   9        243.74        242.66        11.63 o                         
   1   0   9        851.85        787.01        15.02 o                         
   3   0   9        969.25        755.94        28.61 o                         
   5   0   9        264.82        266.06        39.56 o                         
   7   0   9         99.70        131.37        31.55 o                         
   9   0   9        735.63        850.64       103.36 o                         
  11   0   9       2100.67       2229.76        72.67 o                         
  13   0   9        973.60       1063.42       123.39 o                         
  15   0   9        956.92       1067.89       130.17 o                         
  17   0   9         28.45         29.63        20.35 o                         
  19   0   9        166.10        100.50        42.91 o                         
 -20   1   9        202.42        134.48        58.72 o                         
 -19   1   9          2.77         11.33         6.01 o                         
 -18   1   9         33.01         32.92         8.49 o                         
 -17   1   9         19.62         25.03         6.15 o                         
 -16   1   9        141.21        121.53        18.98 o                         
 -15   1   9         44.83         35.19        10.40 o                         
 -14   1   9         89.87         96.45        15.76 o                         
 -13   1   9        122.04        130.29        15.41 o                         
 -12   1   9        659.43        647.66        44.69 o                         
 -11   1   9         23.03         36.52         8.05 o                         
 -10   1   9       1483.75       1650.27        44.85 o                         
  -9   1   9        629.69        644.47        35.89 o                         
  -8   1   9       8537.17       8414.75        91.18 o                         
  -7   1   9          6.47         10.49         3.81 o                         
  -6   1   9       1339.43       1351.54        27.08 o                         
  -5   1   9        337.30        274.52        27.77 o                         
  -4   1   9       6737.15       6129.46        49.25 o                         
  -3   1   9       2271.80       2048.86        20.05 o                         
  -2   1   9         95.85         82.19         5.60 o                         
  -1   1   9       1207.11        995.44        13.07 o                         
   0   1   9       1965.56       1703.21        19.37 o                         
   1   1   9       7645.82       7439.18        62.31 o                         
   2   1   9       2424.67       2278.28        35.96 o                         
   3   1   9       4214.05       4060.22        60.58 o                         
   4   1   9        143.80        225.54        22.64 o                         
   5   1   9         11.60          5.86        19.46 o                         
   6   1   9       2612.28       2371.00        62.33 o                         
   7   1   9       1361.69       1251.01        40.60 o                         
   8   1   9        764.53        829.35        58.74 o                         
   9   1   9        686.80        569.60        42.26 o                         
  10   1   9       3287.31       2993.99        71.20 o                         
  11   1   9          5.64         13.41        24.98 o                         
  12   1   9        584.14        681.38        66.45 o                         
  13   1   9        159.82        165.69        29.33 o                         
  14   1   9       1005.96       1113.52       128.26 o                         
  15   1   9        124.34        147.59        16.23 o                         
  16   1   9        167.49        145.08        31.13 o                         
  17   1   9        308.38        315.61        56.54 o                         
  18   1   9        230.59        175.41        47.61 o                         
  19   1   9          8.56         28.24        11.49 o                         
 -20   2   9         48.17         33.31        12.72 o                         
 -19   2   9        181.32        100.76        24.81 o                         
 -18   2   9        113.62        101.14        26.52 o                         
 -17   2   9         88.27         81.60        30.66 o                         
 -16   2   9         36.06         28.86         8.29 o                         
 -15   2   9        250.08        226.57        33.19 o                         
 -14   2   9       1727.91       1801.43        67.09 o                         
 -13   2   9       1827.56       1858.62        49.00 o                         
 -12   2   9        580.87        615.34        51.72 o                         
 -11   2   9        880.42        913.85        51.70 o                         
 -10   2   9        585.70        588.98        44.12 o                         
  -9   2   9       5368.66       5160.35        84.73 o                         
  -8   2   9        508.40        500.50        23.74 o                         
  -7   2   9        333.19        274.90        18.84 o                         
  -6   2   9         56.05         35.24         4.57 o                         
  -5   2   9        326.51        402.07        20.14 o                         
  -4   2   9       3249.68       3040.80        24.99 o                         
  -3   2   9        625.03        523.13        16.82 o                         
  -2   2   9        888.29        811.23        11.81 o                         
  -1   2   9         14.77         19.58         1.96 o                         
   0   2   9      10330.23      10225.85        72.11 o                         
   1   2   9        663.00        609.10        17.68 o                         
   2   2   9       5552.79       5509.92        73.93 o                         
   3   2   9       1039.72        983.10        33.69 o                         
   4   2   9       2674.22       2348.40        40.99 o                         
   5   2   9        909.46        783.80        26.97 o                         
   6   2   9       1047.52        863.74        28.34 o                         
   7   2   9        631.05        628.47        79.11 o                         
   8   2   9        122.27         91.74        11.82 o                         
   9   2   9       2416.39       2309.59        66.46 o                         
  10   2   9        162.75        172.59        18.34 o                         
  11   2   9          9.28         24.64         7.65 o                         
  12   2   9         59.59         59.73        11.37 o                         
  13   2   9        327.16        353.07        30.66 o                         
  14   2   9        226.28        251.83        28.41 o                         
  15   2   9        257.27        226.41        37.24 o                         
  16   2   9         86.10         87.28        17.96 o                         
  17   2   9        141.82         97.31        23.11 o                         
  18   2   9          4.55         20.83        16.09 o                         
  19   2   9        210.09        187.39        45.87 o                         
 -20   3   9          1.21         12.60         7.16 o                         
 -19   3   9         10.53         21.93         7.65 o                         
 -18   3   9        211.80        171.08        45.48 o                         
 -17   3   9        133.20        134.48        20.74 o                         
 -16   3   9          5.91         12.33         8.41 o                         
 -15   3   9        343.73        327.24        40.08 o                         
 -14   3   9          9.79         22.59         6.40 o                         
 -13   3   9       2169.18       2511.64        42.27 o                         
 -12   3   9        268.06        325.52        26.43 o                         
 -11   3   9        234.36        234.62        21.17 o                         
 -10   3   9        777.26        822.67        56.84 o                         
  -9   3   9        677.30        692.72        59.37 o                         
  -8   3   9       2359.51       2162.71        41.23 o                         
  -7   3   9       1124.74       1047.45        43.00 o                         
  -6   3   9       5155.43       5230.82        59.37 o                         
  -5   3   9       1713.92       1596.12        25.58 o                         
  -4   3   9       3702.93       3615.85        50.64 o                         
  -3   3   9      11147.19      10932.21        92.54 o                         
  -2   3   9        135.13        123.86        15.43 o                         
  -1   3   9       1296.50       1199.83        18.47 o                         
   0   3   9       2300.41       2163.70        24.97 o                         
   1   3   9      13971.43      14082.82        67.94 o                         
   2   3   9       5812.47       5814.15        73.04 o                         
   3   3   9        158.13        165.20        40.80 o                         
   4   3   9        420.12        362.25        31.30 o                         
   5   3   9       6780.86       6402.84       181.58 o                         
   6   3   9        573.96        488.59        63.31 o                         
   7   3   9        608.02        570.23        43.28 o                         
   8   3   9         78.17         45.46         9.08 o                         
   9   3   9       1194.81       1119.29        39.72 o                         
  10   3   9         23.45         18.48         6.60 o                         
  11   3   9         95.82         95.78        13.52 o                         
  12   3   9        767.52        806.30        59.00 o                         
  13   3   9         43.87         39.91         8.72 o                         
  14   3   9        444.65        416.12        45.61 o                         
  15   3   9         22.07         28.84        17.87 o                         
  16   3   9        303.72        302.60        41.53 o                         
  17   3   9         76.33         64.29        17.51 o                         
  18   3   9          6.71         21.50        10.13 o                         
 -19   4   9         13.99         19.32        13.57 o                         
 -18   4   9         36.01         32.86        12.73 o                         
 -17   4   9        153.10        137.40        17.99 o                         
 -16   4   9          4.61         15.18         6.71 o                         
 -15   4   9          0.13         19.73         7.92 o                         
 -14   4   9        208.66        207.05        42.91 o                         
 -13   4   9        112.36         84.44        11.31 o                         
 -12   4   9       1142.37       1187.28        35.74 o                         
 -11   4   9         23.54         16.79         8.15 o                         
 -10   4   9       1085.51       1179.58        47.71 o                         
  -9   4   9          0.33          8.27         4.65 o                         
  -8   4   9       2386.35       2357.24        45.40 o                         
  -7   4   9        158.68        155.26        10.88 o                         
  -6   4   9        223.50        229.37        14.30 o                         
  -5   4   9        887.04        789.81        29.71 o                         
  -4   4   9      13529.74      13364.04       104.55 o                         
  -3   4   9        389.30        476.96        46.52 o                         
  -2   4   9       5626.53       5244.92       134.07 o                         
  -1   4   9          0.53          5.04         5.12 o                         
   0   4   9      25076.00      24954.19       314.76 o                         
   1   4   9       1038.99       1125.86        27.35 o                         
   2   4   9        974.00        955.45        26.10 o                         
   3   4   9         66.50         47.05        11.29 o                         
   4   4   9       1601.56       1639.25        95.85 o                         
   5   4   9        213.25        222.89        24.83 o                         
   6   4   9          8.91         29.62        10.32 o                         
   7   4   9          0.70          8.23         5.00 o                         
   8   4   9         87.89        120.27        16.82 o                         
   9   4   9        802.05        862.23        58.53 o                         
  10   4   9       2280.88       2382.31        45.28 o                         
  11   4   9         57.39         56.78        11.65 o                         
  12   4   9         36.60         43.57        10.57 o                         
  13   4   9         64.49         79.12        14.62 o                         
  14   4   9         96.84        125.04        24.22 o                         
  15   4   9         90.24         91.62        18.97 o                         
  16   4   9        777.58        849.03        81.27 o                         
  17   4   9         64.86         33.74        18.56 o                         
  18   4   9        200.32        159.84        24.05 o                         
 -19   5   9         20.76         -1.62        11.21 o                         
 -18   5   9         17.56         11.06         9.07 o                         
 -17   5   9        170.52        134.98        19.01 o                         
 -16   5   9        177.57        160.19        17.64 o                         
 -15   5   9        209.61        210.52        22.86 o                         
 -14   5   9          1.22         15.01         5.23 o                         
 -13   5   9       1577.19       1717.71       105.20 o                         
 -12   5   9          1.13         17.07         6.17 o                         
 -11   5   9        498.07        530.42        35.47 o                         
 -10   5   9          1.11         12.01         4.95 o                         
  -9   5   9          4.54         14.83         5.68 o                         
  -8   5   9        373.97        413.78        20.81 o                         
  -7   5   9        188.16        186.84        15.04 o                         
  -6   5   9          2.31         17.10         4.86 o                         
  -5   5   9       4162.48       4163.39        46.14 o                         
  -4   5   9       3338.04       3225.28        59.44 o                         
  -3   5   9       2250.01       2186.67        75.00 o                         
  -2   5   9       1249.10       1031.66        38.95 o                         
  -1   5   9       7680.99       7832.22        64.45 o                         
   0   5   9        158.16        152.53        30.44 o                         
   1   5   9       9920.81      10095.98        73.34 o                         
   2   5   9        725.55        764.16        31.76 o                         
   3   5   9       2334.10       2231.20        57.61 o                         
   4   5   9        504.78        450.16        68.98 o                         
   5   5   9       8622.46       9065.43       103.00 o                         
   6   5   9        577.26        588.24        55.23 o                         
   7   5   9         99.41        123.96        16.41 o                         
   8   5   9          5.30          5.98         4.70 o                         
   9   5   9        856.21        849.56        85.78 o                         
  10   5   9        607.64        571.32        60.10 o                         
  11   5   9          6.96         16.12         9.36 o                         
  12   5   9        130.36        126.16        15.09 o                         
  13   5   9          3.37         21.58         7.73 o                         
  14   5   9        693.00        676.43       110.70 o                         
  15   5   9         20.24         28.56        13.44 o                         
  16   5   9          3.68          2.66         9.85 o                         
  17   5   9        184.50        190.42        34.10 o                         
  18   5   9         41.89         42.49        13.28 o                         
 -19   6   9         57.83         39.94        16.72 o                         
 -18   6   9         38.87         18.80        10.53 o                         
 -17   6   9          1.54         10.09         6.97 o                         
 -16   6   9        356.41        336.96        44.41 o                         
 -15   6   9          6.67         15.39         6.71 o                         
 -14   6   9        152.67        150.62        17.02 o                         
 -13   6   9        523.54        499.60        38.46 o                         
 -12   6   9       1571.42       1753.00        59.60 o                         
 -11   6   9        137.39        176.66        13.53 o                         
 -10   6   9        361.50        367.05        19.52 o                         
  -9   6   9       1574.82       1639.60        33.47 o                         
  -8   6   9          0.95          8.70         4.62 o                         
  -7   6   9          8.40         15.01         4.67 o                         
  -6   6   9       1256.54       1273.98        33.19 o                         
  -5   6   9        719.23        752.68        53.07 o                         
  -4   6   9       2406.25       2360.94        67.61 o                         
  -3   6   9         61.50         37.15        10.56 o                         
  -2   6   9       2933.58       2906.89        54.88 o                         
  -1   6   9        396.05        388.28        49.65 o                         
   0   6   9       2782.97       2836.82        49.47 o                         
   1   6   9          0.65         17.30         4.33 o                         
   2   6   9         26.34         49.78         7.81 o                         
   3   6   9        231.66        269.19        20.49 o                         
   4   6   9       4531.33       4509.30       112.82 o                         
   5   6   9        244.35        249.86        22.19 o                         
   6   6   9        400.73        442.83        36.45 o                         
   7   6   9       1086.87       1018.94        50.04 o                         
   8   6   9         18.97         39.34         7.76 o                         
   9   6   9        376.58        456.17        51.54 o                         
  10   6   9         61.88         64.44        47.02 o                         
  11   6   9        578.76        604.42        72.60 o                         
  12   6   9          0.90          4.55        11.90 o                         
  13   6   9          6.92         36.02        13.43 o                         
  14   6   9          1.68         17.08        13.94 o                         
  15   6   9        256.94        248.51        41.58 o                         
  16   6   9          8.21          8.45         8.84 o                         
  17   6   9          5.71         19.45        10.42 o                         
 -18   7   9          0.82         12.59         6.22 o                         
 -17   7   9        121.34         67.88        24.46 o                         
 -16   7   9        156.94        145.78        18.71 o                         
 -15   7   9         34.03         52.79        10.57 o                         
 -14   7   9        355.54        350.36        37.44 o                         
 -13   7   9        321.66        359.69        32.77 o                         
 -12   7   9        600.68        650.15        46.37 o                         
 -11   7   9        462.85        496.39        45.15 o                         
 -10   7   9       1044.66       1228.12        55.40 o                         
  -9   7   9         48.67         63.41        10.17 o                         
  -8   7   9       3914.75       4305.12        58.68 o                         
  -7   7   9       2242.23       2323.15        49.44 o                         
  -6   7   9        230.39        241.20        32.40 o                         
  -5   7   9       4037.22       4298.83        74.52 o                         
  -4   7   9       2064.15       2043.04        62.34 o                         
  -3   7   9          9.54         13.31         6.72 o                         
  -2   7   9         14.76         25.31         5.45 o                         
  -1   7   9       6105.06       6493.27       116.80 o                         
   0   7   9        996.59        996.07        93.17 o                         
   1   7   9       1589.63       1583.40        40.46 o                         
   2   7   9         40.00         37.40         7.02 o                         
   3   7   9        369.91        419.75        29.23 o                         
   4   7   9       1345.55       1407.26        56.30 o                         
   5   7   9          1.64         -9.96         9.96 o                         
   6   7   9        103.06        112.81        14.54 o                         
   7   7   9        284.10        316.74        47.77 o                         
   8   7   9        844.95        897.64        58.40 o                         
   9   7   9        385.15        418.13        34.68 o                         
  10   7   9         49.64         60.51        19.87 o                         
  11   7   9        146.22        180.96        18.10 o                         
  12   7   9         41.06         25.92         9.90 o                         
  13   7   9          7.04         21.42        11.10 o                         
  14   7   9        583.18        604.74        65.14 o                         
  15   7   9          1.56          0.78        10.40 o                         
  16   7   9          3.14         15.34         7.83 o                         
  17   7   9        407.07        256.17        85.16 o                         
 -17   8   9         16.15         15.96         7.10 o                         
 -16   8   9        320.15        228.89        38.01 o                         
 -15   8   9          0.82          5.16         6.03 o                         
 -14   8   9          0.23         18.95         6.51 o                         
 -13   8   9         69.47         79.55        17.08 o                         
 -12   8   9        513.39        529.59        42.88 o                         
 -11   8   9          7.24         16.49         6.42 o                         
 -10   8   9        121.09        145.83        14.94 o                         
  -9   8   9       2564.30       2959.56        61.13 o                         
  -8   8   9        380.56        419.16        28.61 o                         
  -7   8   9       1579.82       1678.73        98.05 o                         
  -6   8   9          1.40         -3.86        11.29 o                         
  -5   8   9       3533.93       3873.93       103.28 o                         
  -4   8   9          0.54         -0.10         8.39 o                         
  -3   8   9        687.22        707.95        39.84 o                         
  -2   8   9        319.94        312.53        28.66 o                         
  -1   8   9          3.83          6.29        11.14 o                         
   0   8   9          7.12          1.20         4.72 o                         
   1   8   9         92.07         62.02        45.29 o                         
   2   8   9         86.98         93.45        11.23 o                         
   3   8   9       2233.46       2346.62        68.32 o                         
   4   8   9         18.88         23.12         7.40 o                         
   5   8   9         21.94         18.31         5.75 o                         
   6   8   9          0.09         13.29         7.28 o                         
   7   8   9         15.49         17.57         8.22 o                         
   8   8   9         19.06         29.18         9.56 o                         
   9   8   9        365.53        401.67        36.16 o                         
  10   8   9          0.55         18.34        11.49 o                         
  11   8   9        460.94        555.60        49.47 o                         
  12   8   9          0.81         30.51         9.02 o                         
  13   8   9       1584.62       2044.17       205.76 o                         
  14   8   9         22.58         41.03         8.45 o                         
  15   8   9        490.30        537.31        83.31 o                         
  16   8   9         16.95         24.80        15.24 o                         
 -16   9   9        214.50        114.28        64.94 o                         
 -15   9   9         12.78         20.56         6.39 o                         
 -14   9   9        149.45        125.09        18.93 o                         
 -13   9   9        169.56        125.77        23.60 o                         
 -12   9   9         31.86         21.15         5.15 o                         
 -11   9   9        102.05        116.30        14.36 o                         
 -10   9   9       1491.24       1703.21        66.94 o                         
  -9   9   9        413.44        436.73        45.89 o                         
  -8   9   9       1123.07       1233.93        64.79 o                         
  -7   9   9          5.75          9.07         8.16 o                         
  -6   9   9        539.53        555.61        71.50 o                         
  -5   9   9        485.33        496.00        57.36 o                         
  -4   9   9        373.10        400.78        49.23 o                         
  -3   9   9       2535.22       2774.43        36.68 o                         
  -2   9   9        448.21        406.38        17.79 o                         
  -1   9   9          2.43          6.73        13.19 o                         
   0   9   9          3.20          1.79         9.29 o                         
   1   9   9        435.75        515.08        52.92 o                         
   2   9   9        260.18        316.49        54.95 o                         
   3   9   9        518.76        595.01        61.98 o                         
   4   9   9       1955.83       2242.91        49.20 o                         
   5   9   9         61.70         47.17        14.19 o                         
   6   9   9          4.91         20.12        14.42 o                         
   7   9   9         39.20         51.77        11.98 o                         
   8   9   9       1690.55       1814.08        83.32 o                         
   9   9   9         23.56         39.26         9.13 o                         
  10   9   9         75.58         54.45        15.83 o                         
  11   9   9         37.27         42.80        15.01 o                         
  12   9   9        176.42        205.44        22.37 o                         
  13   9   9         26.75         36.47        10.23 o                         
  14   9   9        108.66        129.94        15.98 o                         
  15   9   9         31.96         33.93        12.97 o                         
 -15  10   9          0.26         14.45         5.19 o                         
 -14  10   9         80.84         36.96        15.84 o                         
 -13  10   9         32.04         64.82        18.61 o                         
 -12  10   9        174.52        161.40        28.48 o                         
 -11  10   9         15.06         12.60        13.33 o                         
 -10  10   9         35.98         32.68        10.27 o                         
  -9  10   9       1459.65       1678.62       121.15 o                         
  -8  10   9         42.73         36.22         8.02 o                         
  -7  10   9        239.59        226.59        57.74 o                         
  -6  10   9         50.16         57.79        14.88 o                         
  -5  10   9        583.02        529.16        49.01 o                         
  -4  10   9         20.39         16.09        12.47 o                         
  -3  10   9        435.05        443.52        40.53 o                         
  -2  10   9         34.61         35.85         9.23 o                         
  -1  10   9        248.22        266.37        29.55 o                         
   0  10   9        382.88        429.85        38.00 o                         
   1  10   9        168.18        220.16        27.28 o                         
   2  10   9         81.09        121.59        19.61 o                         
   3  10   9       1147.12       1417.68        59.16 o                         
   4  10   9        734.94        838.91        65.37 o                         
   5  10   9          3.45         22.02         8.91 o                         
   6  10   9         61.41         71.31        12.28 o                         
   7  10   9         81.09         91.64        13.62 o                         
   8  10   9         21.87         30.45        11.13 o                         
   9  10   9        446.94        480.73        41.43 o                         
  10  10   9        104.27        104.31        20.12 o                         
  11  10   9         64.29         57.49        11.56 o                         
  12  10   9        114.11        130.04        16.34 o                         
  13  10   9        392.08        363.75        51.71 o                         
  14  10   9          3.94         12.90         6.07 o                         
 -14  11   9          7.60          6.68         7.08 o                         
 -13  11   9         29.68         16.52        11.01 o                         
 -12  11   9         41.51         37.09        17.25 o                         
 -11  11   9        214.49        164.91        34.26 o                         
 -10  11   9        103.89         66.03        12.76 o                         
  -9  11   9          1.38         25.64         8.60 o                         
  -8  11   9        364.36        392.59        70.29 o                         
  -7  11   9          6.95         19.33         9.14 o                         
  -6  11   9        410.07        380.03        56.41 o                         
  -5  11   9        250.18        274.90        30.90 o                         
  -4  11   9        345.67        389.72        46.40 o                         
  -3  11   9        340.69        390.35        43.84 o                         
  -2  11   9         53.65         22.37        10.23 o                         
  -1  11   9        891.29       1084.47        39.28 o                         
   0  11   9        638.25        677.65        68.44 o                         
   1  11   9        264.65        261.28        26.08 o                         
   2  11   9          2.63         18.83        12.34 o                         
   3  11   9        335.23        347.44        51.87 o                         
   4  11   9        737.57        874.54        86.30 o                         
   5  11   9         39.10         41.56        15.42 o                         
   6  11   9        424.73        462.74        72.58 o                         
   7  11   9         23.89         35.23         7.90 o                         
   8  11   9        210.01        189.39        28.03 o                         
   9  11   9          8.26         41.62         7.44 o                         
  10  11   9         21.98         30.19         6.51 o                         
  11  11   9          2.70          3.04         7.12 o                         
  12  11   9        156.40        134.97        21.33 o                         
  13  11   9          3.39         16.25         6.67 o                         
 -13  12   9          0.05         38.53        14.41 o                         
 -12  12   9        328.12        198.66        88.27 o                         
 -11  12   9          0.29         17.41         9.15 o                         
 -10  12   9          2.77         17.20        11.55 o                         
  -9  12   9        284.51        217.02        41.49 o                         
  -8  12   9        307.05        284.19        31.67 o                         
  -7  12   9         13.40         24.90         5.87 o                         
  -6  12   9        234.18        199.34        40.33 o                         
  -5  12   9        148.37        139.94        22.51 o                         
  -4  12   9        567.81        553.01        55.23 o                         
  -3  12   9         80.39         60.68        13.63 o                         
  -2  12   9        818.01        776.75        84.37 o                         
  -1  12   9         90.40         71.81        13.75 o                         
   0  12   9       1016.98       1274.74        88.50 o                         
   1  12   9         19.70         29.25        10.39 o                         
   2  12   9         27.58         27.73         9.56 o                         
   3  12   9        134.71        144.40        26.60 o                         
   4  12   9        231.63        226.05        37.95 o                         
   5  12   9         10.22         33.26         8.39 o                         
   6  12   9          2.86          8.52        11.87 o                         
   7  12   9          0.69         11.25        10.65 o                         
   8  12   9        302.11        248.23        44.46 o                         
   9  12   9          0.71         14.66         9.43 o                         
  10  12   9         97.41         67.61        15.74 o                         
  11  12   9         23.66         20.41         7.19 o                         
  12  12   9         24.36         25.73        13.71 o                         
 -11  13   9        122.13         89.01        19.78 o                         
 -10  13   9          0.38         34.38        14.65 o                         
  -9  13   9        165.61        135.73        36.88 o                         
  -8  13   9          0.05          3.50        11.36 o                         
  -7  13   9          1.37         33.25         9.52 o                         
  -6  13   9         39.97         27.32        11.16 o                         
  -5  13   9        840.02        836.18        79.41 o                         
  -4  13   9          5.25          6.51         5.69 o                         
  -3  13   9         13.30          8.35         6.43 o                         
  -2  13   9         11.20         15.33         7.48 o                         
  -1  13   9        484.19        457.56        85.69 o                         
   0  13   9         32.73         19.41        17.47 o                         
   1  13   9        309.25        279.23        44.27 o                         
   2  13   9          7.98          4.75         8.56 o                         
   3  13   9        304.78        259.50        47.80 o                         
   4  13   9          0.94         23.85        10.26 o                         
   5  13   9        312.58        325.63        89.75 o                         
   6  13   9         10.19         15.72         9.81 o                         
   7  13   9         77.80         71.84        19.71 o                         
   8  13   9          2.69          9.25        11.79 o                         
   9  13   9         33.27         44.07        13.11 o                         
  10  13   9          0.92          4.90        15.18 o                         
  -9  14   9          4.61         -2.24         8.00 o                         
  -8  14   9          3.85         19.57         9.09 o                         
  -7  14   9         10.40         36.49        10.69 o                         
  -6  14   9        133.32        109.67        20.00 o                         
  -5  14   9          9.11         17.66        28.48 o                         
  -4  14   9         46.06         39.65        18.99 o                         
  -3  14   9          0.44         34.51        10.71 o                         
  -2  14   9         30.48          6.55         6.95 o                         
  -1  14   9         61.75         72.37        15.72 o                         
   0  14   9        352.95        230.72        74.52 o                         
   1  14   9          7.30          7.63         7.60 o                         
   2  14   9         50.96         52.91        11.66 o                         
   3  14   9         61.09         53.80        10.89 o                         
   4  14   9        249.02        187.80        38.33 o                         
   5  14   9         85.07         69.96        19.96 o                         
   6  14   9          9.82         16.79         9.61 o                         
   7  14   9         58.12         53.78        10.89 o                         
   8  14   9         14.16         24.90         7.55 o                         
  -5  15   9         20.86         10.81         8.70 o                         
  -4  15   9         45.27         50.54        14.68 o                         
  -3  15   9         66.29         57.08        11.78 o                         
  -2  15   9         11.94          1.74         8.37 o                         
  -1  15   9         59.26         29.04        16.01 o                         
   0  15   9         20.80         25.65         9.61 o                         
   1  15   9         12.19         11.12         9.32 o                         
   2  15   9         15.02         36.57        12.02 o                         
   3  15   9         39.59         25.49         8.63 o                         
 -20   0  10        206.14         77.73        45.50 o                         
 -18   0  10        142.41         74.38        25.55 o                         
 -16   0  10        148.57        141.36        25.53 o                         
 -14   0  10        561.64        630.72        70.73 o                         
 -12   0  10        981.08        946.45        66.64 o                         
 -10   0  10        542.94        550.54        43.91 o                         
  -8   0  10       3972.35       4208.70        98.26 o                         
  -6   0  10        230.87        264.10        21.52 o                         
  -4   0  10      22730.05      21878.01       325.73 o                         
  -2   0  10       1581.37       1549.05        71.75 o                         
   0   0  10      10060.82       9875.75        76.84 o                         
   2   0  10          9.94         39.64         8.13 o                         
   4   0  10       6524.35       6672.29       107.05 o                         
   6   0  10       9029.48       9008.80       136.43 o                         
   8   0  10         21.59         51.63        16.60 o                         
  10   0  10        209.59        230.40        32.21 o                         
  12   0  10       4187.09       4431.99       186.36 o                         
  14   0  10       1552.16       1891.21       179.03 o                         
  16   0  10       1420.03       1527.54       126.48 o                         
  18   0  10        224.46        181.73        67.96 o                         
 -20   1  10          8.57         25.61        22.01 o                         
 -19   1  10        186.94        128.31        32.15 o                         
 -18   1  10        180.59        136.98        25.82 o                         
 -17   1  10        499.94        505.02        42.42 o                         
 -16   1  10         43.85         31.60         9.55 o                         
 -15   1  10         14.03         42.78         9.71 o                         
 -14   1  10          0.83         12.00         6.90 o                         
 -13   1  10        403.33        418.95        26.86 o                         
 -12   1  10          4.79         14.14         7.02 o                         
 -11   1  10       1287.38       1380.89        35.23 o                         
 -10   1  10         76.16         79.66        12.37 o                         
  -9   1  10       6849.41       6817.43       145.19 o                         
  -8   1  10       2319.07       2194.80        55.94 o                         
  -7   1  10        139.94        125.67         9.58 o                         
  -6   1  10        113.66        116.50         7.81 o                         
  -5   1  10        272.49        293.10        15.94 o                         
  -4   1  10        143.58        104.86         9.04 o                         
  -3   1  10        735.18        569.51         7.51 o                         
  -2   1  10        986.84        894.74        10.37 o                         
  -1   1  10        506.63        592.81         7.74 o                         
   0   1  10       4308.00       4030.44        80.62 o                         
   1   1  10      14526.68      13879.08        55.12 o                         
   2   1  10       1746.96       1738.61        59.54 o                         
   3   1  10        273.02        305.43        30.06 o                         
   4   1  10         97.32        111.67        15.14 o                         
   5   1  10      14938.03      14628.61       138.42 o                         
   6   1  10         55.02         71.65        12.51 o                         
   7   1  10        249.95        298.08        31.26 o                         
   8   1  10          3.17         33.04         9.56 o                         
   9   1  10        246.80        258.52        33.12 o                         
  10   1  10       2850.69       2829.37        70.13 o                         
  11   1  10       2523.84       2616.84        80.11 o                         
  12   1  10        189.71        187.07        22.63 o                         
  13   1  10        506.02        446.20        58.95 o                         
  14   1  10        684.68        774.43        85.90 o                         
  15   1  10        331.69        331.71        61.41 o                         
  16   1  10        113.86        168.93        29.53 o                         
  17   1  10        112.68         85.47        29.79 o                         
  18   1  10         38.95         28.86        12.14 o                         
  19   1  10         66.26         57.23        28.48 o                         
 -20   2  10        167.21        133.70        32.85 o                         
 -19   2  10         36.10         26.35        15.52 o                         
 -18   2  10        532.86        510.42        45.80 o                         
 -17   2  10        523.85        519.81        42.73 o                         
 -16   2  10        164.57        185.00        39.47 o                         
 -15   2  10         14.50         23.55         8.47 o                         
 -14   2  10          2.63         32.35         8.19 o                         
 -13   2  10       4102.78       4556.07        98.52 o                         
 -12   2  10        429.73        477.00        34.64 o                         
 -11   2  10        515.61        523.62        40.73 o                         
 -10   2  10        862.76        947.72        73.57 o                         
  -9   2  10       2228.02       2156.73        40.11 o                         
  -8   2  10       2330.31       2134.31        40.81 o                         
  -7   2  10       3543.09       3390.91        58.83 o                         
  -6   2  10        394.44        385.89        27.24 o                         
  -5   2  10       2050.77       2024.49        36.16 o                         
  -4   2  10       1286.81       1132.78        19.35 o                         
  -3   2  10        273.65        308.59        18.90 o                         
  -2   2  10        271.46        206.66        10.46 o                         
  -1   2  10         11.00         20.96         2.95 o                         
   0   2  10       7572.15       6984.50        59.92 o                         
   1   2  10         11.57         10.25         2.49 o                         
   2   2  10       2827.88       2422.19        39.16 o                         
   3   2  10       6786.37       6692.03        99.57 o                         
   4   2  10        559.53        435.78        40.79 o                         
   5   2  10       6320.59       5943.74       103.30 o                         
   6   2  10       1147.82        939.84        38.95 o                         
   7   2  10       4692.10       4493.73        65.27 o                         
   8   2  10        453.81        477.19        43.99 o                         
   9   2  10       2855.67       2754.45        48.84 o                         
  10   2  10        215.84        225.01        18.16 o                         
  11   2  10         10.37         13.48        10.51 o                         
  12   2  10       1323.27       1349.97        77.37 o                         
  13   2  10        277.43        289.32        32.56 o                         
  14   2  10        225.86        190.84        30.45 o                         
  15   2  10         68.46         50.09        13.35 o                         
  16   2  10        113.04        112.98        33.20 o                         
  17   2  10          0.04         16.18         7.90 o                         
  18   2  10        179.85        149.49        31.88 o                         
 -20   3  10         13.91         16.49        14.25 o                         
 -19   3  10          1.66         31.90        18.58 o                         
 -18   3  10        532.90        535.98        54.11 o                         
 -17   3  10         29.65         26.25        12.85 o                         
 -16   3  10         43.43         36.76         7.60 o                         
 -15   3  10         26.28         35.70        12.69 o                         
 -14   3  10       1707.82       1826.89        38.83 o                         
 -13   3  10         48.23         40.80         8.41 o                         
 -12   3  10       1155.29       1166.31        65.54 o                         
 -11   3  10        531.68        569.49        47.23 o                         
 -10   3  10        282.53        313.13        29.97 o                         
  -9   3  10        501.32        446.78        30.39 o                         
  -8   3  10       4760.50       4568.90        81.70 o                         
  -7   3  10        749.91        746.56        30.52 o                         
  -6   3  10       1053.10       1033.73        26.59 o                         
  -5   3  10       1893.44       1768.07        27.72 o                         
  -4   3  10       2026.44       1846.83        31.84 o                         
  -3   3  10        188.91        162.09        12.64 o                         
  -2   3  10        292.67        305.99        21.11 o                         
  -1   3  10       1031.53        910.14        13.08 o                         
   0   3  10        556.18        511.64        13.52 o                         
   1   3  10        922.12        856.86        16.27 o                         
   2   3  10        279.40        231.11        30.02 o                         
   3   3  10        159.69        162.62        18.09 o                         
   4   3  10       2552.93       2415.72        53.76 o                         
   5   3  10        545.87        434.70        23.88 o                         
   6   3  10       3635.73       3475.96        65.32 o                         
   7   3  10        401.35        371.57        33.41 o                         
   8   3  10       1590.44       1512.24        88.11 o                         
   9   3  10        367.45        344.03        29.75 o                         
  10   3  10       1259.10       1274.88        40.25 o                         
  11   3  10        350.21        337.19        31.04 o                         
  12   3  10         35.50         32.25         8.18 o                         
  13   3  10        786.24        713.38        83.10 o                         
  14   3  10        777.74        786.56        77.18 o                         
  15   3  10        479.59        540.64        66.56 o                         
  16   3  10        368.70        391.63        54.20 o                         
  17   3  10        202.59        146.38        32.07 o                         
  18   3  10         44.53         38.94        23.22 o                         
 -19   4  10        126.73         71.24        34.21 o                         
 -18   4  10          6.80         13.92        10.20 o                         
 -17   4  10       1094.94       1318.66        43.49 o                         
 -16   4  10         35.15         30.48         9.94 o                         
 -15   4  10          4.66         11.72         6.78 o                         
 -14   4  10        143.47        137.40        31.83 o                         
 -13   4  10       2437.89       2728.46        78.04 o                         
 -12   4  10        284.68        301.29        32.89 o                         
 -11   4  10         61.65         51.49         8.03 o                         
 -10   4  10         38.66         39.76         7.23 o                         
  -9   4  10       2578.46       2668.53        48.67 o                         
  -8   4  10         48.07         46.80         8.30 o                         
  -7   4  10        760.12        765.05        25.55 o                         
  -6   4  10        912.04        974.21        37.73 o                         
  -5   4  10       1148.90       1280.64        62.48 o                         
  -4   4  10       1090.40        997.33        75.94 o                         
  -3   4  10         97.81         89.48        31.60 o                         
  -2   4  10         30.50         11.09         5.31 o                         
  -1   4  10       2088.21       2019.69        36.47 o                         
   0   4  10        160.11        174.51        19.70 o                         
   1   4  10        352.02        353.96        24.47 o                         
   2   4  10         33.15         49.08         9.05 o                         
   3   4  10         43.54         53.93         8.73 o                         
   4   4  10         85.34        104.08        29.13 o                         
   5   4  10       1056.39       1073.15        65.29 o                         
   6   4  10        294.41        307.50        26.49 o                         
   7   4  10         16.97         32.38         7.03 o                         
   8   4  10         72.58         78.77        13.95 o                         
   9   4  10       2844.22       2938.15        59.47 o                         
  10   4  10         14.21         12.15         5.73 o                         
  11   4  10       1391.75       1403.47        53.54 o                         
  12   4  10         79.63         76.08        19.09 o                         
  13   4  10        676.50        720.99        76.16 o                         
  14   4  10          1.01          6.79        14.81 o                         
  15   4  10          3.49         25.67         8.27 o                         
  16   4  10         13.87         21.61        10.35 o                         
  17   4  10        470.90        420.70        99.10 o                         
  18   4  10         24.28         31.13        11.62 o                         
 -19   5  10         14.20         41.28        15.33 o                         
 -18   5  10        259.42        164.63        49.97 o                         
 -17   5  10          3.29         17.35         7.23 o                         
 -16   5  10        304.20        249.09        36.39 o                         
 -15   5  10        128.37        114.10        17.94 o                         
 -14   5  10       2195.96       2589.20        33.93 o                         
 -13   5  10         22.71         26.32         5.81 o                         
 -12   5  10        874.41        936.21        28.51 o                         
 -11   5  10          0.65          7.93         4.80 o                         
 -10   5  10         39.95         61.93         7.41 o                         
  -9   5  10          6.54         11.15         4.61 o                         
  -8   5  10        137.28        112.54        10.15 o                         
  -7   5  10         85.16         91.90         7.66 o                         
  -6   5  10       1114.65       1158.01        55.32 o                         
  -5   5  10       2141.73       1966.43        60.03 o                         
  -4   5  10        333.39        380.67        45.62 o                         
  -3   5  10       1355.56       1380.87       153.83 o                         
  -2   5  10        294.55        352.81        40.31 o                         
  -1   5  10          1.30          2.20         4.68 o                         
   0   5  10        183.18        230.24        17.85 o                         
   1   5  10       1113.65       1051.14        38.22 o                         
   2   5  10         67.23         70.09         8.11 o                         
   3   5  10       4383.96       4219.15        68.38 o                         
   4   5  10       4832.10       4441.88       237.55 o                         
   5   5  10       2299.85       2136.16        91.37 o                         
   6   5  10       1378.89       1273.75        44.35 o                         
   7   5  10        325.56        277.61        24.15 o                         
   8   5  10       3198.35       3358.86        92.26 o                         
   9   5  10       2086.76       2037.19        42.19 o                         
  10   5  10       2105.98       2200.96        53.50 o                         
  11   5  10        525.91        520.10        42.58 o
[truncated: 832,276 more chars]
